# Supplementary material for: Accurate Machine Learning Model to Diagnose Chronic Autoimmune Diseases Utilizing Information From B Cells and Monocytes
Source: Front Immunol. 2022 Apr 20;13:870531. doi: 10.3389/fimmu.2022.870531 (PMC9065417; doi:10.3389/fimmu.2022.870531)
Supplement: Supplementary file 5 [file Table_1.xlsx]

## Sheet: B cells DEG
Table S1 DEG of PBMC subpopulation
	p_val	avg_log2FC	pct.1	pct.2	p_val_adj	cluster	gene
AIM2	0	1.30396	0.465	0.067	0	0	AIM2
TNFRSF13B	0	1.18273	0.451	0.082	0	0	TNFRSF13B
ITGB1	0	1.155	0.469	0.175	0	0	ITGB1
IGHA1	0	1.12007	0.288	0.072	0	0	IGHA1
CRIP1	0	1.10559	0.537	0.243	0	0	CRIP1
IGHG1	0	1.07941	0.272	0.048	0	0	IGHG1
CLECL1	0	1.00077	0.388	0.079	0	0	CLECL1
CD27	0	0.956305	0.362	0.071	0	0	CD27
GPR183	0	0.921175	0.597	0.243	0	0	GPR183
LINC01781	0	0.907378	0.231	0.065	0	0	LINC01781
SSPN	0	0.860271	0.232	0.026	0	0	SSPN
MARCKS	0	0.817292	0.496	0.215	0	0	MARCKS
COCH	0	0.79299	0.192	0.02	0	0	COCH
IGHG3	0	0.784567	0.238	0.062	0	0	IGHG3
IGHA2	0	0.76754	0.146	0.023	0	0	IGHA2
CD82	0	0.709389	0.471	0.202	0	0	CD82
IGHG2	0	0.706679	0.184	0.036	0	0	IGHG2
ANXA2	0	0.696205	0.455	0.194	0	0	ANXA2
CPNE5	0	0.680549	0.342	0.125	0	0	CPNE5
DAAM1	0	0.663263	0.287	0.092	0	0	DAAM1
TEX9	0	0.653748	0.165	0.018	0	0	TEX9
SCIMP	0	0.634631	0.407	0.179	0	0	SCIMP
CCDC50	0	0.626205	0.483	0.256	0	0	CCDC50
AHNAK	0	0.613173	0.526	0.279	0	0	AHNAK
SMARCB1	0	0.609115	0.483	0.235	0	0	SMARCB1
ACP5	0	0.603455	0.271	0.086	0	0	ACP5
COTL1	0	0.581529	0.747	0.454	0	0	COTL1
COL4A4	0	0.542939	0.15	0.02	0	0	COL4A4
CD70	0	0.417996	0.107	0.014	0	0	CD70
ZFAND6	1.6333e-302	0.557836	0.426	0.205	3.77145e-298	0	ZFAND6
HSPA8	8.98058e-292	0.504351	0.694	0.446	2.07371e-287	0	HSPA8
VOPP1	9.15629e-288	0.532146	0.319	0.134	2.11428e-283	0	VOPP1
BLK	1.09752e-286	0.537112	0.569	0.331	2.53429e-282	0	BLK
NCOA7	1.34719e-281	0.531276	0.259	0.097	3.1108e-277	0	NCOA7
LYPLAL1	1.42926e-280	0.584693	0.258	0.098	3.30031e-276	0	LYPLAL1
JCHAIN	1.93677e-280	0.80659	0.309	0.139	4.47219e-276	0	JCHAIN
GAPDH	7.13444e-278	0.454732	0.842	0.631	1.64741e-273	0	GAPDH
HIPK2	2.21553e-275	0.524124	0.184	0.055	5.11588e-271	0	HIPK2
ZBTB38	4.68706e-275	0.525348	0.237	0.085	1.08229e-270	0	ZBTB38
TLR10	1.27208e-269	0.524707	0.347	0.157	2.93735e-265	0	TLR10
KCNN4	2.07852e-269	0.428668	0.153	0.038	4.79951e-265	0	KCNN4
TBC1D9	8.33721e-261	0.52976	0.249	0.095	1.92515e-256	0	TBC1D9
PLP2	2.3871e-260	0.511103	0.518	0.29	5.51205e-256	0	PLP2
POU2AF1	7.80107e-260	0.519128	0.413	0.208	1.80135e-255	0	POU2AF1
CTSH	2.64998e-256	0.499608	0.463	0.242	6.11908e-252	0	CTSH
CHCHD10	8.67226e-254	0.473319	0.625	0.386	2.00251e-249	0	CHCHD10
NEK6	4.09969e-252	0.377324	0.118	0.024	9.46661e-248	0	NEK6
RILPL2	1.90576e-245	0.476343	0.272	0.112	4.40059e-241	0	RILPL2
BHLHE41	1.96975e-242	0.397243	0.119	0.026	4.54835e-238	0	BHLHE41
OSBPL10	1.66307e-237	0.502647	0.34	0.162	3.84019e-233	0	OSBPL10
S100A10	8.99139e-237	0.553971	0.591	0.374	2.0762e-232	0	S100A10
CAPG	3.15089e-236	0.479114	0.42	0.218	7.27573e-232	0	CAPG
TLE3	6.23227e-234	0.475777	0.237	0.092	1.43909e-229	0	TLE3
AC004687.1	3.22223e-233	0.588972	0.375	0.199	7.44046e-229	0	AC004687.1
CAPN2	7.38661e-232	0.466267	0.271	0.114	1.70564e-227	0	CAPN2
ARID3A	8.44875e-224	0.390937	0.149	0.043	1.9509e-219	0	ARID3A
AL928768.3	9.34502e-221	0.856377	0.1	0.02	2.15786e-216	0	AL928768.3
VIM	4.5111e-216	0.403985	0.787	0.59	1.04166e-211	0	VIM
DYNLL1	2.81725e-212	0.472936	0.465	0.265	6.50531e-208	0	DYNLL1
CKAP4	8.49422e-210	0.335935	0.104	0.022	1.9614e-205	0	CKAP4
NLRC5	1.51612e-203	0.398954	0.186	0.067	3.50088e-199	0	NLRC5
FAM102A	6.40255e-201	0.39878	0.163	0.054	1.47841e-196	0	FAM102A
ZBTB20	1.42253e-200	0.49867	0.404	0.227	3.28477e-196	0	ZBTB20
SCRN1	1.40941e-196	0.351407	0.133	0.038	3.25446e-192	0	SCRN1
MCOLN2	4.42395e-196	0.325136	0.102	0.023	1.02153e-191	0	MCOLN2
SELENOM	5.8904e-196	0.404555	0.146	0.046	1.36015e-191	0	SELENOM
TESC	4.09208e-194	0.325817	0.101	0.023	9.44902e-190	0	TESC
KYNU	5.35203e-194	0.418348	0.233	0.099	1.23584e-189	0	KYNU
FXYD1	1.11905e-192	0.381103	0.142	0.044	2.58399e-188	0	FXYD1
SND1	1.27878e-192	0.399061	0.23	0.097	2.95282e-188	0	SND1
TXN	3.4105e-192	0.4224	0.313	0.154	7.87519e-188	0	TXN
COBLL1	8.87515e-192	0.436788	0.46	0.268	2.04936e-187	0	COBLL1
SEC11C	1.10375e-190	0.421075	0.347	0.178	2.54866e-186	0	SEC11C
LGALS1	1.29191e-190	0.51827	0.466	0.281	2.98315e-186	0	LGALS1
SINHCAF	2.535e-189	0.472117	0.28	0.135	5.85358e-185	0	SINHCAF
CSGALNACT1	1.13504e-182	0.389243	0.17	0.062	2.62092e-178	0	CSGALNACT1
CD86	2.1837e-179	0.397012	0.199	0.081	5.04238e-175	0	CD86
TFEC	2.09826e-177	0.362329	0.109	0.029	4.8451e-173	0	TFEC
SAMSN1	2.28789e-177	0.376185	0.178	0.068	5.28296e-173	0	SAMSN1
RP5-887A10.1	1.16703e-176	0.770764	0.169	0.065	2.69478e-172	0	RP5-887A10.1
UBE2N	3.91651e-175	0.419043	0.413	0.236	9.04362e-171	0	UBE2N
ITGB7	7.31438e-173	0.375463	0.245	0.112	1.68896e-168	0	ITGB7
DDAH2	3.74493e-171	0.398849	0.322	0.167	8.64741e-167	0	DDAH2
SPIB	2.84435e-170	0.40098	0.469	0.284	6.56788e-166	0	SPIB
SP140	5.41764e-169	0.401117	0.504	0.315	1.25099e-164	0	SP140
UBE2J1	1.01826e-168	0.401147	0.484	0.295	2.35126e-164	0	UBE2J1
JPT1	1.69413e-167	0.420704	0.202	0.087	3.91192e-163	0	JPT1
LDHB	4.31405e-167	0.374772	0.587	0.379	9.96157e-163	0	LDHB
BASP1	1.13973e-166	0.417389	0.39	0.222	2.63176e-162	0	BASP1
ODC1	2.25934e-165	0.402914	0.445	0.266	5.21705e-161	0	ODC1
RAB31	3.28137e-164	0.340978	0.147	0.052	7.57701e-160	0	RAB31
KLF10	2.67695e-162	0.368866	0.163	0.062	6.18135e-158	0	KLF10
CD99	2.6983e-162	0.387765	0.449	0.266	6.23065e-158	0	CD99
ANKRD13A	2.50703e-161	0.399037	0.336	0.182	5.78898e-157	0	ANKRD13A
GSTK1	1.85266e-157	0.386047	0.511	0.319	4.27798e-153	0	GSTK1
CFLAR	1.67913e-155	0.377881	0.414	0.241	3.87728e-151	0	CFLAR
ZBTB7A	5.18927e-155	0.394156	0.309	0.164	1.19825e-150	0	ZBTB7A
CXXC5	3.70615e-154	0.367079	0.529	0.341	8.55787e-150	0	CXXC5
NCF4	5.5886e-154	0.371231	0.303	0.158	1.29046e-149	0	NCF4
BCL2A1	5.66387e-154	0.367257	0.253	0.122	1.30784e-149	0	BCL2A1
MIDN	6.35425e-153	0.368715	0.21	0.094	1.46726e-148	0	MIDN
HAGHL	1.86718e-152	0.31199	0.116	0.037	4.31151e-148	0	HAGHL
MRPS6	2.18626e-152	0.369739	0.276	0.14	5.04829e-148	0	MRPS6
CORO1B	2.86242e-152	0.342006	0.165	0.066	6.60961e-148	0	CORO1B
ATP1A1	1.0139e-150	0.351884	0.208	0.093	2.34121e-146	0	ATP1A1
TUBB	2.02587e-150	0.37999	0.359	0.202	4.67794e-146	0	TUBB
PTPN1	8.19264e-149	0.369923	0.492	0.312	1.89176e-144	0	PTPN1
ANXA7	1.8011e-148	0.352631	0.319	0.169	4.15892e-144	0	ANXA7
C4orf48	3.47845e-148	0.357997	0.254	0.125	8.03208e-144	0	C4orf48
HIGD2A	2.9382e-146	0.338704	0.603	0.399	6.78459e-142	0	HIGD2A
ISCU	2.20089e-145	0.32951	0.654	0.45	5.08208e-141	0	ISCU
EHD1	4.82497e-145	0.354258	0.237	0.115	1.11413e-140	0	EHD1
ELOF1	1.09218e-142	0.325953	0.245	0.119	2.52195e-138	0	ELOF1
CBFA2T3	1.8413e-142	0.341264	0.163	0.067	4.25174e-138	0	CBFA2T3
TOR3A	2.44736e-142	0.321266	0.187	0.081	5.65121e-138	0	TOR3A
CCDC167	6.74866e-140	0.337109	0.181	0.079	1.55833e-135	0	CCDC167
LMO4	7.4316e-140	0.359941	0.249	0.125	1.71603e-135	0	LMO4
ID3	1.79568e-139	0.38644	0.232	0.114	4.14641e-135	0	ID3
WEE1	7.57294e-139	0.32046	0.135	0.05	1.74867e-134	0	WEE1
TCEA1	4.23451e-135	0.318506	0.685	0.488	9.7779e-131	0	TCEA1
TFRC	1.03192e-134	0.311759	0.158	0.065	2.3828e-130	0	TFRC
SELENOW	4.08328e-134	0.365311	0.213	0.103	9.4287e-130	0	SELENOW
PPA1	1.51873e-132	0.331979	0.367	0.213	3.50689e-128	0	PPA1
ALKBH7	5.96974e-131	0.342625	0.356	0.207	1.37847e-126	0	ALKBH7
TMEM238	9.67913e-131	0.321304	0.136	0.053	2.23501e-126	0	TMEM238
CUTA	2.69754e-129	0.312166	0.54	0.352	6.22889e-125	0	CUTA
PRDX2	3.00461e-129	0.331074	0.34	0.195	6.93795e-125	0	PRDX2
UBE2I	1.8859e-128	0.330597	0.575	0.394	4.35474e-124	0	UBE2I
IER5	2.33083e-128	0.353949	0.301	0.168	5.38212e-124	0	IER5
PLEK	5.66465e-128	0.340405	0.437	0.273	1.30802e-123	0	PLEK
TCF4	1.49445e-127	0.365086	0.525	0.361	3.45084e-123	0	TCF4
CLIC1	1.72521e-127	0.292828	0.788	0.616	3.98369e-123	0	CLIC1
CDC42EP3	2.20949e-127	0.288287	0.132	0.051	5.10192e-123	0	CDC42EP3
ARPC5L	4.37186e-127	0.333467	0.358	0.211	1.00951e-122	0	ARPC5L
CD24	6.74377e-127	0.410549	0.264	0.146	1.5572e-122	0	CD24
SOD1	1.36923e-126	0.301339	0.638	0.439	3.16168e-122	0	SOD1
PTGES3	1.44777e-125	0.309641	0.624	0.429	3.34305e-121	0	PTGES3
TCF7	1.96958e-125	0.337955	0.214	0.105	4.54795e-121	0	TCF7
CORO7	4.60677e-125	0.311304	0.164	0.072	1.06375e-120	0	CORO7
BANK1	2.87996e-124	0.253381	0.85	0.705	6.65012e-120	0	BANK1
ATP2B1	1.03217e-123	0.328193	0.585	0.404	2.38339e-119	0	ATP2B1
FNBP1	3.60808e-123	0.315952	0.585	0.4	8.33142e-119	0	FNBP1
PPP1R14B	6.44643e-123	0.344442	0.24	0.125	1.48854e-118	0	PPP1R14B
MDFIC	2.68506e-122	0.32863	0.202	0.098	6.20008e-118	0	MDFIC
REX1BD	2.16813e-121	0.343188	0.238	0.124	5.00643e-117	0	REX1BD
MCRIP2	1.6757e-120	0.285789	0.119	0.045	3.86936e-116	0	MCRIP2
PHF6	2.12084e-120	0.330895	0.245	0.129	4.89723e-116	0	PHF6
TERF2	3.41227e-120	0.30918	0.167	0.075	7.87927e-116	0	TERF2
CD1C	4.47582e-120	0.355485	0.165	0.075	1.03351e-115	0	CD1C
LSP1	1.98674e-119	0.300397	0.699	0.506	4.58758e-115	0	LSP1
PIP4K2A	4.16643e-119	0.329857	0.323	0.188	9.6207e-115	0	PIP4K2A
ZDHHC21	4.50503e-119	0.323108	0.247	0.131	1.04026e-114	0	ZDHHC21
LY96	8.4632e-119	0.29592	0.175	0.08	1.95424e-114	0	LY96
ST3GAL5	8.85511e-119	0.308799	0.187	0.089	2.04473e-114	0	ST3GAL5
TOB2	1.1725e-118	0.307162	0.167	0.076	2.70741e-114	0	TOB2
PKM	5.17346e-118	0.300528	0.426	0.262	1.1946e-113	0	PKM
MIR29B2CHG	3.19007e-117	0.318579	0.128	0.051	7.36618e-113	0	MIR29B2CHG
FLNA	3.48061e-117	0.32331	0.344	0.203	8.03707e-113	0	FLNA
PSMB9	5.09933e-117	0.294264	0.661	0.477	1.17749e-112	0	PSMB9
FAM173A	1.12545e-115	0.302366	0.232	0.12	2.59877e-111	0	FAM173A
DOCK10	1.13874e-115	0.317227	0.263	0.144	2.62946e-111	0	DOCK10
TMEM154	3.95832e-115	0.320078	0.493	0.324	9.14017e-111	0	TMEM154
DOK3	6.24116e-115	0.258993	0.112	0.042	1.44115e-110	0	DOK3
CR1	7.11607e-114	0.302156	0.163	0.074	1.64317e-109	0	CR1
PMVK	7.34122e-114	0.276706	0.167	0.076	1.69516e-109	0	PMVK
DEK	5.59722e-113	0.29719	0.547	0.37	1.29245e-108	0	DEK
ATP5MC3	2.35922e-112	0.332085	0.332	0.199	5.44767e-108	0	ATP5MC3
RUNX3	6.60248e-112	0.309201	0.228	0.12	1.52458e-107	0	RUNX3
PREX1	1.70484e-111	0.304536	0.207	0.105	3.93665e-107	0	PREX1
PTRHD1	1.8092e-111	0.301188	0.265	0.146	4.17764e-107	0	PTRHD1
PIKFYVE	2.52297e-111	0.31403	0.256	0.141	5.82579e-107	0	PIKFYVE
TTN	6.312e-111	0.353432	0.271	0.154	1.4575e-106	0	TTN
ATP5MD	1.19928e-110	0.319777	0.34	0.205	2.76926e-106	0	ATP5MD
HSPE1	3.55525e-110	0.288849	0.462	0.298	8.20942e-106	0	HSPE1
CTSA	7.64455e-110	0.268586	0.139	0.06	1.7652e-105	0	CTSA
RAPGEF1	4.0388e-109	0.316959	0.236	0.127	9.32599e-105	0	RAPGEF1
TKT	5.74037e-109	0.317689	0.429	0.275	1.32551e-104	0	TKT
CTSZ	6.59272e-109	0.308858	0.44	0.286	1.52233e-104	0	CTSZ
ARHGAP25	9.54794e-109	0.303848	0.329	0.196	2.20471e-104	0	ARHGAP25
PAG1	1.02409e-108	0.305043	0.156	0.072	2.36473e-104	0	PAG1
ATP5F1A	1.94785e-108	0.338694	0.302	0.179	4.49778e-104	0	ATP5F1A
TRADD	2.13113e-108	0.30294	0.238	0.128	4.921e-104	0	TRADD
PTP4A2	2.13363e-108	0.290891	0.596	0.418	4.92677e-104	0	PTP4A2
RDX	3.76366e-108	0.262437	0.12	0.048	8.69067e-104	0	RDX
BCAS4	5.92967e-108	0.302442	0.319	0.188	1.36922e-103	0	BCAS4
SYNGR2	8.93045e-108	0.294137	0.492	0.325	2.06213e-103	0	SYNGR2
SNU13	1.89203e-107	0.33303	0.358	0.224	4.3689e-103	0	SNU13
R3HDM4	3.40661e-107	0.296721	0.262	0.145	7.8662e-103	0	R3HDM4
ATP5F1B	4.57876e-107	0.327851	0.289	0.168	1.05728e-102	0	ATP5F1B
OPTN	5.52508e-107	0.290779	0.182	0.089	1.2758e-102	0	OPTN
PBXIP1	1.52193e-106	0.30891	0.236	0.128	3.5143e-102	0	PBXIP1
ARHGAP24	2.13132e-106	0.316009	0.451	0.297	4.92144e-102	0	ARHGAP24
HOTAIRM1	2.1549e-106	0.255187	0.127	0.053	4.97588e-102	0	HOTAIRM1
VASP	2.18857e-106	0.296344	0.398	0.25	5.05363e-102	0	VASP
RIC3	6.4173e-106	0.304054	0.303	0.177	1.48182e-101	0	RIC3
GOLGA8A	8.00885e-105	0.2886	0.181	0.089	1.84932e-100	0	GOLGA8A
FABP5	1.78644e-104	0.258188	0.135	0.058	4.12507e-100	0	FABP5
KAT2A	2.30702e-104	0.250189	0.125	0.052	5.32715e-100	0	KAT2A
IL10RA	6.92263e-104	0.286888	0.254	0.141	1.5985e-99	0	IL10RA
METTL8	1.91349e-103	0.322431	0.217	0.116	4.41843e-99	0	METTL8
S100A6	5.67451e-103	0.268819	0.828	0.684	1.3103e-98	0	S100A6
ARL6IP5	8.20878e-103	0.26844	0.653	0.466	1.89549e-98	0	ARL6IP5
UBE2G1	9.87735e-103	0.275549	0.211	0.11	2.28078e-98	0	UBE2G1
PPP1R18	1.43115e-102	0.27636	0.288	0.166	3.30468e-98	0	PPP1R18
CDV3	4.06506e-102	0.30458	0.417	0.27	9.38664e-98	0	CDV3
PYHIN1	1.64509e-101	0.265947	0.13	0.056	3.79867e-97	0	PYHIN1
KRAS	1.2174e-100	0.294188	0.261	0.148	2.81109e-96	0	KRAS
ANXA4	3.40715e-100	0.302846	0.245	0.138	7.86745e-96	0	ANXA4
ANXA5	6.26577e-100	0.288329	0.34	0.207	1.44683e-95	0	ANXA5
FUT8	7.79318e-100	0.273911	0.168	0.082	1.79952e-95	0	FUT8
PYCARD	1.14489e-99	0.277468	0.333	0.201	2.64367e-95	0	PYCARD
PDCD6IP	2.97283e-99	0.288011	0.306	0.182	6.86457e-95	0	PDCD6IP
THEMIS2	3.02153e-99	0.282153	0.17	0.084	6.97702e-95	0	THEMIS2
NEAT1	1.48632e-98	0.263239	0.721	0.569	3.43206e-94	0	NEAT1
GLS	3.67654e-98	0.300672	0.311	0.189	8.4895e-94	0	GLS
MAP4K1	4.61473e-98	0.273855	0.203	0.107	1.06559e-93	0	MAP4K1
CDKN2D	5.16773e-98	0.282392	0.354	0.221	1.19328e-93	0	CDKN2D
SIT1	6.42884e-98	0.25989	0.161	0.078	1.48448e-93	0	SIT1
NABP1	1.62096e-97	0.256955	0.132	0.058	3.74296e-93	0	NABP1
ARL2	2.57023e-97	0.279802	0.184	0.094	5.93492e-93	0	ARL2
CAST	3.40939e-97	0.274648	0.607	0.436	7.87261e-93	0	CAST
YWHAH	5.72053e-97	0.275424	0.309	0.185	1.32093e-92	0	YWHAH
EVI2A	9.0439e-97	0.269536	0.196	0.102	2.08833e-92	0	EVI2A
ACTG1	1.90208e-96	0.284667	0.827	0.688	4.39209e-92	0	ACTG1
C1QBP	1.97492e-96	0.269846	0.475	0.315	4.5603e-92	0	C1QBP
ANTXR2	1.16783e-95	0.261003	0.143	0.066	2.69665e-91	0	ANTXR2
ATP5IF1	3.56347e-94	0.298579	0.383	0.248	8.22841e-90	0	ATP5IF1
GSPT1	1.06246e-93	0.263555	0.256	0.146	2.45332e-89	0	GSPT1
NDUFB5	1.12275e-93	0.263044	0.338	0.207	2.59253e-89	0	NDUFB5
BACE2	1.91563e-93	0.258851	0.16	0.078	4.42337e-89	0	BACE2
ZNF706	2.45766e-93	0.267194	0.469	0.314	5.67499e-89	0	ZNF706
PDCD5	4.58819e-93	0.265536	0.293	0.174	1.05946e-88	0	PDCD5
MZT2A	9.29325e-93	0.25991	0.398	0.255	2.1459e-88	0	MZT2A
HMGA1	1.26753e-92	0.284627	0.271	0.16	2.92685e-88	0	HMGA1
MAP4	1.31439e-92	0.281278	0.258	0.15	3.03507e-88	0	MAP4
VCP	2.81873e-92	0.257421	0.266	0.154	6.50872e-88	0	VCP
ADGRE5	3.51105e-92	0.263693	0.127	0.057	8.10737e-88	0	ADGRE5
MNDA	5.03288e-92	0.275393	0.28	0.166	1.16214e-87	0	MNDA
ECI1	5.85021e-92	0.253187	0.143	0.067	1.35087e-87	0	ECI1
FLOT1	1.11146e-91	0.253007	0.162	0.08	2.56648e-87	0	FLOT1
SS18L2	2.87288e-91	0.253923	0.299	0.178	6.63377e-87	0	SS18L2
BTN3A2	4.13072e-91	0.266254	0.323	0.199	9.53826e-87	0	BTN3A2
CYSLTR1	1.18649e-90	0.261896	0.339	0.212	2.73972e-86	0	CYSLTR1
RASGRP1	4.21462e-90	0.27103	0.179	0.093	9.73198e-86	0	RASGRP1
NME3	5.41562e-90	0.274496	0.277	0.164	1.25052e-85	0	NME3
CDK14	7.86546e-90	0.277163	0.198	0.107	1.81621e-85	0	CDK14
FAM49A	1.69426e-89	0.250503	0.153	0.075	3.91221e-85	0	FAM49A
MRPL41	2.35829e-89	0.255821	0.272	0.16	5.44552e-85	0	MRPL41
NCR3	2.79544e-89	0.284677	0.214	0.119	6.45496e-85	0	NCR3
SEL1L3	3.34949e-89	0.275646	0.428	0.285	7.73431e-85	0	SEL1L3
ATP5ME	3.39832e-89	0.274272	0.381	0.248	7.84706e-85	0	ATP5ME
MRPL40	3.85949e-89	0.257239	0.251	0.145	8.91196e-85	0	MRPL40
PRDX1	3.90421e-89	0.253015	0.432	0.284	9.0152e-85	0	PRDX1
C16orf54	8.48065e-89	0.25938	0.164	0.083	1.95827e-84	0	C16orf54
TFEB	3.15631e-88	0.265792	0.235	0.134	7.28825e-84	0	TFEB
MTDH	6.83066e-88	0.254911	0.62	0.448	1.57727e-83	0	MTDH
DYNLRB1	8.22453e-88	0.250068	0.41	0.265	1.89913e-83	0	DYNLRB1
TES	1.76046e-87	0.264263	0.291	0.177	4.06507e-83	0	TES
MICU2	1.96024e-87	0.279159	0.214	0.12	4.52638e-83	0	MICU2
CASP8	6.50742e-87	0.260095	0.256	0.15	1.50263e-82	0	CASP8
PTPN18	2.66928e-86	0.263563	0.242	0.14	6.16363e-82	0	PTPN18
ATP5PO	2.83405e-86	0.281939	0.372	0.244	6.54411e-82	0	ATP5PO
RTRAF	4.15941e-86	0.277049	0.296	0.182	9.60448e-82	0	RTRAF
MIS18BP1	7.39708e-86	0.253079	0.525	0.368	1.70806e-81	0	MIS18BP1
ATP5F1D	3.65923e-85	0.27178	0.404	0.269	8.44952e-81	0	ATP5F1D
RNH1	4.79959e-85	0.251921	0.317	0.196	1.10827e-80	0	RNH1
TAGLN2	8.47009e-85	0.260204	0.712	0.563	1.95583e-80	0	TAGLN2
EPRS	1.2436e-84	0.257348	0.277	0.167	2.8716e-80	0	EPRS
PGLS	2.72636e-84	0.250111	0.365	0.234	6.29545e-80	0	PGLS
EIF3A	4.20997e-84	0.254049	0.448	0.303	9.72124e-80	0	EIF3A
MFSD10	5.3929e-84	0.257825	0.23	0.132	1.24527e-79	0	MFSD10
COPS9	5.20876e-83	0.266081	0.241	0.141	1.20275e-78	0	COPS9
CAPNS1	5.49708e-83	0.256677	0.283	0.173	1.26933e-78	0	CAPNS1
MKNK2	1.79588e-82	0.26238	0.309	0.193	4.14686e-78	0	MKNK2
EML4	2.73115e-82	0.255191	0.445	0.301	6.30651e-78	0	EML4
ATP5PB	3.702e-82	0.258489	0.273	0.165	8.54828e-78	0	ATP5PB
NDUFAF8	1.55122e-81	0.267685	0.197	0.109	3.58192e-77	0	NDUFAF8
SH3KBP1	2.08638e-81	0.250855	0.356	0.23	4.81766e-77	0	SH3KBP1
MYO1G	7.26633e-81	0.252639	0.344	0.22	1.67787e-76	0	MYO1G
EPS15	9.4762e-81	0.251939	0.321	0.203	2.18815e-76	0	EPS15
TRIR	3.09476e-80	0.270901	0.438	0.303	7.1461e-76	0	TRIR
GOLGA8B	7.82482e-79	0.270531	0.218	0.127	1.80683e-74	0	GOLGA8B
SF3B6	1.04454e-78	0.253761	0.271	0.167	2.41194e-74	0	SF3B6
DDIT4	1.14127e-76	0.258434	0.31	0.199	2.6353e-72	0	DDIT4
LINC01857	1.20704e-76	0.347824	0.168	0.093	2.78717e-72	0	LINC01857
SMIM26	2.08015e-75	0.264594	0.256	0.158	4.80326e-71	0	SMIM26
VEGFB	1.72172e-74	0.261085	0.237	0.143	3.97563e-70	0	VEGFB
KCNQ1OT1	1.97829e-71	0.256621	0.188	0.107	4.56806e-67	0	KCNQ1OT1
AC245014.3	3.38061e-70	0.288133	0.13	0.066	7.80617e-66	0	AC245014.3
SUB1	1.9578e-66	0.261931	0.776	0.633	4.52075e-62	0	SUB1
RIPOR2	7.26822e-66	0.26455	0.489	0.357	1.6783e-61	0	RIPOR2
ATP5F1E	2.84153e-55	0.269554	0.517	0.395	6.56137e-51	0	ATP5F1E
IGJ	2.12665e-14	0.431441	0.216	0.182	4.91065e-10	0	IGJ
TCL1A	0	0.995293	0.831	0.413	0	1	TCL1A
MACROD2	0	0.888275	0.297	0.084	0	1	MACROD2
CD19	8.68486e-287	0.647152	0.423	0.234	2.00542e-282	1	CD19
PCDH9	1.17068e-250	0.628965	0.308	0.138	2.70322e-246	1	PCDH9
YBX3	8.92376e-246	0.588814	0.513	0.309	2.06059e-241	1	YBX3
CXCR4	1.26912e-223	0.327184	0.97	0.892	2.93051e-219	1	CXCR4
APLP2	1.39439e-210	0.542465	0.447	0.265	3.21978e-206	1	APLP2
IGHD	8.28716e-191	0.659294	0.427	0.268	1.91359e-186	1	IGHD
BCL7A	2.79699e-172	0.486063	0.426	0.26	6.45853e-168	1	BCL7A
CD79B	2.02607e-163	0.313026	0.902	0.862	4.67839e-159	1	CD79B
FCER2	1.56561e-157	0.425283	0.522	0.349	3.61516e-153	1	FCER2
CD72	3.12534e-151	0.464968	0.376	0.227	7.21672e-147	1	CD72
NEIL1	1.31298e-149	0.515984	0.189	0.085	3.03181e-145	1	NEIL1
TSPAN13	3.15489e-139	0.437524	0.392	0.246	7.28495e-135	1	TSPAN13
AL139020.1	9.79924e-128	0.398577	0.12	0.044	2.26274e-123	1	AL139020.1
H1FX	2.85506e-127	0.467383	0.439	0.298	6.59261e-123	1	H1FX
VPREB3	6.34286e-126	0.390949	0.659	0.525	1.46463e-121	1	VPREB3
IL4R	6.40785e-122	0.361883	0.484	0.325	1.47964e-117	1	IL4R
NCF1	1.92954e-119	0.334372	0.676	0.574	4.45551e-115	1	NCF1
JUNB	5.74868e-113	0.306635	0.852	0.775	1.32743e-108	1	JUNB
FCRL1	1.57056e-110	0.377931	0.455	0.329	3.62657e-106	1	FCRL1
FOS	1.63912e-110	0.402052	0.629	0.512	3.78489e-106	1	FOS
TAPT1	8.67287e-107	0.399974	0.227	0.125	2.00265e-102	1	TAPT1
DUSP1	2.37713e-103	0.290021	0.828	0.741	5.48904e-99	1	DUSP1
IGHM	2.51206e-95	0.479665	0.438	0.328	5.8006e-91	1	IGHM
CAMK2D	1.89797e-92	0.387865	0.31	0.204	4.3826e-88	1	CAMK2D
SOX4	8.12005e-89	0.379806	0.14	0.067	1.875e-84	1	SOX4
CD69	1.88643e-87	0.299544	0.652	0.539	4.35596e-83	1	CD69
KLHL14	4.27897e-85	0.303152	0.111	0.049	9.88056e-81	1	KLHL14
TMEM123	1.38731e-84	0.319243	0.514	0.404	3.20344e-80	1	TMEM123
CDCA7L	5.06723e-83	0.353002	0.385	0.279	1.17007e-78	1	CDCA7L
PLEKHA2	4.96969e-78	0.346803	0.395	0.295	1.14755e-73	1	PLEKHA2
CLEC2D	1.37997e-77	0.331129	0.504	0.405	3.18649e-73	1	CLEC2D
FOXP1	2.04327e-77	0.277419	0.65	0.554	4.71811e-73	1	FOXP1
CD38	2.52501e-73	0.281947	0.113	0.054	5.83051e-69	1	CD38
PLPP5	6.03212e-73	0.39571	0.315	0.223	1.39288e-68	1	PLPP5
C1orf162	8.88843e-72	0.296504	0.401	0.293	2.05243e-67	1	C1orf162
CLEC2B	2.70957e-69	0.318413	0.365	0.264	6.25666e-65	1	CLEC2B
FAM129C	1.54297e-68	0.302239	0.454	0.354	3.56287e-64	1	FAM129C
SNX29P2	5.42629e-68	0.34645	0.181	0.105	1.25298e-63	1	SNX29P2
MZB1	3.84456e-66	0.360032	0.305	0.219	8.87747e-62	1	MZB1
HIST1H1C	3.77811e-65	0.342264	0.417	0.329	8.72403e-61	1	HIST1H1C
SKAP1	1.05339e-61	0.31274	0.209	0.133	2.43237e-57	1	SKAP1
AFF3	1.08463e-61	0.307028	0.47	0.387	2.50451e-57	1	AFF3
BACH2	5.96493e-59	0.298587	0.287	0.201	1.37736e-54	1	BACH2
ADARB1	6.45378e-51	0.254215	0.152	0.092	1.49024e-46	1	ADARB1
GADD45B	1.29067e-50	0.348817	0.299	0.223	2.9803e-46	1	GADD45B
PLD4	3.31411e-50	0.297071	0.173	0.111	7.65262e-46	1	PLD4
NCK2	4.45192e-49	0.291264	0.261	0.188	1.02799e-44	1	NCK2
SNX29	5.36288e-48	0.274926	0.36	0.282	1.23834e-43	1	SNX29
ZNF318	1.42918e-47	0.253811	0.225	0.155	3.30011e-43	1	ZNF318
PLEKHA1	5.38097e-46	0.2583	0.184	0.121	1.24252e-41	1	PLEKHA1
UTRN	1.47779e-45	0.289132	0.429	0.364	3.41237e-41	1	UTRN
MDM4	1.37631e-44	0.255818	0.5	0.441	3.17804e-40	1	MDM4
FCRL5	1.37658e-43	0.261199	0.321	0.245	3.17866e-39	1	FCRL5
FYB1	1.8945e-43	0.287898	0.162	0.106	4.37459e-39	1	FYB1
C16orf74	1.13666e-42	0.25269	0.244	0.175	2.62467e-38	1	C16orf74
IFI44L	4.28627e-41	0.318273	0.3	0.228	9.89742e-37	1	IFI44L
CD55	2.99917e-38	0.250759	0.405	0.341	6.92537e-34	1	CD55
RBM38	1.55742e-35	0.255903	0.272	0.211	3.59624e-31	1	RBM38
SARAF	3.38344e-35	0.293144	0.387	0.338	7.81269e-31	1	SARAF
PPAPDC1B	8.025e-34	0.264894	0.252	0.187	1.85305e-29	1	PPAPDC1B
HIST1H1D	1.88515e-26	0.265896	0.358	0.312	4.35301e-22	1	HIST1H1D
GABPB1-AS1	4.41658e-24	0.280189	0.321	0.278	1.01983e-19	1	GABPB1-AS1
RPL21	0	0.672484	1	1	0	2	RPL21
RPS27	0	0.61514	1	1	0	2	RPS27
RPL13	0	0.591234	1	1	0	2	RPL13
RPS19	0	0.568592	1	1	0	2	RPS19
CXCR41	0	0.559266	0.95	0.904	0	2	CXCR4
RPL34	0	0.558525	1	1	0	2	RPL34
RPL18A	0	0.545047	1	1	0	2	RPL18A
RPS27A	0	0.513502	1	1	0	2	RPS27A
RPS6	0	0.509676	1	1	0	2	RPS6
RPL10	0	0.506718	1	1	0	2	RPL10
RPL32	0	0.497988	1	1	0	2	RPL32
RPL13A	0	0.491074	1	1	0	2	RPL13A
RPLP2	0	0.486951	1	1	0	2	RPLP2
RPL39	0	0.465527	1	1	0	2	RPL39
RPS18	0	0.456342	1	1	0	2	RPS18
RPL35A	0	0.452375	1	1	0	2	RPL35A
RPS8	0	0.444736	1	1	0	2	RPS8
RPS23	0	0.442212	1	1	0	2	RPS23
RPL26	0	0.44099	1	1	0	2	RPL26
RPL7	0	0.438672	0.998	1	0	2	RPL7
RPS3A	0	0.437682	1	1	0	2	RPS3A
RPL8	0	0.43744	0.998	0.999	0	2	RPL8
RPL11	0	0.434602	1	1	0	2	RPL11
RPL15	0	0.427239	1	1	0	2	RPL15
RPL35	0	0.420488	0.998	0.999	0	2	RPL35
RPS15	0	0.415231	1	1	0	2	RPS15
RPL12	0	0.414047	0.999	1	0	2	RPL12
TMSB10	0	0.412074	1	1	0	2	TMSB10
RPL30	0	0.399901	0.999	1	0	2	RPL30
RPL3	0	0.398831	0.999	1	0	2	RPL3
RPS25	0	0.393102	0.999	1	0	2	RPS25
RPS13	0	0.382175	0.998	0.999	0	2	RPS13
RPL10A	0	0.382124	0.997	0.998	0	2	RPL10A
RPS9	0	0.373829	0.997	0.998	0	2	RPS9
RPS5	0	0.371592	0.996	0.998	0	2	RPS5
FAU	0	0.355243	0.999	0.999	0	2	FAU
RPL18	1.58094e-307	0.34892	0.997	0.998	3.65055e-303	2	RPL18
RPS2	7.74677e-306	0.414639	1	1	1.78881e-301	2	RPS2
RPL31	1.08441e-304	0.443049	0.998	0.999	2.50401e-300	2	RPL31
RPL19	7.95489e-303	0.378145	1	1	1.83686e-298	2	RPL19
RPL28	1.73599e-294	0.365683	1	1	4.00858e-290	2	RPL28
RPS28	3.52461e-294	0.385407	1	1	8.13867e-290	2	RPS28
RPL9	8.67677e-294	0.341237	0.999	0.999	2.00355e-289	2	RPL9
CD74	1.10937e-293	0.410708	1	1	2.56165e-289	2	CD74
BTG1	7.72874e-292	0.456493	0.979	0.976	1.78464e-287	2	BTG1
RPS29	5.45279e-291	0.408948	1	1	1.2591e-286	2	RPS29
RPS15A	4.30766e-290	0.393499	1	1	9.94682e-286	2	RPS15A
MALAT1	4.35731e-288	0.568195	1	1	1.00615e-283	2	MALAT1
RPS3	7.30901e-283	0.354469	0.998	1	1.68772e-278	2	RPS3
RPL41	7.45621e-281	0.453065	1	1	1.72171e-276	2	RPL41
RPLP1	2.43851e-272	0.39334	1	1	5.63076e-268	2	RPLP1
RPS12	6.53992e-270	0.360431	1	1	1.51013e-265	2	RPS12
TMSB4X	1.67938e-267	0.393075	1	1	3.87785e-263	2	TMSB4X
RPS4X	4.09486e-266	0.379527	0.999	1	9.45545e-262	2	RPS4X
RPL37A	9.92894e-261	0.323339	0.996	0.999	2.29269e-256	2	RPL37A
RPL36	1.65884e-254	0.328647	0.998	1	3.83043e-250	2	RPL36
RPL27A	6.37734e-253	0.353328	1	1	1.47259e-248	2	RPL27A
RPL23A	8.37277e-253	0.34625	0.999	1	1.93336e-248	2	RPL23A
RPS16	4.20893e-252	0.30883	0.998	0.999	9.71885e-248	2	RPS16
GNB2L1	6.17648e-251	0.635015	0.799	0.518	1.42621e-246	2	GNB2L1
TXNIP	1.04927e-245	0.524967	0.981	0.979	2.42286e-241	2	TXNIP
RPS14	7.08126e-239	0.337662	1	1	1.63513e-234	2	RPS14
RPL37	1.2178e-236	0.291312	0.999	0.999	2.81203e-232	2	RPL37
RPL29	5.73515e-236	0.294512	0.997	0.998	1.3243e-231	2	RPL29
EEF1A1	1.988e-235	0.361597	1	1	4.59049e-231	2	EEF1A1
RPS20	1.92229e-224	0.287728	0.996	0.999	4.43877e-220	2	RPS20
MT-CO3	2.70731e-224	0.329719	0.996	0.999	6.25146e-220	2	MT-CO3
PTMA	2.38175e-217	0.296087	0.998	0.999	5.4997e-213	2	PTMA
RPL5	1.62941e-214	0.289109	0.99	0.996	3.76248e-210	2	RPL5
HLA-DRA	3.67313e-214	0.293031	0.998	0.999	8.48163e-210	2	HLA-DRA
MT-CO1	1.06099e-205	0.300622	0.997	0.999	2.44994e-201	2	MT-CO1
RPS7	3.83724e-204	0.276613	0.994	0.997	8.86056e-200	2	RPS7
MT-CO2	4.1717e-202	0.300928	0.996	0.998	9.63286e-198	2	MT-CO2
RPL27	5.79047e-202	0.287015	0.991	0.996	1.33708e-197	2	RPL27
RPL6	2.96962e-186	0.281258	0.993	0.997	6.85714e-182	2	RPL6
GLTSCR2	2.64089e-180	0.61545	0.641	0.439	6.09808e-176	2	GLTSCR2
RPL38	2.25763e-178	0.250093	0.988	0.996	5.21308e-174	2	RPL38
MT-ND3	1.93482e-176	0.322922	0.988	0.994	4.4677e-172	2	MT-ND3
FTL	6.85524e-171	0.277362	0.985	0.995	1.58294e-166	2	FTL
MT-ND4	2.02693e-164	0.280576	0.992	0.997	4.6804e-160	2	MT-ND4
RPS10	2.04555e-163	0.273027	0.983	0.992	4.72337e-159	2	RPS10
RPL17	3.22256e-163	0.389541	0.919	0.909	7.44122e-159	2	RPL17
RPSAP58	2.77275e-158	0.567038	0.651	0.447	6.40257e-154	2	RPSAP58
EIF1	2.59138e-157	0.296223	0.974	0.99	5.98376e-153	2	EIF1
PPAPDC1B1	4.39161e-140	0.672417	0.33	0.181	1.01407e-135	2	PPAPDC1B
MT-ND2	3.17781e-121	0.299463	0.984	0.994	7.33789e-117	2	MT-ND2
TMEM66	4.21926e-120	0.630479	0.429	0.288	9.74269e-116	2	TMEM66
RPL36A	4.70011e-119	0.272557	0.956	0.975	1.0853e-114	2	RPL36A
TCL1A1	1.56067e-105	0.426006	0.676	0.487	3.60374e-101	2	TCL1A
ATP5E	9.16648e-99	0.405459	0.657	0.467	2.11663e-94	2	ATP5E
HBB	3.80358e-91	0.699413	0.424	0.312	8.78284e-87	2	HBB
ATP5L	2.88328e-84	0.441211	0.542	0.403	6.65777e-80	2	ATP5L
FAM26F	1.36467e-82	0.561932	0.28	0.175	3.15116e-78	2	FAM26F
2022-09-15	3.57744e-80	0.587982	0.326	0.223	8.26067e-76	2	2022-09-15
TSC22D3	8.38557e-79	0.351454	0.883	0.921	1.93631e-74	2	TSC22D3
PTPRCAP	8.37899e-73	0.363566	0.563	0.422	1.93479e-68	2	PTPRCAP
JUN	8.72923e-72	0.487362	0.75	0.74	2.01567e-67	2	JUN
ATP5G2	3.93527e-70	0.413551	0.484	0.364	9.08694e-66	2	ATP5G2
IL4R1	3.30231e-57	0.454983	0.442	0.35	7.62536e-53	2	IL4R
FAM65B	4.63076e-52	0.463637	0.365	0.278	1.06929e-47	2	FAM65B
FOS1	2.30766e-51	0.520324	0.57	0.536	5.32863e-47	2	FOS
AL592284.1	8.56911e-50	0.446986	0.162	0.095	1.97869e-45	2	AL592284.1
C11orf31	7.71651e-47	0.419592	0.312	0.233	1.78182e-42	2	C11orf31
WHSC1L1	4.53344e-43	0.437049	0.235	0.165	1.04682e-38	2	WHSC1L1
CD691	1.51155e-42	0.468458	0.584	0.563	3.49031e-38	2	CD69
RP11-693J15.5	2.40207e-42	0.433665	0.162	0.1	5.54661e-38	2	RP11-693J15.5
SNX29P21	6.71297e-42	0.383988	0.18	0.114	1.55009e-37	2	SNX29P2
DUSP11	1.13979e-40	0.373523	0.742	0.766	2.63189e-36	2	DUSP1
ILF3-AS1	6.39981e-40	0.407967	0.158	0.098	1.47778e-35	2	ILF3-AS1
C1orf63	3.75831e-39	0.429451	0.276	0.208	8.67832e-35	2	C1orf63
ATP5O	3.01379e-38	0.395274	0.317	0.248	6.95915e-34	2	ATP5O
RP11-220I1.1	1.01345e-36	0.370873	0.19	0.129	2.34016e-32	2	RP11-220I1.1
HBA2	2.8944e-36	0.462621	0.236	0.174	6.68346e-32	2	HBA2
FAIM3	2.5759e-31	0.378114	0.234	0.175	5.94802e-27	2	FAIM3
RP1-313I6.12	9.68388e-30	0.370076	0.143	0.094	2.2361e-25	2	RP1-313I6.12
TMBIM4-1	3.11304e-28	0.38174	0.231	0.178	7.18832e-24	2	TMBIM4-1
UQCR11-1	4.31199e-28	0.327543	0.341	0.284	9.95681e-24	2	UQCR11-1
RP11-347P5.1	1.31862e-26	0.410372	0.186	0.135	3.04483e-22	2	RP11-347P5.1
FCER21	2.85285e-26	0.316749	0.425	0.386	6.58751e-22	2	FCER2
POLD4	3.05999e-26	0.356233	0.333	0.295	7.06582e-22	2	POLD4
C14orf2	3.90908e-26	0.343334	0.337	0.283	9.02646e-22	2	C14orf2
RP11-861A13.4	5.36051e-24	0.310204	0.111	0.071	1.23779e-19	2	RP11-861A13.4
BIRC3	3.29667e-23	0.311478	0.607	0.629	7.61235e-19	2	BIRC3
TCEB2	3.3164e-23	0.326137	0.304	0.255	7.6579e-19	2	TCEB2
C19orf43	8.9336e-23	0.314049	0.289	0.239	2.06286e-18	2	C19orf43
TAPSAR1	1.91302e-22	0.31867	0.161	0.117	4.41736e-18	2	TAPSAR1
SNORD3A	3.81375e-20	0.290918	0.104	0.068	8.80634e-16	2	SNORD3A
SETD5-AS1	6.54252e-20	0.320689	0.137	0.098	1.51073e-15	2	SETD5-AS1
MATR3	9.50761e-20	0.336973	0.209	0.166	2.1954e-15	2	MATR3
ZCCHC11	1.08603e-19	0.321212	0.158	0.118	2.50774e-15	2	ZCCHC11
ATP5D	2.60113e-19	0.304478	0.272	0.229	6.00628e-15	2	ATP5D
GPX1	2.71704e-18	0.277377	0.253	0.21	6.27393e-14	2	GPX1
GS1-251I9.4	4.22049e-18	0.307877	0.118	0.083	9.74554e-14	2	GS1-251I9.4
RP11-386I14.4	4.40723e-17	0.359608	0.143	0.105	1.01767e-12	2	RP11-386I14.4
ALDOA	1.72186e-16	0.268319	0.309	0.274	3.97594e-12	2	ALDOA
RP11-349A22.5	2.57332e-16	0.328813	0.167	0.132	5.94206e-12	2	RP11-349A22.5
U2AF1	3.95686e-16	0.328728	0.205	0.171	9.13678e-12	2	U2AF1
ATP5I	5.58492e-16	0.307573	0.267	0.23	1.28961e-11	2	ATP5I
POLR2J3	1.3871e-15	0.287005	0.139	0.105	3.20296e-11	2	POLR2J3
STAG3	1.68454e-14	0.357103	0.152	0.119	3.88977e-10	2	STAG3
CCDC109B	1.97235e-14	0.289168	0.167	0.133	4.55435e-10	2	CCDC109B
HMHA1	3.17978e-14	0.266744	0.127	0.096	7.34243e-10	2	HMHA1
FOSB	7.61322e-13	0.311432	0.227	0.196	1.75797e-08	2	FOSB
KIAA0125	5.34635e-12	0.254974	0.15	0.118	1.23453e-07	2	KIAA0125
ATPIF1	1.79765e-11	0.269157	0.211	0.183	4.15095e-07	2	ATPIF1
NBEAL1	4.95858e-10	0.257399	0.362	0.367	1.14499e-05	2	NBEAL1
ATP5H	9.90202e-10	0.253108	0.144	0.12	2.28647e-05	2	ATP5H
ATP5J	1.41462e-09	0.250023	0.185	0.16	3.2665e-05	2	ATP5J
EEF1G	4.38186e-09	0.257055	0.252	0.235	0.000101181	2	EEF1G
MGEA5	3.0989e-08	0.255363	0.188	0.166	0.000715567	2	MGEA5
SESN1	4.94732e-08	0.259449	0.124	0.103	0.00114239	2	SESN1
ABCB4	0	2.34193	0.986	0.015	0	3	ABCB4
IGHD1	0	1.00416	0.628	0.275	0	3	IGHD
IGHM1	1.07651e-293	0.970248	0.666	0.324	2.48578e-289	3	IGHM
PLPP51	4.07821e-243	0.823358	0.498	0.221	9.41699e-239	3	PLPP5
NOP53	1.86789e-191	0.676442	0.684	0.395	4.31314e-187	3	NOP53
GABPB1-AS11	7.30327e-187	0.731245	0.516	0.266	1.6864e-182	3	GABPB1-AS1
RACK1	1.48067e-180	0.692043	0.69	0.403	3.41903e-176	3	RACK1
SARAF1	3.55293e-175	0.668423	0.585	0.327	8.20406e-171	3	SARAF
FCMR	1.09242e-165	0.652585	0.503	0.265	2.5225e-161	3	FCMR
NSD3	5.92506e-161	0.634137	0.547	0.304	1.36816e-156	3	NSD3
RIPOR21	3.65491e-156	0.613574	0.635	0.368	8.43955e-152	3	RIPOR2
AC025164.1	1.53128e-146	0.618396	0.39	0.187	3.53589e-142	3	AC025164.1
LINC02397	1.9477e-145	0.625503	0.38	0.18	4.49744e-141	3	LINC02397
SELENOH	9.29298e-145	0.590515	0.514	0.284	2.14584e-140	3	SELENOH
EBLN3P	2.85956e-144	0.597544	0.466	0.247	6.60302e-140	3	EBLN3P
JUND	4.40514e-143	0.524631	0.768	0.563	1.01719e-138	3	JUND
ATP5F1E1	1.63691e-142	0.591281	0.685	0.401	3.77978e-138	3	ATP5F1E
ATP5MC2	5.40037e-140	0.560397	0.631	0.37	1.247e-135	3	ATP5MC2
GNAS	2.35126e-139	0.489902	0.766	0.566	5.42929e-135	3	GNAS
TCL1A2	2.46922e-138	0.479878	0.753	0.491	5.70168e-134	3	TCL1A
SELENOF	4.11269e-138	0.590251	0.463	0.249	9.4966e-134	3	SELENOF
ATP5MG	9.89023e-137	0.559604	0.631	0.375	2.28375e-132	3	ATP5MG
IGLC2	1.78437e-136	0.750743	0.433	0.221	4.12028e-132	3	IGLC2
RSRP1	9.83764e-125	0.543269	0.518	0.296	2.27161e-120	3	RSRP1
PLEKHA21	1.57922e-124	0.553832	0.509	0.3	3.64658e-120	3	PLEKHA2
TUT4	4.86382e-123	0.565552	0.453	0.25	1.12311e-118	3	TUT4
IGKC	3.2322e-121	0.656104	0.552	0.319	7.46348e-117	3	IGKC
CLEC2D1	4.40628e-121	0.518269	0.621	0.41	1.01745e-116	3	CLEC2D
SMAP2	4.04321e-117	0.472449	0.719	0.532	9.33617e-113	3	SMAP2
IL4R2	7.92227e-117	0.536834	0.558	0.344	1.82933e-112	3	IL4R
NCK21	5.67056e-116	0.54491	0.371	0.19	1.30939e-111	3	NCK2
TAPT11	3.36014e-114	0.524451	0.296	0.135	7.7589e-110	3	TAPT1
ARID1B	4.45468e-114	0.528224	0.505	0.301	1.02863e-109	3	ARID1B
AFF31	1.06158e-113	0.496649	0.594	0.388	2.45129e-109	3	AFF3
CD22	4.25466e-113	0.452411	0.689	0.495	9.82444e-109	3	CD22
TNFRSF13C	9.99827e-113	0.494893	0.632	0.42	2.3087e-108	3	TNFRSF13C
SNX291	1.08168e-112	0.520019	0.481	0.283	2.4977e-108	3	SNX29
BCL11A	1.24445e-112	0.497961	0.615	0.418	2.87356e-108	3	BCL11A
KLF2	1.2698e-111	0.390463	0.842	0.711	2.93209e-107	3	KLF2
TRIR1	4.42267e-110	0.504335	0.537	0.319	1.02124e-105	3	TRIR
IGLC3	2.68251e-108	0.738314	0.324	0.159	6.19419e-104	3	IGLC3
APLP21	1.46666e-106	0.500992	0.494	0.291	3.38667e-102	3	APLP2
RPS17	2.00703e-106	0.466021	0.676	0.464	4.63444e-102	3	RPS17
IKZF3	2.51168e-106	0.509176	0.534	0.334	5.79973e-102	3	IKZF3
ZNF3181	3.25441e-106	0.514436	0.32	0.157	7.51475e-102	3	ZNF318
CEMIP2	1.71038e-105	0.518165	0.261	0.117	3.94944e-101	3	CEMIP2
AC108863.1	5.07206e-104	0.475159	0.244	0.106	1.17119e-99	3	AC108863.1
MTPN	4.44646e-102	0.424247	0.726	0.555	1.02673e-97	3	MTPN
BACH21	1.08686e-101	0.527987	0.382	0.206	2.50968e-97	3	BACH2
RALGPS2	2.78902e-101	0.368925	0.815	0.669	6.44013e-97	3	RALGPS2
OGA	7.23225e-101	0.505747	0.424	0.24	1.67e-96	3	OGA
CALHM6	3.37577e-100	0.504038	0.267	0.124	7.79498e-96	3	CALHM6
STX7	1.84548e-96	0.430172	0.678	0.501	4.26139e-92	3	STX7
ELOB	2.89037e-96	0.480336	0.487	0.29	6.67415e-92	3	ELOB
FCRL11	4.7128e-96	0.458638	0.534	0.342	1.08823e-91	3	FCRL1
CD81	8.08523e-96	0.468866	0.562	0.365	1.86696e-91	3	CD81
NCF11	2.03193e-94	0.376576	0.749	0.584	4.69192e-90	3	NCF1
REL	2.16243e-94	0.401505	0.729	0.557	4.99328e-90	3	REL
HIST1H1D1	3.46589e-94	0.535497	0.486	0.307	8.00308e-90	3	HIST1H1D
BOD1L1	3.74515e-94	0.48282	0.555	0.368	8.64792e-90	3	BOD1L1
FOXP11	6.17646e-94	0.390116	0.735	0.562	1.42621e-89	3	FOXP1
ETS1	4.27647e-93	0.462299	0.608	0.434	9.8748e-89	3	ETS1
BPTF	2.24346e-92	0.465002	0.588	0.412	5.18038e-88	3	BPTF
FCER22	3.78509e-92	0.430579	0.574	0.373	8.74015e-88	3	FCER2
PARP14	7.19319e-92	0.459562	0.594	0.418	1.66098e-87	3	PARP14
TRBC2	4.11463e-91	0.47818	0.389	0.22	9.5011e-87	3	TRBC2
TMBIM4	5.12853e-91	0.474851	0.407	0.233	1.18423e-86	3	TMBIM4
DDX17	5.48657e-91	0.392444	0.732	0.569	1.2669e-86	3	DDX17
STK17A	4.84754e-90	0.420525	0.657	0.481	1.11935e-85	3	STK17A
MHENCR	5.66207e-90	0.469019	0.301	0.153	1.30743e-85	3	MHENCR
YBX31	7.38095e-90	0.463041	0.532	0.342	1.70434e-85	3	YBX3
PAX5	1.55977e-88	0.46362	0.502	0.326	3.60166e-84	3	PAX5
H1FX1	2.01341e-88	0.519198	0.492	0.317	4.64916e-84	3	H1FX
HLA-DRB5	9.95079e-88	0.371442	0.737	0.564	2.29774e-83	3	HLA-DRB5
UTRN1	3.97596e-86	0.465032	0.538	0.364	9.1809e-82	3	UTRN
LUC7L3	1.19742e-85	0.393633	0.702	0.537	2.76496e-81	3	LUC7L3
ATP5PO1	6.62322e-85	0.460948	0.436	0.262	1.52937e-80	3	ATP5PO
PSMA3-AS1	3.99569e-83	0.46805	0.372	0.214	9.22645e-79	3	PSMA3-AS1
ATP5ME1	4.75798e-83	0.461569	0.441	0.267	1.09867e-78	3	ATP5ME
ATP5IF11	2.80333e-82	0.448897	0.441	0.268	6.47317e-78	3	ATP5IF1
AES	7.51729e-82	0.373912	0.741	0.569	1.73582e-77	3	AES
UQCR11	8.38532e-82	0.447353	0.462	0.284	1.93625e-77	3	UQCR11
FOXO1	2.35498e-81	0.449726	0.252	0.125	5.43789e-77	3	FOXO1
PNN	3.33279e-81	0.372802	0.715	0.558	7.69574e-77	3	PNN
FAM129C1	6.81738e-81	0.422104	0.541	0.362	1.5742e-76	3	FAM129C
STRBP	1.25957e-80	0.431077	0.539	0.367	2.90848e-76	3	STRBP
ATP5F1D1	1.87175e-80	0.445062	0.464	0.289	4.32207e-76	3	ATP5F1D
CAMK2D1	3.50425e-80	0.436523	0.375	0.215	8.09166e-76	3	CAMK2D
MYCBP2	1.84468e-79	0.389867	0.667	0.505	4.25954e-75	3	MYCBP2
CIITA	1.84623e-79	0.452365	0.401	0.242	4.26313e-75	3	CIITA
PPP4R3A	9.38363e-79	0.450934	0.323	0.179	2.16677e-74	3	PPP4R3A
CD200	2.6981e-78	0.409989	0.22	0.101	6.23019e-74	3	CD200
FCHSD2	2.72291e-78	0.463056	0.418	0.26	6.28747e-74	3	FCHSD2
PLCG2	3.57405e-78	0.475801	0.44	0.278	8.25284e-74	3	PLCG2
VPS13C	5.82168e-78	0.406605	0.601	0.435	1.34428e-73	3	VPS13C
USF3	3.60958e-77	0.425791	0.226	0.109	8.33489e-73	3	USF3
NSA2	9.84973e-77	0.389292	0.681	0.524	2.2744e-72	3	NSA2
POLR2J3.1	1.25596e-76	0.454317	0.316	0.176	2.90013e-72	3	POLR2J3.1
LINC00926	3.93693e-76	0.337985	0.757	0.602	9.09077e-72	3	LINC00926
ATP5MPL	3.64865e-74	0.434326	0.429	0.264	8.42509e-70	3	ATP5MPL
BCL7A1	3.69451e-74	0.44316	0.451	0.285	8.531e-70	3	BCL7A
TENT5C	5.81163e-74	0.390394	0.202	0.093	1.34196e-69	3	TENT5C
ANKRD11	1.08767e-73	0.415577	0.533	0.365	2.51153e-69	3	ANKRD11
GRK3	1.11636e-73	0.422291	0.254	0.131	2.57778e-69	3	GRK3
AL139020.11	4.64382e-73	0.385791	0.141	0.054	1.0723e-68	3	AL139020.1
CCDC32	1.39404e-72	0.420375	0.258	0.134	3.21897e-68	3	CCDC32
MAP4K4	1.83843e-72	0.436751	0.412	0.259	4.24511e-68	3	MAP4K4
COL19A1	4.65988e-72	0.414897	0.275	0.144	1.07601e-67	3	COL19A1
RUBCNL	5.24636e-72	0.387731	0.201	0.094	1.21144e-67	3	RUBCNL
PRPF4B	5.9557e-72	0.404613	0.587	0.432	1.37523e-67	3	PRPF4B
PSMB8-AS1	6.65418e-72	0.434056	0.287	0.157	1.53652e-67	3	PSMB8-AS1
RERE	1.25187e-71	0.414484	0.405	0.251	2.8907e-67	3	RERE
PTPRC	2.50365e-71	0.251978	0.88	0.778	5.78117e-67	3	PTPRC
CDK13	2.71507e-71	0.439711	0.442	0.285	6.26936e-67	3	CDK13
PDE4B	6.00412e-71	0.424014	0.489	0.328	1.38641e-66	3	PDE4B
SRRM2	6.09764e-71	0.345933	0.713	0.569	1.40801e-66	3	SRRM2
RPS4Y1	6.76059e-71	0.48568	0.413	0.254	1.56109e-66	3	RPS4Y1
KCNG1	3.28266e-70	0.356527	0.128	0.048	7.57999e-66	3	KCNG1
VAV3	1.29429e-69	0.410998	0.315	0.178	2.98863e-65	3	VAV3
SNU131	1.47903e-69	0.411235	0.402	0.246	3.41522e-65	3	SNU13
HNRNPU	2.29081e-69	0.322214	0.759	0.622	5.28972e-65	3	HNRNPU
KIAA0040	2.30992e-69	0.407118	0.421	0.268	5.33384e-65	3	KIAA0040
FAM30A	2.49411e-69	0.427446	0.302	0.165	5.75915e-65	3	FAM30A
THUMPD3-AS1	2.61674e-68	0.408889	0.278	0.152	6.04231e-64	3	THUMPD3-AS1
HIST1H1E	7.80022e-68	0.456142	0.501	0.351	1.80115e-63	3	HIST1H1E
ZFP36L1	9.14226e-68	0.362308	0.66	0.51	2.11104e-63	3	ZFP36L1
HNRNPD	9.21066e-68	0.385462	0.564	0.404	2.12683e-63	3	HNRNPD
HVCN1	1.46267e-67	0.357287	0.624	0.465	3.37746e-63	3	HVCN1
MICAL3	1.72118e-67	0.391646	0.291	0.161	3.97438e-63	3	MICAL3
SP100	2.41176e-67	0.299097	0.768	0.639	5.56898e-63	3	SP100
MACF1	2.80373e-67	0.427556	0.429	0.281	6.47409e-63	3	MACF1
TMPO	3.10609e-67	0.404187	0.447	0.294	7.17228e-63	3	TMPO
GRK2	3.23403e-67	0.421551	0.303	0.173	7.46769e-63	3	GRK2
RAB30	2.79583e-66	0.40325	0.328	0.193	6.45584e-62	3	RAB30
LSM8	3.21131e-65	0.405274	0.336	0.199	7.41524e-61	3	LSM8
DGKD	1.19332e-64	0.4123	0.393	0.25	2.75548e-60	3	DGKD
MBNL1	1.63051e-64	0.337242	0.674	0.529	3.76501e-60	3	MBNL1
TGFBR2	1.6459e-64	0.402325	0.332	0.196	3.80055e-60	3	TGFBR2
WASHC4	2.14482e-64	0.404231	0.312	0.182	4.95261e-60	3	WASHC4
THRAP3	5.46954e-64	0.371564	0.6	0.452	1.26297e-59	3	THRAP3
SKAP11	5.84439e-64	0.401271	0.261	0.141	1.34953e-59	3	SKAP1
GTF2I	8.58073e-64	0.400722	0.463	0.316	1.98138e-59	3	GTF2I
HIST1H1C1	1.42975e-63	0.391598	0.486	0.337	3.30144e-59	3	HIST1H1C
TMEM131L	2.27284e-63	0.372557	0.215	0.109	5.24821e-59	3	TMEM131L
ATP5PF	2.39157e-63	0.391998	0.358	0.219	5.52238e-59	3	ATP5PF
NORAD	2.79979e-63	0.38185	0.237	0.125	6.46499e-59	3	NORAD
SETX	3.47306e-63	0.400992	0.461	0.313	8.01963e-59	3	SETX
SRSF8	4.20348e-63	0.384595	0.249	0.133	9.70625e-59	3	SRSF8
MT-ND6	1.3385e-62	0.405314	0.467	0.32	3.09073e-58	3	MT-ND6
SET	1.6705e-62	0.298434	0.761	0.625	3.85735e-58	3	SET
HIST1H4C	8.10736e-62	0.404422	0.51	0.369	1.87207e-57	3	HIST1H4C
STK17B	1.67514e-61	0.32742	0.679	0.546	3.86806e-57	3	STK17B
USP7	2.38829e-61	0.39942	0.293	0.17	5.5148e-57	3	USP7
PNRC2	2.43148e-61	0.396899	0.406	0.262	5.61454e-57	3	PNRC2
PCDH91	4.72409e-61	0.425111	0.295	0.168	1.09084e-56	3	PCDH9
SWAP70	1.09608e-60	0.332585	0.642	0.487	2.53096e-56	3	SWAP70
ANKRD44	1.34711e-60	0.358192	0.563	0.41	3.11061e-56	3	ANKRD44
LYN	2.14664e-60	0.369637	0.52	0.369	4.95682e-56	3	LYN
ERBIN	2.64449e-60	0.39575	0.272	0.154	6.10639e-56	3	ERBIN
ATF7IP	3.08477e-60	0.393728	0.518	0.375	7.12305e-56	3	ATF7IP
AC245297.3	5.12529e-60	0.373048	0.234	0.124	1.18348e-55	3	AC245297.3
RTF2	2.07008e-59	0.375826	0.251	0.138	4.78003e-55	3	RTF2
FAM107B	2.32056e-59	0.359837	0.595	0.446	5.35841e-55	3	FAM107B
ATP5MF	2.40485e-59	0.382013	0.363	0.226	5.55305e-55	3	ATP5MF
USP8	4.23305e-59	0.392218	0.407	0.267	9.77454e-55	3	USP8
AP001059.3	4.40894e-59	0.307692	0.128	0.053	1.01807e-54	3	AP001059.3
SPPL2B	4.56652e-59	0.344979	0.167	0.078	1.05446e-54	3	SPPL2B
MARF1	9.43919e-59	0.371567	0.233	0.125	2.1796e-54	3	MARF1
MBD4	1.15907e-58	0.346823	0.564	0.41	2.6764e-54	3	MBD4
SF1	1.24763e-58	0.283117	0.743	0.624	2.88091e-54	3	SF1
STK26	1.25052e-58	0.355862	0.173	0.083	2.88758e-54	3	STK26
FAAP20	1.80227e-58	0.366441	0.244	0.133	4.16162e-54	3	FAAP20
CDCA7L1	1.94308e-58	0.364123	0.438	0.292	4.48677e-54	3	CDCA7L
CD48	3.0741e-58	0.272961	0.794	0.671	7.09841e-54	3	CD48
BRAF	5.26133e-58	0.383859	0.26	0.147	1.21489e-53	3	BRAF
AC245060.5	1.98514e-57	0.369214	0.185	0.091	4.58388e-53	3	AC245060.5
ATRX	9.0056e-57	0.32049	0.666	0.533	2.07948e-52	3	ATRX
KANSL1	1.97153e-56	0.389288	0.373	0.243	4.55247e-52	3	KANSL1
PRRC2C	2.46217e-56	0.299552	0.715	0.593	5.68541e-52	3	PRRC2C
SMCHD1	2.50556e-56	0.288656	0.737	0.601	5.78559e-52	3	SMCHD1
CD241	2.66951e-56	0.378938	0.287	0.166	6.16418e-52	3	CD24
MDM41	3.51147e-56	0.325437	0.587	0.443	8.10833e-52	3	MDM4
ZFP36L2	7.71293e-56	0.272301	0.781	0.663	1.78099e-51	3	ZFP36L2
STK4	8.63157e-56	0.310651	0.692	0.554	1.99311e-51	3	STK4
IKZF1	2.28799e-55	0.355947	0.556	0.41	5.28319e-51	3	IKZF1
CARMIL1	8.35519e-55	0.277612	0.105	0.04	1.9293e-50	3	CARMIL1
ATP2B1-AS1	9.95372e-55	0.367812	0.279	0.161	2.29841e-50	3	ATP2B1-AS1
ZCCHC7	1.52064e-54	0.340574	0.536	0.392	3.51131e-50	3	ZCCHC7
RTRAF1	1.62359e-54	0.364939	0.328	0.201	3.74904e-50	3	RTRAF
WWC3	1.72839e-54	0.344586	0.194	0.099	3.99103e-50	3	WWC3
TRIM44	2.10005e-54	0.36674	0.376	0.243	4.84922e-50	3	TRIM44
LINC01215	2.19288e-54	0.342589	0.203	0.106	5.06359e-50	3	LINC01215
CD83	2.55115e-54	0.373455	0.405	0.269	5.89087e-50	3	CD83
ATP5MD1	3.7565e-54	0.360924	0.364	0.229	8.67414e-50	3	ATP5MD
HLA-DMB	4.04443e-54	0.26278	0.766	0.647	9.33899e-50	3	HLA-DMB
SHISAL2A	6.61023e-54	0.304611	0.141	0.063	1.52637e-49	3	SHISAL2A
ACTR2	1.08655e-53	0.315486	0.644	0.504	2.50895e-49	3	ACTR2
HNRNPA3	1.1401e-53	0.286079	0.73	0.601	2.63259e-49	3	HNRNPA3
FCRL3	1.38701e-53	0.390962	0.328	0.204	3.20274e-49	3	FCRL3
MYH9	1.76303e-53	0.375447	0.443	0.31	4.07101e-49	3	MYH9
VPREB31	1.80579e-53	0.267324	0.703	0.543	4.16974e-49	3	VPREB3
MSN	2.32505e-53	0.3529	0.538	0.402	5.36878e-49	3	MSN
DDX6	2.87605e-53	0.353407	0.522	0.381	6.64109e-49	3	DDX6
MGAT5	4.22094e-53	0.347498	0.217	0.116	9.74658e-49	3	MGAT5
TOMM20	4.48973e-53	0.327254	0.594	0.449	1.03672e-48	3	TOMM20
ZRANB2	5.93766e-53	0.328372	0.583	0.444	1.37107e-48	3	ZRANB2
ANKAR	6.25643e-53	0.332007	0.189	0.096	1.44467e-48	3	ANKAR
RBM381	7.10302e-53	0.363716	0.34	0.215	1.64016e-48	3	RBM38
KMT2A	1.23828e-52	0.364439	0.452	0.314	2.8593e-48	3	KMT2A
MTRNR2L12	1.38856e-52	0.449459	0.2	0.106	3.20632e-48	3	MTRNR2L12
CCDC186	1.48942e-52	0.383364	0.238	0.134	3.43921e-48	3	CCDC186
NSMCE3	1.67092e-52	0.344923	0.234	0.13	3.85832e-48	3	NSMCE3
ATP5PB1	2.45198e-52	0.363982	0.301	0.183	5.66187e-48	3	ATP5PB
ATP5MC31	3.21164e-52	0.357486	0.352	0.223	7.416e-48	3	ATP5MC3
NUCKS1	4.20898e-52	0.341942	0.583	0.449	9.71896e-48	3	NUCKS1
AGPAT5	5.14185e-52	0.343289	0.251	0.142	1.18731e-47	3	AGPAT5
SMIM261	6.62535e-52	0.359962	0.29	0.174	1.52986e-47	3	SMIM26
HIST2H2AC	2.50537e-51	0.391817	0.303	0.189	5.78514e-47	3	HIST2H2AC
ADAM28	2.64812e-51	0.305512	0.593	0.455	6.11478e-47	3	ADAM28
MTRNR2L8	2.77515e-51	0.53581	0.216	0.12	6.40809e-47	3	MTRNR2L8
SLC12A6	3.00084e-51	0.316441	0.187	0.096	6.92924e-47	3	SLC12A6
KIAA1551	3.16853e-51	0.328872	0.588	0.446	7.31645e-47	3	KIAA1551
IL1B	4.10278e-51	0.376331	0.218	0.12	9.47374e-47	3	IL1B
NCL	6.80356e-51	0.255004	0.786	0.679	1.57101e-46	3	NCL
EIF4B	9.06773e-51	0.297985	0.681	0.554	2.09383e-46	3	EIF4B
CFAP97	1.32571e-50	0.36124	0.272	0.16	3.0612e-46	3	CFAP97
TAGAP	1.3988e-50	0.33779	0.445	0.305	3.22996e-46	3	TAGAP
TRIM38	2.10205e-50	0.327662	0.559	0.42	4.85384e-46	3	TRIM38
AKAP13	2.29393e-50	0.331224	0.56	0.425	5.29691e-46	3	AKAP13
MUC20-OT1	2.37822e-50	0.352897	0.216	0.119	5.49155e-46	3	MUC20-OT1
LNPEP	3.61925e-50	0.363905	0.362	0.237	8.35721e-46	3	LNPEP
ACBD3	4.47909e-50	0.352192	0.363	0.235	1.03427e-45	3	ACBD3
USP34	4.804e-50	0.353422	0.429	0.296	1.10929e-45	3	USP34
PRKCB	8.27162e-50	0.304197	0.652	0.517	1.91e-45	3	PRKCB
CENPC	8.50779e-50	0.359589	0.385	0.259	1.96453e-45	3	CENPC
SH3BP5	9.83265e-50	0.336706	0.498	0.365	2.27046e-45	3	SH3BP5
FAM126A	1.00592e-49	0.358487	0.21	0.115	2.32277e-45	3	FAM126A
SP140L	1.08549e-49	0.351868	0.431	0.3	2.5065e-45	3	SP140L
SERBP1	1.64013e-49	0.298115	0.657	0.527	3.78722e-45	3	SERBP1
APPL1	2.15043e-49	0.347521	0.473	0.34	4.96555e-45	3	APPL1
TSPAN131	2.35634e-49	0.33186	0.408	0.269	5.44102e-45	3	TSPAN13
SELENOK	2.36966e-49	0.351273	0.282	0.17	5.47179e-45	3	SELENOK
POU2F2	2.6017e-49	0.302524	0.659	0.536	6.00758e-45	3	POU2F2
C16orf741	2.60563e-49	0.345769	0.299	0.182	6.01666e-45	3	C16orf74
AUTS2	2.74842e-49	0.286148	0.136	0.062	6.34639e-45	3	AUTS2
ITPR1	3.68106e-49	0.359795	0.282	0.172	8.49993e-45	3	ITPR1
NRIP1	4.2827e-49	0.34035	0.203	0.109	9.88918e-45	3	NRIP1
CCDC191	4.91186e-49	0.337986	0.162	0.081	1.1342e-44	3	CCDC191
MCTP2	1.0908e-48	0.32878	0.193	0.102	2.51877e-44	3	MCTP2
YTHDC1	5.43178e-48	0.348251	0.453	0.324	1.25425e-43	3	YTHDC1
LINC018571	6.76871e-48	0.370199	0.195	0.105	1.56296e-43	3	LINC01857
EPB41L2	7.04891e-48	0.3221	0.21	0.115	1.62766e-43	3	EPB41L2
STAG2	1.58479e-47	0.357628	0.42	0.29	3.65944e-43	3	STAG2
AC243960.1	1.74836e-47	0.321012	0.193	0.104	4.03714e-43	3	AC243960.1
CHD7	1.76877e-47	0.360638	0.363	0.242	4.08426e-43	3	CHD7
TNRC6B	2.48003e-47	0.297687	0.634	0.512	5.72663e-43	3	TNRC6B
RBM26	2.71926e-47	0.351313	0.417	0.29	6.27904e-43	3	RBM26
FCRL51	4.50812e-47	0.331929	0.379	0.252	1.04097e-42	3	FCRL5
SLC38A1	9.75711e-47	0.316709	0.489	0.356	2.25301e-42	3	SLC38A1
MBD2	9.91814e-47	0.361549	0.359	0.239	2.2902e-42	3	MBD2
MT-ATP8	1.1233e-46	0.371297	0.336	0.221	2.59382e-42	3	MT-ATP8
TMF1	1.44221e-46	0.345042	0.376	0.252	3.33021e-42	3	TMF1
CD721	1.46857e-46	0.319871	0.383	0.252	3.39108e-42	3	CD72
BTG2	1.57359e-46	0.307299	0.55	0.413	3.63357e-42	3	BTG2
AKAP9	2.00176e-46	0.338853	0.543	0.422	4.62227e-42	3	AKAP9
RHOQ	2.25253e-46	0.355516	0.286	0.178	5.20132e-42	3	RHOQ
PHF3	4.14351e-46	0.334646	0.473	0.345	9.56779e-42	3	PHF3
CSNK1G3	5.56944e-46	0.331118	0.433	0.304	1.28604e-41	3	CSNK1G3
PUM3	1.00305e-45	0.327308	0.194	0.106	2.31613e-41	3	PUM3
GNB1	1.01489e-45	0.34703	0.339	0.222	2.34348e-41	3	GNB1
SLF1	1.33345e-45	0.286722	0.137	0.065	3.07906e-41	3	SLF1
GNAI2	1.53621e-45	0.319567	0.521	0.384	3.54726e-41	3	GNAI2
ATP5F1A1	1.92792e-45	0.338338	0.317	0.202	4.45175e-41	3	ATP5F1A
DSP	2.0453e-45	0.27503	0.11	0.047	4.72279e-41	3	DSP
SCAF11	2.66732e-45	0.277153	0.653	0.527	6.15911e-41	3	SCAF11
TRIM22	3.19415e-45	0.313947	0.47	0.338	7.37562e-41	3	TRIM22
CD551	5.81604e-45	0.326534	0.476	0.345	1.34298e-40	3	CD55
LYST	7.1094e-45	0.342446	0.422	0.297	1.64163e-40	3	LYST
ADD1	1.1899e-44	0.332	0.417	0.293	2.74759e-40	3	ADD1
SMIM10L1	1.3741e-44	0.289113	0.16	0.082	3.17293e-40	3	SMIM10L1
CYBC1	1.3984e-44	0.321125	0.243	0.144	3.22904e-40	3	CYBC1
ATM	1.48198e-44	0.303955	0.571	0.44	3.42204e-40	3	ATM
FNBP4	1.60244e-44	0.327778	0.491	0.364	3.7002e-40	3	FNBP4
SRSF10	1.78351e-44	0.326273	0.455	0.327	4.1183e-40	3	SRSF10
ATP5PD	2.27284e-44	0.339556	0.292	0.183	5.24821e-40	3	ATP5PD
PJA2	2.70973e-44	0.337863	0.378	0.257	6.25704e-40	3	PJA2
SMARCA2	2.93391e-44	0.339334	0.278	0.173	6.77469e-40	3	SMARCA2
SAV1	2.94818e-44	0.31988	0.224	0.129	6.80765e-40	3	SAV1
ARHGAP45	3.26364e-44	0.346916	0.272	0.169	7.53608e-40	3	ARHGAP45
PLEKHA11	3.44086e-44	0.311764	0.223	0.128	7.9453e-40	3	PLEKHA1
DDX24	3.45903e-44	0.266969	0.673	0.544	7.98725e-40	3	DDX24
RABEP1	4.6356e-44	0.334494	0.37	0.252	1.07041e-39	3	RABEP1
RSF1	4.91693e-44	0.316938	0.443	0.316	1.13537e-39	3	RSF1
TAF1D	5.66676e-44	0.283586	0.628	0.503	1.30851e-39	3	TAF1D
BRD4	6.07973e-44	0.33202	0.399	0.277	1.40387e-39	3	BRD4
PARP1	6.97317e-44	0.290325	0.593	0.461	1.61017e-39	3	PARP1
SNX2	7.59825e-44	0.255989	0.68	0.563	1.75451e-39	3	SNX2
ST6GAL1	1.0455e-43	0.333662	0.353	0.238	2.41417e-39	3	ST6GAL1
AFF4	1.06452e-43	0.34321	0.336	0.225	2.45807e-39	3	AFF4
UBTF	1.18156e-43	0.341966	0.351	0.237	2.72833e-39	3	UBTF
CCR7	1.30242e-43	0.31477	0.344	0.225	3.00742e-39	3	CCR7
C12orf42	2.05034e-43	0.271654	0.142	0.069	4.73443e-39	3	C12orf42
AC114760.2	2.4369e-43	0.315611	0.182	0.099	5.62704e-39	3	AC114760.2
ZNF292	3.35973e-43	0.320213	0.419	0.296	7.75795e-39	3	ZNF292
PRDM2	3.67036e-43	0.303447	0.554	0.422	8.47522e-39	3	PRDM2
STMP1	3.8972e-43	0.324843	0.23	0.136	8.99901e-39	3	STMP1
IRF2	3.96525e-43	0.314612	0.414	0.289	9.15616e-39	3	IRF2
ORAI2	5.11374e-43	0.289246	0.534	0.402	1.18081e-38	3	ORAI2
HNRNPH1	5.13791e-43	0.278126	0.597	0.471	1.1864e-38	3	HNRNPH1
XRCC5	5.42616e-43	0.299679	0.565	0.443	1.25295e-38	3	XRCC5
OSBPL8	6.93095e-43	0.334308	0.426	0.308	1.60042e-38	3	OSBPL8
RBM25	7.01117e-43	0.300813	0.568	0.444	1.61895e-38	3	RBM25
ARID4B	7.17218e-43	0.300683	0.56	0.436	1.65613e-38	3	ARID4B
NBDY	7.27012e-43	0.321865	0.198	0.112	1.67874e-38	3	NBDY
RCSD1	7.30374e-43	0.27207	0.639	0.515	1.68651e-38	3	RCSD1
GOLGA4	1.02888e-42	0.349389	0.405	0.29	2.37579e-38	3	GOLGA4
CCL4	1.12006e-42	0.339123	0.198	0.112	2.58632e-38	3	CCL4
UBE2R2	1.57957e-42	0.327485	0.252	0.154	3.64738e-38	3	UBE2R2
FYB11	2.08627e-42	0.319508	0.2	0.112	4.81741e-38	3	FYB1
SF3B61	2.90397e-42	0.322856	0.293	0.185	6.70555e-38	3	SF3B6
GCNT1	3.02995e-42	0.284085	0.133	0.064	6.99646e-38	3	GCNT1
CDV31	3.43575e-42	0.325136	0.421	0.298	7.93349e-38	3	CDV3
ADARB11	4.82224e-42	0.287561	0.182	0.099	1.1135e-37	3	ADARB1
PAWR	5.43291e-42	0.310388	0.255	0.155	1.25451e-37	3	PAWR
ZNF652	6.00189e-42	0.335249	0.319	0.21	1.3859e-37	3	ZNF652
FNIP1	6.82561e-42	0.308956	0.248	0.15	1.5761e-37	3	FNIP1
CREBRF	7.96872e-42	0.325926	0.418	0.3	1.84006e-37	3	CREBRF
NDUFB8	1.12468e-41	0.331575	0.328	0.216	2.59699e-37	3	NDUFB8
TRAF5	1.30008e-41	0.318258	0.39	0.269	3.00202e-37	3	TRAF5
WAPL	1.72564e-41	0.321482	0.209	0.121	3.98468e-37	3	WAPL
MED13L	2.11696e-41	0.335963	0.263	0.165	4.88827e-37	3	MED13L
NRDC	2.19368e-41	0.326689	0.232	0.139	5.06542e-37	3	NRDC
DMAC1	2.19556e-41	0.309521	0.196	0.111	5.06976e-37	3	DMAC1
KTN1	2.23244e-41	0.299325	0.563	0.45	5.15492e-37	3	KTN1
PAPOLA	2.50059e-41	0.270401	0.629	0.507	5.77412e-37	3	PAPOLA
CTSZ1	3.2088e-41	0.312542	0.439	0.316	7.40943e-37	3	CTSZ
ATP5F1B1	3.3193e-41	0.314067	0.299	0.19	7.6646e-37	3	ATP5F1B
C12orf57	3.84892e-41	0.291112	0.558	0.435	8.88754e-37	3	C12orf57
PLEKHG1	6.3441e-41	0.294642	0.19	0.106	1.46492e-36	3	PLEKHG1
TBC1D1	7.4018e-41	0.319643	0.262	0.163	1.70915e-36	3	TBC1D1
CHML	1.21605e-40	0.29554	0.176	0.096	2.80798e-36	3	CHML
DDX3X	1.89367e-40	0.318516	0.466	0.345	4.37268e-36	3	DDX3X
NFATC3	2.5222e-40	0.314225	0.271	0.171	5.82402e-36	3	NFATC3
G0S2	2.65979e-40	0.309314	0.17	0.092	6.14173e-36	3	G0S2
NCOA3	4.16985e-40	0.300664	0.482	0.36	9.6286e-36	3	NCOA3
LINC01480	4.59516e-40	0.259446	0.107	0.048	1.06107e-35	3	LINC01480
PDE7A	5.34854e-40	0.305996	0.328	0.218	1.23503e-35	3	PDE7A
MCRIP1	7.87493e-40	0.302518	0.175	0.096	1.8184e-35	3	MCRIP1
ANKRD12	8.26162e-40	0.265729	0.667	0.553	1.90769e-35	3	ANKRD12
CXCR5	8.50876e-40	0.301603	0.207	0.12	1.96476e-35	3	CXCR5
TSPAN33	8.73814e-40	0.30682	0.209	0.122	2.01772e-35	3	TSPAN33
TRIM56	9.24602e-40	0.33576	0.256	0.16	2.135e-35	3	TRIM56
MRPL57	1.01079e-39	0.305244	0.217	0.128	2.33402e-35	3	MRPL57
WAC	1.1983e-39	0.321472	0.405	0.291	2.76701e-35	3	WAC
PUM1	1.3922e-39	0.320314	0.278	0.179	3.21473e-35	3	PUM1
PPP4R3B	1.84586e-39	0.320986	0.217	0.13	4.26228e-35	3	PPP4R3B
KHDRBS2	1.91293e-39	0.260292	0.135	0.067	4.41715e-35	3	KHDRBS2
CNTNAP2	1.98117e-39	0.351754	0.173	0.096	4.57471e-35	3	CNTNAP2
TP53INP1	2.06e-39	0.332027	0.288	0.185	4.75675e-35	3	TP53INP1
KRR1	2.10663e-39	0.328822	0.322	0.217	4.86442e-35	3	KRR1
MIA2	2.14789e-39	0.285066	0.176	0.097	4.9597e-35	3	MIA2
MALT1	2.23154e-39	0.304524	0.34	0.23	5.15286e-35	3	MALT1
ATP10D	2.36348e-39	0.297268	0.177	0.098	5.45752e-35	3	ATP10D
RBM33	2.6287e-39	0.333348	0.315	0.212	6.06994e-35	3	RBM33
RB1	2.63464e-39	0.318784	0.373	0.26	6.08365e-35	3	RB1
SATB1	2.84917e-39	0.302176	0.189	0.106	6.57902e-35	3	SATB1
USF2	2.9377e-39	0.312575	0.358	0.248	6.78345e-35	3	USF2
PSMA2	3.1644e-39	0.305057	0.222	0.133	7.30692e-35	3	PSMA2
CEP350	3.32905e-39	0.33154	0.358	0.249	7.6871e-35	3	CEP350
SIK3	3.60963e-39	0.298643	0.217	0.129	8.335e-35	3	SIK3
NCKAP1L	3.63818e-39	0.325947	0.32	0.215	8.40092e-35	3	NCKAP1L
HP1BP3	3.79556e-39	0.285987	0.544	0.425	8.76432e-35	3	HP1BP3
TCF41	4.03224e-39	0.296795	0.517	0.394	9.31084e-35	3	TCF4
CUL3	5.53386e-39	0.317166	0.303	0.2	1.27782e-34	3	CUL3
SNHG7	6.89217e-39	0.273903	0.584	0.46	1.59147e-34	3	SNHG7
BDP1	8.97654e-39	0.326748	0.441	0.33	2.07277e-34	3	BDP1
SIPA1L1	9.03623e-39	0.315709	0.251	0.156	2.08656e-34	3	SIPA1L1
HECTD4	9.71265e-39	0.290843	0.187	0.106	2.24275e-34	3	HECTD4
ATP5F1C	1.31372e-38	0.311679	0.274	0.175	3.03351e-34	3	ATP5F1C
INPP5D	1.46834e-38	0.312494	0.341	0.232	3.39054e-34	3	INPP5D
BRD7	1.60128e-38	0.308732	0.368	0.255	3.69752e-34	3	BRD7
TLN1	2.35426e-38	0.296644	0.494	0.376	5.43622e-34	3	TLN1
ASH1L	2.93914e-38	0.305837	0.457	0.338	6.78677e-34	3	ASH1L
STIM2	3.117e-38	0.312265	0.338	0.23	7.19746e-34	3	STIM2
AGO2	3.21968e-38	0.294884	0.16	0.087	7.43456e-34	3	AGO2
PTEN	4.53628e-38	0.322359	0.317	0.215	1.04747e-33	3	PTEN
PACS1	4.64156e-38	0.310954	0.303	0.201	1.07178e-33	3	PACS1
CREBBP	5.49002e-38	0.319047	0.278	0.181	1.2677e-33	3	CREBBP
ZBTB10	6.81377e-38	0.281142	0.195	0.112	1.57337e-33	3	ZBTB10
SLC16A7	9.42904e-38	0.274669	0.16	0.086	2.17726e-33	3	SLC16A7
CYBB	2.3146e-37	0.296176	0.448	0.329	5.34465e-33	3	CYBB
ERO1B	2.75005e-37	0.270949	0.139	0.072	6.35014e-33	3	ERO1B
FADS3	3.05096e-37	0.26227	0.168	0.092	7.04498e-33	3	FADS3
PLCL2	3.74642e-37	0.286161	0.187	0.108	8.65087e-33	3	PLCL2
SNX22	4.176e-37	0.303071	0.324	0.22	9.64281e-33	3	SNX22
BAZ2A	4.46068e-37	0.2982	0.366	0.256	1.03001e-32	3	BAZ2A
MAP2K2	4.61825e-37	0.298359	0.335	0.229	1.0664e-32	3	MAP2K2
ARID1A	5.18665e-37	0.307365	0.301	0.201	1.19765e-32	3	ARID1A
CNTRL	5.29885e-37	0.294537	0.429	0.314	1.22356e-32	3	CNTRL
QKI	6.30889e-37	0.295213	0.249	0.155	1.45679e-32	3	QKI
SUZ12	6.43958e-37	0.306334	0.328	0.224	1.48696e-32	3	SUZ12
ILF3-DT	6.99583e-37	0.280354	0.194	0.112	1.61541e-32	3	ILF3-DT
SFPQ	1.00241e-36	0.274832	0.554	0.439	2.31467e-32	3	SFPQ
TTC14	1.10353e-36	0.287401	0.446	0.327	2.54815e-32	3	TTC14
PCMTD1	1.20912e-36	0.296355	0.384	0.273	2.79197e-32	3	PCMTD1
CEP295	1.33795e-36	0.270086	0.13	0.066	3.08947e-32	3	CEP295
MTERF4	1.73873e-36	0.299234	0.198	0.117	4.0149e-32	3	MTERF4
CREBZF	2.07704e-36	0.304598	0.278	0.182	4.79608e-32	3	CREBZF
PTBP3	2.30211e-36	0.312823	0.354	0.248	5.31581e-32	3	PTBP3
HIF1A	2.67245e-36	0.298909	0.383	0.272	6.17097e-32	3	HIF1A
SESN11	2.82502e-36	0.274892	0.178	0.099	6.52325e-32	3	SESN1
JMJD1C	3.16883e-36	0.278698	0.524	0.411	7.31715e-32	3	JMJD1C
DDX27	5.15939e-36	0.304139	0.366	0.257	1.19135e-31	3	DDX27
MPHOSPH8	5.35541e-36	0.275393	0.567	0.455	1.23662e-31	3	MPHOSPH8
CHD4	5.46617e-36	0.300639	0.371	0.262	1.26219e-31	3	CHD4
PDCD4	5.9418e-36	0.269342	0.544	0.422	1.37202e-31	3	PDCD4
TUT7	6.16544e-36	0.308498	0.201	0.12	1.42366e-31	3	TUT7
CNOT6L	7.02773e-36	0.302497	0.294	0.195	1.62277e-31	3	CNOT6L
KIAA1147	8.27375e-36	0.260114	0.143	0.076	1.91049e-31	3	KIAA1147
SETD2	8.8429e-36	0.305962	0.343	0.238	2.04191e-31	3	SETD2
ITGA4	8.88596e-36	0.286769	0.453	0.338	2.05186e-31	3	ITGA4
TOP1	9.13216e-36	0.323036	0.33	0.228	2.10871e-31	3	TOP1
DOCK8	1.12596e-35	0.293982	0.45	0.34	2.59995e-31	3	DOCK8
OTUD6B-AS1	1.14298e-35	0.282012	0.194	0.113	2.63925e-31	3	OTUD6B-AS1
RB1CC1	1.28144e-35	0.305276	0.331	0.228	2.95898e-31	3	RB1CC1
EXOSC6	1.32852e-35	0.303689	0.235	0.147	3.06768e-31	3	EXOSC6
CRYBG1	1.49728e-35	0.277681	0.186	0.108	3.45736e-31	3	CRYBG1
THAP12	1.54849e-35	0.293471	0.205	0.124	3.57561e-31	3	THAP12
HNRNPR	1.62657e-35	0.274848	0.526	0.412	3.75591e-31	3	HNRNPR
UHRF2	2.37015e-35	0.284972	0.224	0.139	5.47292e-31	3	UHRF2
VEGFB1	2.62402e-35	0.288806	0.251	0.16	6.05913e-31	3	VEGFB
SIPA1L3	3.71854e-35	0.268359	0.165	0.092	8.58648e-31	3	SIPA1L3
KAT6B	3.84588e-35	0.303166	0.238	0.15	8.88053e-31	3	KAT6B
AFF1	3.85614e-35	0.27922	0.194	0.114	8.90421e-31	3	AFF1
GCC2	5.63357e-35	0.28588	0.53	0.419	1.30085e-30	3	GCC2
EIF1AY	6.08117e-35	0.314969	0.184	0.107	1.4042e-30	3	EIF1AY
TRAF3IP3	6.61979e-35	0.272174	0.575	0.467	1.52857e-30	3	TRAF3IP3
GNB4	7.25266e-35	0.262737	0.163	0.091	1.67471e-30	3	GNB4
ATP5MC1	8.50664e-35	0.274944	0.259	0.166	1.96427e-30	3	ATP5MC1
HHEX	1.00291e-34	0.294613	0.399	0.29	2.31583e-30	3	HHEX
TNFAIP8	1.23816e-34	0.260284	0.587	0.472	2.85902e-30	3	TNFAIP8
RPS6KA3	1.39662e-34	0.284953	0.229	0.143	3.22493e-30	3	RPS6KA3
TAF10	1.40671e-34	0.304421	0.305	0.207	3.24823e-30	3	TAF10
PTK2B	1.66866e-34	0.288411	0.305	0.207	3.8531e-30	3	PTK2B
ZFC3H1	2.05504e-34	0.29776	0.38	0.273	4.7453e-30	3	ZFC3H1
ZNF721	2.3088e-34	0.286257	0.238	0.151	5.33126e-30	3	ZNF721
ARHGAP241	2.33914e-34	0.288162	0.439	0.328	5.40132e-30	3	ARHGAP24
NIPBL	2.58205e-34	0.310846	0.386	0.283	5.96221e-30	3	NIPBL
MIGA1	2.73745e-34	0.250369	0.132	0.069	6.32106e-30	3	MIGA1
PLEKHO1	2.85708e-34	0.303429	0.374	0.268	6.59729e-30	3	PLEKHO1
ROCK1	3.10548e-34	0.288352	0.478	0.37	7.17087e-30	3	ROCK1
NUMA1	3.34402e-34	0.292547	0.224	0.14	7.72167e-30	3	NUMA1
MAP3K1	3.76379e-34	0.300243	0.389	0.283	8.69096e-30	3	MAP3K1
AC007952.4	3.9521e-34	0.255928	0.146	0.079	9.12578e-30	3	AC007952.4
PRRC2B	4.36122e-34	0.299772	0.273	0.18	1.00705e-29	3	PRRC2B
TRIP11	4.57386e-34	0.324664	0.265	0.175	1.05615e-29	3	TRIP11
EPB41L4A-AS1	4.64488e-34	0.280544	0.421	0.312	1.07255e-29	3	EPB41L4A-AS1
FAM214A	4.86649e-34	0.294544	0.267	0.177	1.12372e-29	3	FAM214A
IQGAP1	4.94673e-34	0.262905	0.524	0.408	1.14225e-29	3	IQGAP1
TCF25	4.98408e-34	0.261132	0.567	0.458	1.15087e-29	3	TCF25
KMO	5.48684e-34	0.261137	0.173	0.099	1.26697e-29	3	KMO
UVRAG	5.58645e-34	0.272372	0.447	0.332	1.28997e-29	3	UVRAG
PHIP	5.90701e-34	0.304195	0.419	0.311	1.36399e-29	3	PHIP
SRSF11	6.91106e-34	0.267409	0.547	0.437	1.59583e-29	3	SRSF11
TGOLN2	6.93056e-34	0.28414	0.438	0.326	1.60034e-29	3	TGOLN2
RAB29	7.36237e-34	0.276956	0.18	0.106	1.70004e-29	3	RAB29
ATXN7L3B	7.64549e-34	0.296856	0.344	0.243	1.76542e-29	3	ATXN7L3B
NUTM2B-AS1	9.08421e-34	0.285984	0.216	0.134	2.09764e-29	3	NUTM2B-AS1
CDKN1B	1.55844e-33	0.292015	0.388	0.282	3.59859e-29	3	CDKN1B
NFKBIZ	1.63622e-33	0.291095	0.261	0.171	3.7782e-29	3	NFKBIZ
AP3B1	1.78742e-33	0.27867	0.331	0.228	4.12734e-29	3	AP3B1
CSNK1G2	2.24114e-33	0.282982	0.262	0.172	5.17503e-29	3	CSNK1G2
PABPN1	2.63161e-33	0.281072	0.384	0.28	6.07666e-29	3	PABPN1
MXI1	2.66109e-33	0.288566	0.184	0.109	6.14471e-29	3	MXI1
CCNG2	2.72794e-33	0.287672	0.246	0.158	6.29909e-29	3	CCNG2
CYB561A3	2.76387e-33	0.268833	0.502	0.388	6.38204e-29	3	CYB561A3
JARID2	3.3773e-33	0.27163	0.236	0.149	7.79853e-29	3	JARID2
PKN2	4.29249e-33	0.287876	0.306	0.21	9.91178e-29	3	PKN2
EAF2	4.4634e-33	0.256557	0.515	0.398	1.03064e-28	3	EAF2
LCOR	4.47642e-33	0.292969	0.254	0.166	1.03365e-28	3	LCOR
COBLL11	4.53315e-33	0.290593	0.418	0.309	1.04675e-28	3	COBLL1
MCUB	4.77985e-33	0.28526	0.247	0.159	1.10371e-28	3	MCUB
COPS91	5.33273e-33	0.297803	0.247	0.16	1.23138e-28	3	COPS9
ICE2	5.44529e-33	0.262318	0.163	0.093	1.25737e-28	3	ICE2
2022-09-06	6.46014e-33	0.255093	0.585	0.476	1.49171e-28	3	2022-09-06
GPR160	7.37425e-33	0.258814	0.182	0.107	1.70279e-28	3	GPR160
R3HDM2	1.28517e-32	0.282335	0.357	0.254	2.96758e-28	3	R3HDM2
ZBED5	1.4077e-32	0.27562	0.26	0.17	3.25053e-28	3	ZBED5
WASF2	1.59192e-32	0.261934	0.522	0.41	3.67591e-28	3	WASF2
RASA2	1.78188e-32	0.278702	0.259	0.17	4.11453e-28	3	RASA2
OTUD1	1.83502e-32	0.268439	0.209	0.129	4.23723e-28	3	OTUD1
LRRC75A	2.03971e-32	0.281619	0.194	0.117	4.70989e-28	3	LRRC75A
PPP1R12A	2.21028e-32	0.291592	0.41	0.309	5.10375e-28	3	PPP1R12A
TPR	2.79163e-32	0.280868	0.509	0.402	6.44616e-28	3	TPR
TRAK2	2.93324e-32	0.263924	0.165	0.095	6.77315e-28	3	TRAK2
URI1	3.12305e-32	0.297692	0.308	0.213	7.21144e-28	3	URI1
EPB41	3.79503e-32	0.301332	0.387	0.286	8.7631e-28	3	EPB41
SORL1	3.89026e-32	0.283683	0.175	0.103	8.98301e-28	3	SORL1
WDFY4	3.99028e-32	0.27836	0.256	0.168	9.21396e-28	3	WDFY4
CHD9	4.8217e-32	0.269479	0.462	0.358	1.11338e-27	3	CHD9
CD40	5.07603e-32	0.271336	0.434	0.326	1.17211e-27	3	CD40
TPD52	6.55617e-32	0.251828	0.493	0.383	1.51389e-27	3	TPD52
SINHCAF1	6.82639e-32	0.259102	0.255	0.165	1.57628e-27	3	SINHCAF
HLA-DOB	7.08699e-32	0.253806	0.478	0.365	1.63646e-27	3	HLA-DOB
CTCF	7.22248e-32	0.295212	0.289	0.198	1.66774e-27	3	CTCF
CCDC69	7.93853e-32	0.29126	0.315	0.218	1.83309e-27	3	CCDC69
TOP2B	8.37455e-32	0.284534	0.294	0.2	1.93377e-27	3	TOP2B
FAM76B	9.44875e-32	0.273769	0.217	0.137	2.18181e-27	3	FAM76B
UBE2B	1.20754e-31	0.27341	0.41	0.308	2.78832e-27	3	UBE2B
AC004687.11	1.29831e-31	0.269157	0.345	0.236	2.99793e-27	3	AC004687.1
AIDA	1.39689e-31	0.278036	0.421	0.317	3.22556e-27	3	AIDA
TLK2	1.78729e-31	0.266802	0.214	0.134	4.12704e-27	3	TLK2
CLEC2B1	1.80114e-31	0.264971	0.389	0.279	4.15901e-27	3	CLEC2B
PRKDC	2.01109e-31	0.280379	0.354	0.252	4.64381e-27	3	PRKDC
HIP1R	2.04964e-31	0.285687	0.198	0.123	4.73283e-27	3	HIP1R
RBBP6	2.25013e-31	0.27891	0.386	0.281	5.19576e-27	3	RBBP6
BLOC1S2	2.55556e-31	0.265777	0.475	0.365	5.90105e-27	3	BLOC1S2
PIAS1	2.81328e-31	0.280672	0.284	0.193	6.49615e-27	3	PIAS1
C1orf1621	3.19157e-31	0.26076	0.422	0.309	7.36965e-27	3	C1orf162
CSK	4.20422e-31	0.268735	0.426	0.319	9.70796e-27	3	CSK
CBX3	4.65882e-31	0.267292	0.478	0.372	1.07577e-26	3	CBX3
CDC40	4.68284e-31	0.269504	0.438	0.331	1.08132e-26	3	CDC40
KAT6A	4.72254e-31	0.276636	0.309	0.213	1.09048e-26	3	KAT6A
TCF3	5.36641e-31	0.283751	0.266	0.178	1.23916e-26	3	TCF3
SPEN	5.72787e-31	0.291949	0.303	0.211	1.32262e-26	3	SPEN
EIF5	7.03477e-31	0.263038	0.509	0.407	1.6244e-26	3	EIF5
TMEM131	1.39729e-30	0.266382	0.212	0.134	3.22649e-26	3	TMEM131
PCF11	1.53502e-30	0.27647	0.376	0.274	3.54451e-26	3	PCF11
SECISBP2L	1.53745e-30	0.276469	0.236	0.154	3.55012e-26	3	SECISBP2L
UBE2H	2.16595e-30	0.281846	0.227	0.147	5.00139e-26	3	UBE2H
PHACTR1	2.31992e-30	0.266103	0.296	0.203	5.35692e-26	3	PHACTR1
EIF4G3	2.71938e-30	0.26461	0.201	0.125	6.27933e-26	3	EIF4G3
NASP	2.98603e-30	0.291282	0.361	0.264	6.89505e-26	3	NASP
DMXL1	3.04732e-30	0.258837	0.32	0.224	7.03658e-26	3	DMXL1
TLK1	3.21745e-30	0.267048	0.421	0.318	7.42942e-26	3	TLK1
SLAMF6	3.30065e-30	0.255805	0.184	0.112	7.62154e-26	3	SLAMF6
PURA	3.52956e-30	0.269363	0.19	0.117	8.1501e-26	3	PURA
DDHD1	3.99696e-30	0.27201	0.232	0.15	9.22937e-26	3	DDHD1
INTS6	4.34488e-30	0.267416	0.196	0.122	1.00328e-25	3	INTS6
CHD3	4.46313e-30	0.255475	0.181	0.109	1.03058e-25	3	CHD3
YPEL3	5.11057e-30	0.263774	0.459	0.35	1.18008e-25	3	YPEL3
HNRNPH3	5.11989e-30	0.25649	0.457	0.353	1.18223e-25	3	HNRNPH3
SELENOT	5.22181e-30	0.26608	0.206	0.13	1.20577e-25	3	SELENOT
SESN3	5.39478e-30	0.2744	0.217	0.139	1.24571e-25	3	SESN3
ANP32A	5.563e-30	0.260793	0.459	0.357	1.28455e-25	3	ANP32A
PRCP	6.95229e-30	0.259095	0.19	0.116	1.60535e-25	3	PRCP
SH3BP2	7.3644e-30	0.256297	0.161	0.094	1.70051e-25	3	SH3BP2
SMC5	9.87752e-30	0.273375	0.283	0.195	2.28082e-25	3	SMC5
SMAD3	9.9826e-30	0.261736	0.201	0.125	2.30508e-25	3	SMAD3
SEM1	1.00549e-29	0.262251	0.226	0.146	2.32178e-25	3	SEM1
RAD21	1.1165e-29	0.264106	0.433	0.333	2.57811e-25	3	RAD21
CYTIP	1.22872e-29	0.268048	0.43	0.329	2.83724e-25	3	CYTIP
VPS36	1.26145e-29	0.270266	0.293	0.203	2.91281e-25	3	VPS36
USP12	1.48166e-29	0.262877	0.213	0.135	3.42131e-25	3	USP12
SETBP1	1.63374e-29	0.262631	0.212	0.135	3.77246e-25	3	SETBP1
SEC22B	2.80423e-29	0.251407	0.153	0.089	6.47525e-25	3	SEC22B
ZMAT1	3.40611e-29	0.258932	0.207	0.13	7.86504e-25	3	ZMAT1
XPO1	3.806e-29	0.262925	0.31	0.217	8.78843e-25	3	XPO1
RP9	5.20591e-29	0.267726	0.222	0.143	1.2021e-24	3	RP9
SNRNP200	5.64239e-29	0.255465	0.295	0.205	1.30288e-24	3	SNRNP200
VIRMA	5.98819e-29	0.253506	0.132	0.074	1.38273e-24	3	VIRMA
PAK2	6.45128e-29	0.251633	0.519	0.414	1.48966e-24	3	PAK2
ZBTB44	6.81573e-29	0.27182	0.25	0.167	1.57382e-24	3	ZBTB44
E2F5	6.92601e-29	0.257194	0.181	0.111	1.59929e-24	3	E2F5
YME1L1	7.00793e-29	0.270352	0.356	0.259	1.6182e-24	3	YME1L1
ARID4A	7.78081e-29	0.268302	0.335	0.242	1.79667e-24	3	ARID4A
YY1	9.20559e-29	0.258854	0.422	0.32	2.12566e-24	3	YY1
BRI3	1.02601e-28	0.274603	0.283	0.196	2.36915e-24	3	BRI3
SNRPN	1.06605e-28	0.2819	0.249	0.167	2.46161e-24	3	SNRPN
KMT2C	1.21095e-28	0.276531	0.343	0.25	2.7962e-24	3	KMT2C
OFD1	1.67412e-28	0.264265	0.428	0.33	3.8657e-24	3	OFD1
SUPT16H	1.67839e-28	0.26547	0.352	0.256	3.87558e-24	3	SUPT16H
TBC1D22A	1.77398e-28	0.262848	0.303	0.215	4.0963e-24	3	TBC1D22A
STK10	1.80852e-28	0.276076	0.239	0.16	4.17605e-24	3	STK10
VPS37B	1.87694e-28	0.270052	0.237	0.157	4.33404e-24	3	VPS37B
ADNP	1.8839e-28	0.253984	0.197	0.124	4.35011e-24	3	ADNP
FOXN3	1.88498e-28	0.280727	0.287	0.2	4.35261e-24	3	FOXN3
CHMP7	1.92651e-28	0.250366	0.243	0.16	4.44851e-24	3	CHMP7
ZNF207	2.97832e-28	0.253819	0.459	0.355	6.87724e-24	3	ZNF207
LTA4H	3.34861e-28	0.255157	0.399	0.3	7.73228e-24	3	LTA4H
CTDNEP1	3.45517e-28	0.276916	0.251	0.171	7.97834e-24	3	CTDNEP1
FAM133B	3.58069e-28	0.257838	0.474	0.376	8.26817e-24	3	FAM133B
FAM208A	3.71159e-28	0.267175	0.255	0.173	8.57044e-24	3	FAM208A
GLS1	3.75373e-28	0.264206	0.304	0.214	8.66774e-24	3	GLS
ACAP2	4.67099e-28	0.265116	0.382	0.286	1.07858e-23	3	ACAP2
DOCK2	5.70766e-28	0.276418	0.343	0.252	1.31796e-23	3	DOCK2
FMR1	6.40768e-28	0.256576	0.174	0.107	1.4796e-23	3	FMR1
USP15	6.60619e-28	0.250705	0.473	0.375	1.52544e-23	3	USP15
STMN3	7.66989e-28	0.257406	0.22	0.143	1.77105e-23	3	STMN3
HLA-DOA	8.20311e-28	0.253497	0.253	0.17	1.89418e-23	3	HLA-DOA
CHD8	9.4418e-28	0.254546	0.229	0.151	2.18021e-23	3	CHD8
ZNF92	9.58118e-28	0.257495	0.303	0.213	2.21239e-23	3	ZNF92
SRPRA	1.08862e-27	0.254925	0.186	0.116	2.51372e-23	3	SRPRA
NR3C1	1.26819e-27	0.266115	0.346	0.253	2.92837e-23	3	NR3C1
SSH2	1.34537e-27	0.264769	0.296	0.209	3.10659e-23	3	SSH2
BASP11	1.64672e-27	0.266093	0.35	0.259	3.80244e-23	3	BASP1
TIAL1	3.00033e-27	0.260401	0.3	0.214	6.92807e-23	3	TIAL1
SNX6	3.18124e-27	0.256807	0.391	0.296	7.34581e-23	3	SNX6
GSAP	3.28112e-27	0.260791	0.27	0.187	7.57643e-23	3	GSAP
SRSF4	3.48478e-27	0.267798	0.327	0.237	8.04671e-23	3	SRSF4
ZNF791	3.69633e-27	0.25753	0.258	0.175	8.53521e-23	3	ZNF791
CYFIP2	3.77682e-27	0.258915	0.327	0.236	8.72105e-23	3	CYFIP2
MED13	4.61521e-27	0.260861	0.218	0.143	1.0657e-22	3	MED13
BLOC1S6	7.03644e-27	0.264534	0.292	0.207	1.62479e-22	3	BLOC1S6
NPEPPS	7.26149e-27	0.254707	0.214	0.14	1.67675e-22	3	NPEPPS
RCN2	8.54624e-27	0.25106	0.317	0.227	1.97341e-22	3	RCN2
CEP170	1.12703e-26	0.25581	0.183	0.116	2.60242e-22	3	CEP170
LPP	1.17937e-26	0.253384	0.238	0.159	2.72329e-22	3	LPP
TGFB1	1.65337e-26	0.262277	0.278	0.194	3.8178e-22	3	TGFB1
SMC1A	1.74481e-26	0.269	0.262	0.181	4.02893e-22	3	SMC1A
LARP1	2.42872e-26	0.258628	0.237	0.16	5.60816e-22	3	LARP1
GOLGB1	2.60391e-26	0.268874	0.302	0.215	6.01269e-22	3	GOLGB1
EML41	3.17477e-26	0.253595	0.425	0.331	7.33087e-22	3	EML4
SERPINB9	3.95959e-26	0.258407	0.2	0.129	9.14308e-22	3	SERPINB9
ACIN1	4.65707e-26	0.253109	0.291	0.207	1.07537e-21	3	ACIN1
PTPRA	4.89394e-26	0.269599	0.277	0.197	1.13006e-21	3	PTPRA
FTX	5.48214e-26	0.251203	0.226	0.15	1.26588e-21	3	FTX
DDX42	1.04348e-25	0.250139	0.217	0.144	2.4095e-21	3	DDX42
PGGT1B	1.09113e-25	0.252957	0.188	0.12	2.51953e-21	3	PGGT1B
MORC3	1.09665e-25	0.264512	0.297	0.213	2.53228e-21	3	MORC3
RC3H1	1.17828e-25	0.250089	0.193	0.124	2.72077e-21	3	RC3H1
AMD1	1.25907e-25	0.264032	0.319	0.233	2.90731e-21	3	AMD1
SPTBN1	1.44486e-25	0.260491	0.303	0.218	3.33632e-21	3	SPTBN1
KLF13	1.52918e-25	0.264758	0.328	0.241	3.53104e-21	3	KLF13
CBX5	1.67106e-25	0.251276	0.234	0.158	3.85865e-21	3	CBX5
RALBP1	2.1874e-25	0.271941	0.282	0.201	5.05094e-21	3	RALBP1
SMARCA5	2.39292e-25	0.260119	0.348	0.26	5.52549e-21	3	SMARCA5
SENP6	2.82117e-25	0.260356	0.31	0.226	6.51437e-21	3	SENP6
2022-09-09	3.20124e-25	0.256148	0.379	0.292	7.39197e-21	3	2022-09-09
PIK3IP1	3.75953e-25	0.251665	0.344	0.253	8.68114e-21	3	PIK3IP1
SNX5	3.77867e-25	0.251885	0.281	0.2	8.72532e-21	3	SNX5
RIF1	5.59849e-25	0.251427	0.231	0.156	1.29275e-20	3	RIF1
ZNF107	5.68777e-25	0.257727	0.221	0.148	1.31336e-20	3	ZNF107
LARS	7.38168e-25	0.256371	0.359	0.271	1.7045e-20	3	LARS
ORAI1	7.90883e-25	0.250183	0.222	0.15	1.82623e-20	3	ORAI1
SMC3	8.4022e-25	0.259107	0.337	0.252	1.94015e-20	3	SMC3
RAB21	9.71924e-25	0.251537	0.225	0.152	2.24427e-20	3	RAB21
USP6NL	1.15658e-24	0.25169	0.233	0.16	2.67066e-20	3	USP6NL
TAF15	1.46807e-24	0.255554	0.324	0.24	3.38993e-20	3	TAF15
KDM5A	1.09151e-23	0.250249	0.337	0.253	2.52041e-19	3	KDM5A
GATAD1	1.22211e-23	0.255767	0.183	0.119	2.82197e-19	3	GATAD1
ARL4C	1.53745e-23	0.27001	0.281	0.203	3.55013e-19	3	ARL4C
ZKSCAN1	1.90821e-23	0.250478	0.229	0.156	4.40625e-19	3	ZKSCAN1
MBP	3.26733e-23	0.257255	0.323	0.241	7.54458e-19	3	MBP
RNF13	9.4222e-23	0.25272	0.264	0.189	2.17568e-18	3	RNF13
KPNB1	1.80989e-22	0.250188	0.358	0.277	4.17921e-18	3	KPNB1
NOL8	5.83257e-22	0.250933	0.225	0.157	1.3468e-17	3	NOL8
OSBPL10-AS1	0	2.32199	1	0.003	0	4	OSBPL10-AS1
TNFRSF13B1	2.69769e-54	0.401963	0.298	0.171	6.22923e-50	4	TNFRSF13B
CD271	2.85577e-51	0.381081	0.255	0.14	6.59425e-47	4	CD27
AIM21	1.58539e-48	0.374442	0.283	0.163	3.66083e-44	4	AIM2
CPNE51	2.15072e-34	0.305267	0.278	0.175	4.96622e-30	4	CPNE5
DAAM11	6.07081e-33	0.296204	0.228	0.137	1.40181e-28	4	DAAM1
IGHA11	2.43066e-27	0.335406	0.201	0.123	5.61263e-23	4	IGHA1
ITGB11	1.83362e-25	0.330383	0.343	0.246	4.23402e-21	4	ITGB1
CRIP11	1.97068e-23	0.397532	0.414	0.313	4.55049e-19	4	CRIP1
JCHAIN1	4.79051e-23	0.327655	0.258	0.178	1.10618e-18	4	JCHAIN
LINC017811	2.50796e-17	0.251563	0.162	0.105	5.79113e-13	4	LINC01781
CD2001	0	2.28458	0.999	0.057	0	5	CD200
IL4R3	5.95002e-160	0.781581	0.632	0.347	1.37392e-155	5	IL4R
IGHD2	4.48703e-153	0.89066	0.56	0.291	1.0361e-148	5	IGHD
TCL1A3	5.99025e-136	0.590961	0.817	0.496	1.38321e-131	5	TCL1A
IGHM2	1.6006e-114	0.785601	0.57	0.341	3.69594e-110	5	IGHM
PLPP52	9.22685e-106	0.728062	0.445	0.234	2.13057e-101	5	PLPP5
APLP22	1.78873e-77	0.565372	0.488	0.299	4.13036e-73	5	APLP2
SARAF2	3.70565e-75	0.614204	0.511	0.34	8.55672e-71	5	SARAF
CXCR42	5.50039e-70	0.281062	0.982	0.906	1.2701e-65	5	CXCR4
FCER23	3.54614e-69	0.491765	0.571	0.38	8.18838e-65	5	FCER2
RACK11	1.88924e-60	0.479291	0.572	0.42	4.36244e-56	5	RACK1
KLF21	2.59059e-59	0.378437	0.796	0.719	5.98192e-55	5	KLF2
KCNG11	7.86825e-56	0.433938	0.136	0.05	1.81686e-51	5	KCNG1
CLEC2D2	2.24278e-54	0.467127	0.564	0.421	5.1788e-50	5	CLEC2D
TAPT12	2.7904e-52	0.47736	0.269	0.143	6.44332e-48	5	TAPT1
NCK22	2.96078e-52	0.481208	0.337	0.198	6.83675e-48	5	NCK2
NOP531	1.02603e-51	0.46765	0.562	0.413	2.36921e-47	5	NOP53
SEC62	1.61156e-51	0.312075	0.788	0.702	3.72125e-47	5	SEC62
YBX32	1.77734e-51	0.434324	0.517	0.349	4.10405e-47	5	YBX3
SMAP21	4.32868e-51	0.420854	0.651	0.543	9.99535e-47	5	SMAP2
CEMIP21	1.27155e-50	0.475391	0.241	0.123	2.93613e-46	5	CEMIP2
SNX292	1.41071e-49	0.465965	0.436	0.293	3.25748e-45	5	SNX29
NSD31	2.98316e-45	0.474391	0.452	0.318	6.88841e-41	5	NSD3
SESN12	5.45059e-44	0.41964	0.203	0.1	1.2586e-39	5	SESN1
ZNF3182	8.88246e-44	0.445622	0.285	0.165	2.05105e-39	5	ZNF318
AC025164.11	2.21034e-43	0.477839	0.321	0.198	5.1039e-39	5	AC025164.1
MEF2C	3.93486e-43	0.27031	0.808	0.745	9.086e-39	5	MEF2C
STK17A1	4.08959e-43	0.39311	0.609	0.49	9.44328e-39	5	STK17A
GABPB1-AS12	8.22929e-43	0.492097	0.415	0.281	1.90022e-38	5	GABPB1-AS1
COL19A11	2.01892e-40	0.412755	0.262	0.15	4.66188e-36	5	COL19A1
ATP5F1E2	4.51591e-40	0.40082	0.569	0.418	1.04277e-35	5	ATP5F1E
ADK	7.25221e-39	0.423493	0.45	0.326	1.67461e-34	5	ADK
HVCN11	1.8752e-37	0.363361	0.587	0.472	4.33002e-33	5	HVCN1
GNAS1	2.18652e-37	0.345301	0.655	0.58	5.04889e-33	5	GNAS
SELL	3.15541e-37	0.314768	0.736	0.637	7.28616e-33	5	SELL
REL1	3.90682e-37	0.341032	0.654	0.568	9.02124e-33	5	REL
CD221	5.30644e-37	0.349959	0.617	0.507	1.22531e-32	5	CD22
JUND1	1.05237e-36	0.357046	0.672	0.576	2.43003e-32	5	JUND
PCDH92	2.76668e-36	0.402163	0.289	0.173	6.38855e-32	5	PCDH9
GCNT11	1.00141e-35	0.344064	0.141	0.066	2.31236e-31	5	GCNT1
SELENOH1	1.08748e-35	0.428099	0.418	0.298	2.51111e-31	5	SELENOH
BCL7A2	1.10053e-35	0.375132	0.423	0.293	2.54123e-31	5	BCL7A
EBLN3P1	2.228e-35	0.435407	0.377	0.26	5.14466e-31	5	EBLN3P
LINC009261	2.34665e-35	0.298385	0.709	0.61	5.41865e-31	5	LINC00926
CNTNAP21	3.8475e-35	0.421192	0.186	0.098	8.88427e-31	5	CNTNAP2
ITM2B	4.92668e-35	0.262875	0.785	0.701	1.13762e-30	5	ITM2B
FCRL12	5.42976e-35	0.371208	0.475	0.352	1.25379e-30	5	FCRL1
ATP5MC21	1.00587e-34	0.393354	0.51	0.387	2.32265e-30	5	ATP5MC2
RIPOR22	1.05573e-34	0.395101	0.512	0.385	2.43778e-30	5	RIPOR2
ZFP36L21	1.89044e-34	0.275188	0.753	0.669	4.36522e-30	5	ZFP36L2
BACH22	3.66258e-34	0.396143	0.332	0.216	8.45727e-30	5	BACH2
CAMK2D2	6.50856e-34	0.397727	0.337	0.223	1.50289e-29	5	CAMK2D
MTPN1	6.77861e-34	0.315398	0.65	0.565	1.56525e-29	5	MTPN
ATP5MG1	5.25806e-33	0.373901	0.521	0.391	1.21414e-28	5	ATP5MG
H1FX2	7.37193e-33	0.457203	0.44	0.326	1.70225e-28	5	H1FX
BIRC31	1.09406e-32	0.283515	0.711	0.621	2.52629e-28	5	BIRC3
FOXP12	2.21399e-32	0.3037	0.66	0.573	5.11233e-28	5	FOXP1
IGKC1	6.29606e-32	0.454638	0.459	0.333	1.45382e-27	5	IGKC
FCMR1	1.14134e-31	0.419553	0.391	0.28	2.63546e-27	5	FCMR
HLA-DRB51	9.92534e-31	0.313753	0.66	0.575	2.29186e-26	5	HLA-DRB5
CARMIL11	1.79788e-30	0.277663	0.1	0.043	4.15149e-26	5	CARMIL1
SKAP12	7.06229e-30	0.375931	0.239	0.146	1.63075e-25	5	SKAP1
MBNL11	7.93693e-30	0.307517	0.613	0.538	1.83272e-25	5	MBNL1
RPS171	1.53588e-29	0.355415	0.576	0.478	3.54649e-25	5	RPS17
TMEM1231	1.79194e-29	0.326625	0.53	0.425	4.13777e-25	5	TMEM123
AFF32	2.21819e-29	0.340092	0.507	0.401	5.12203e-25	5	AFF3
SELENOF1	2.62444e-29	0.39469	0.366	0.263	6.06009e-25	5	SELENOF
EPB41L21	4.44381e-29	0.353046	0.204	0.118	1.02612e-24	5	EPB41L2
CCR71	1.87045e-27	0.340827	0.335	0.23	4.31906e-23	5	CCR7
ZFP36L11	1.97269e-27	0.31563	0.6	0.519	4.55515e-23	5	ZFP36L1
PLEKHA22	2.52003e-27	0.352451	0.417	0.313	5.81899e-23	5	PLEKHA2
NCF12	3.56863e-27	0.2629	0.667	0.595	8.24033e-23	5	NCF1
ETS11	7.8355e-27	0.338951	0.529	0.445	1.80929e-22	5	ETS1
P2RY14	4.73489e-26	0.287941	0.134	0.069	1.09333e-21	5	P2RY14
LINC023971	5.8442e-26	0.380114	0.287	0.193	1.34948e-21	5	LINC02397
RCSD11	7.63101e-25	0.280687	0.603	0.522	1.76208e-20	5	RCSD1
PIK3IP11	8.53557e-25	0.334898	0.356	0.256	1.97095e-20	5	PIK3IP1
PLEKHA12	1.15764e-24	0.322722	0.214	0.132	2.67312e-20	5	PLEKHA1
BTLA	1.23983e-24	0.335638	0.254	0.166	2.86288e-20	5	BTLA
FYB12	2.90142e-24	0.338488	0.192	0.115	6.69967e-20	5	FYB1
BPTF1	4.16586e-24	0.325531	0.51	0.423	9.6194e-20	5	BPTF
C12orf571	4.38421e-24	0.313741	0.527	0.442	1.01236e-19	5	C12orf57
ADARB12	5.29846e-24	0.30092	0.176	0.102	1.22347e-19	5	ADARB1
RSRP11	6.0114e-24	0.337193	0.413	0.31	1.38809e-19	5	RSRP1
IGLC21	1.02226e-23	0.419203	0.337	0.235	2.36051e-19	5	IGLC2
HNRNPA31	1.04989e-23	0.250859	0.665	0.61	2.4243e-19	5	HNRNPA3
BCL11A1	3.26842e-23	0.31593	0.515	0.431	7.5471e-19	5	BCL11A
RAB301	4.5231e-23	0.312486	0.289	0.2	1.04443e-18	5	RAB30
LTA4H1	4.65256e-23	0.340424	0.394	0.303	1.07432e-18	5	LTA4H
STX71	4.79111e-23	0.299868	0.59	0.513	1.10632e-18	5	STX7
FOXO11	4.93282e-23	0.315735	0.21	0.132	1.13904e-18	5	FOXO1
STK17B1	5.02765e-23	0.25952	0.628	0.553	1.16094e-18	5	STK17B
ATF7IP1	8.66186e-23	0.345313	0.466	0.383	2.00011e-18	5	ATF7IP
STAG31	1.30466e-22	0.318738	0.196	0.12	3.01259e-18	5	STAG3
TRIR2	2.52665e-22	0.334226	0.429	0.333	5.83429e-18	5	TRIR
HNRNPD1	6.70949e-22	0.315463	0.49	0.414	1.54929e-17	5	HNRNPD
STRBP1	1.004e-21	0.326148	0.461	0.378	2.31833e-17	5	STRBP
TSPO	1.35935e-21	0.302451	0.436	0.348	3.13887e-17	5	TSPO
ADAM281	1.77072e-21	0.268296	0.549	0.462	4.08878e-17	5	ADAM28
MYCBP21	2.03532e-21	0.279904	0.583	0.515	4.69975e-17	5	MYCBP2
TSPAN132	2.82808e-21	0.289674	0.374	0.276	6.53032e-17	5	TSPAN13
RP91	3.22816e-21	0.328036	0.221	0.145	7.45414e-17	5	RP9
UTRN2	3.47178e-21	0.319029	0.457	0.375	8.01668e-17	5	UTRN
AC108863.11	5.22239e-21	0.298867	0.184	0.115	1.2059e-16	5	AC108863.1
CD692	6.42848e-21	0.256743	0.644	0.561	1.4844e-16	5	CD69
SATB11	8.53304e-21	0.291635	0.179	0.11	1.97036e-16	5	SATB1
THRAP31	1.19299e-20	0.290089	0.527	0.462	2.75472e-16	5	THRAP3
DGKD1	8.51581e-20	0.303803	0.343	0.258	1.96638e-15	5	DGKD
TRBC21	1.01253e-19	0.342987	0.311	0.23	2.33803e-15	5	TRBC2
TAF1D1	1.87662e-19	0.260137	0.577	0.51	4.33331e-15	5	TAF1D
TMPO1	3.14719e-19	0.322927	0.382	0.304	7.26719e-15	5	TMPO
GPR1601	3.76379e-19	0.279463	0.176	0.11	8.69097e-15	5	GPR160
CD831	3.8101e-19	0.312084	0.362	0.276	8.7979e-15	5	CD83
CDCA7L2	7.33031e-19	0.295542	0.384	0.3	1.69264e-14	5	CDCA7L
ZCCHC71	1.2414e-18	0.268164	0.48	0.4	2.86651e-14	5	ZCCHC7
LUC7L31	1.51581e-18	0.256515	0.604	0.549	3.50015e-14	5	LUC7L3
TNFRSF13C1	1.67527e-18	0.277689	0.516	0.434	3.86836e-14	5	TNFRSF13C
SORL11	1.87782e-18	0.287045	0.17	0.106	4.33608e-14	5	SORL1
PARP141	2.89892e-18	0.275463	0.502	0.43	6.6939e-14	5	PARP14
PPP4R3A1	3.12552e-18	0.314798	0.262	0.188	7.21715e-14	5	PPP4R3A
OGA1	4.15769e-18	0.305977	0.332	0.252	9.60053e-14	5	OGA
ITPR11	6.279e-18	0.281423	0.25	0.177	1.44988e-13	5	ITPR1
UQCR111	6.96695e-18	0.327923	0.373	0.296	1.60874e-13	5	UQCR11
MHENCR1	7.21439e-18	0.291412	0.235	0.163	1.66587e-13	5	MHENCR
CCDC321	1.23609e-17	0.308161	0.208	0.142	2.85425e-13	5	CCDC32
ANKRD111	1.29803e-17	0.317455	0.443	0.376	2.99729e-13	5	ANKRD11
APPL11	1.36455e-17	0.284914	0.423	0.348	3.15087e-13	5	APPL1
CCND3	1.52541e-17	0.293168	0.414	0.34	3.52232e-13	5	CCND3
CD722	2.17244e-17	0.272612	0.342	0.259	5.01638e-13	5	CD72
SIPA1L11	2.68105e-17	0.306099	0.229	0.161	6.19082e-13	5	SIPA1L1
FCRL31	2.80649e-17	0.315746	0.286	0.211	6.48046e-13	5	FCRL3
BLOC1S21	3.71455e-17	0.27908	0.444	0.371	8.57728e-13	5	BLOC1S2
USP81	6.08956e-17	0.300702	0.348	0.276	1.40614e-12	5	USP8
PAX51	1.16218e-16	0.280442	0.414	0.338	2.68359e-12	5	PAX5
MDM42	1.58552e-16	0.262709	0.512	0.452	3.66112e-12	5	MDM4
EAF21	1.92504e-16	0.254228	0.483	0.404	4.4451e-12	5	EAF2
PRPF4B1	2.68943e-16	0.26811	0.509	0.443	6.21017e-12	5	PRPF4B
BLOC1S61	3.28224e-16	0.290481	0.281	0.211	7.57901e-12	5	BLOC1S6
ELOB1	3.77067e-16	0.30659	0.378	0.304	8.70685e-12	5	ELOB
HIST1H1C2	4.15761e-16	0.295637	0.415	0.347	9.60033e-12	5	HIST1H1C
HIST1H1D2	4.46061e-16	0.335103	0.388	0.319	1.03e-11	5	HIST1H1D
IKZF11	5.49082e-16	0.262352	0.489	0.42	1.26789e-11	5	IKZF1
AGO21	9.13128e-16	0.25836	0.144	0.091	2.1085e-11	5	AGO2
ZNF274	9.51873e-16	0.272189	0.235	0.168	2.19797e-11	5	ZNF274
FNIP11	1.07216e-15	0.259712	0.219	0.155	2.47572e-11	5	FNIP1
CALHM61	1.40916e-15	0.279281	0.196	0.133	3.25389e-11	5	CALHM6
RERE1	1.58279e-15	0.278588	0.333	0.261	3.65482e-11	5	RERE
RNASE6	1.62302e-15	0.296318	0.29	0.218	3.74772e-11	5	RNASE6
USP71	1.79226e-15	0.264855	0.244	0.178	4.13852e-11	5	USP7
STAG21	2.76555e-15	0.288949	0.363	0.298	6.38594e-11	5	STAG2
MGAT51	3.11609e-15	0.266445	0.181	0.122	7.19537e-11	5	MGAT5
CDK131	3.23618e-15	0.303871	0.363	0.295	7.47265e-11	5	CDK13
LYST1	3.23775e-15	0.269995	0.375	0.305	7.4763e-11	5	LYST
ATP5MPL1	6.161e-15	0.296639	0.346	0.275	1.42264e-10	5	ATP5MPL
GNAI21	7.28999e-15	0.266727	0.456	0.393	1.68333e-10	5	GNAI2
STAP1	7.45385e-15	0.26929	0.264	0.197	1.72117e-10	5	STAP1
DBI	8.173e-15	0.250716	0.534	0.483	1.88723e-10	5	DBI
VAV31	1.20687e-14	0.260076	0.254	0.186	2.78678e-10	5	VAV3
TMBIM41	1.21083e-14	0.295518	0.311	0.245	2.79592e-10	5	TMBIM4
CIITA1	1.53032e-14	0.260045	0.321	0.252	3.53366e-10	5	CIITA
ATP5F1D2	1.92132e-14	0.28215	0.372	0.301	4.43653e-10	5	ATP5F1D
LNPEP1	2.21705e-14	0.290768	0.309	0.245	5.11939e-10	5	LNPEP
GCC21	2.74519e-14	0.27065	0.481	0.426	6.33891e-10	5	GCC2
BOD1L11	3.83726e-14	0.274188	0.443	0.382	8.86062e-10	5	BOD1L1
AC245297.31	5.45368e-14	0.275418	0.187	0.131	1.25931e-09	5	AC245297.3
FAM126A1	7.91961e-14	0.25393	0.177	0.12	1.82872e-09	5	FAM126A
IRF21	1.20801e-13	0.27475	0.36	0.297	2.78943e-09	5	IRF2
USF31	1.31435e-13	0.254528	0.17	0.116	3.03497e-09	5	USF3
TUT41	1.32419e-13	0.274479	0.334	0.265	3.05768e-09	5	TUT4
ATP5ME2	1.88521e-13	0.276693	0.349	0.279	4.35314e-09	5	ATP5ME
IGLC31	2.72734e-13	0.314385	0.238	0.17	6.2977e-09	5	IGLC3
ST3GAL1	2.80401e-13	0.257559	0.193	0.136	6.47473e-09	5	ST3GAL1
PJA21	3.2013e-13	0.270993	0.326	0.265	7.39212e-09	5	PJA2
HIST1H1E1	3.34587e-13	0.29868	0.417	0.362	7.72596e-09	5	HIST1H1E
CLEC2B2	4.46437e-13	0.251912	0.353	0.285	1.03087e-08	5	CLEC2B
TGFBR21	5.69574e-13	0.264522	0.267	0.205	1.3152e-08	5	TGFBR2
PNRC21	9.56606e-13	0.274252	0.332	0.272	2.2089e-08	5	PNRC2
FCHSD21	1.09867e-12	0.262315	0.332	0.271	2.53694e-08	5	FCHSD2
HIST1H4C1	1.4838e-12	0.290491	0.428	0.379	3.42625e-08	5	HIST1H4C
CYTIP1	1.73378e-12	0.26932	0.393	0.335	4.00348e-08	5	CYTIP
ILF3-DT1	2.33101e-12	0.260694	0.167	0.116	5.38254e-08	5	ILF3-DT
FAM30A1	6.89463e-12	0.25609	0.236	0.174	1.59204e-07	5	FAM30A
TMF11	6.89908e-12	0.268523	0.315	0.26	1.59307e-07	5	TMF1
PTBP31	7.58694e-12	0.260209	0.311	0.255	1.7519e-07	5	PTBP3
TRIM441	1.29024e-11	0.2526	0.309	0.252	2.9793e-07	5	TRIM44
ATP5MF1	1.39638e-11	0.25627	0.293	0.235	3.22438e-07	5	ATP5MF
POLR2J3.11	1.61592e-11	0.256938	0.242	0.185	3.73132e-07	5	POLR2J3.1
ARHGAP451	4.00473e-11	0.255104	0.228	0.175	9.24732e-07	5	ARHGAP45
RPS4Y11	7.52418e-10	0.285315	0.321	0.265	1.73741e-05	5	RPS4Y1
MTRNR2L81	1.43836e-09	0.357184	0.17	0.126	3.32132e-05	5	MTRNR2L8
XAF1	3.82796e-09	0.253059	0.319	0.272	8.83913e-05	5	XAF1
MTRNR2L121	6.30604e-07	0.25777	0.147	0.112	0.0145613	5	MTRNR2L12
IGLL5	0	3.53946	0.997	0.13	0	6	IGLL5
RPL211	5.83099e-299	0.77423	1	1	1.34643e-294	6	RPL21
RPL131	6.83356e-269	0.695896	1	1	1.57794e-264	6	RPL13
RPS27A1	6.32404e-263	0.631232	1	1	1.46028e-258	6	RPS27A
RPS61	1.40007e-258	0.678568	1	1	3.2329e-254	6	RPS6
RPS271	1.67276e-250	0.750788	1	1	3.86256e-246	6	RPS27
RPL341	7.73641e-247	0.691412	1	1	1.78641e-242	6	RPL34
RPL321	1.39962e-242	0.621477	1	1	3.23187e-238	6	RPL32
RPL101	2.16693e-239	0.675944	1	1	5.00366e-235	6	RPL10
RPS231	3.71767e-239	0.572398	1	1	8.58446e-235	6	RPS23
RPLP21	1.46043e-238	0.64097	1	1	3.37227e-234	6	RPLP2
RPS191	1.22887e-234	0.625741	1	1	2.83759e-230	6	RPS19
RPL18A1	6.64994e-234	0.622361	1	1	1.53554e-229	6	RPL18A
RPS81	1.00944e-232	0.588529	0.999	1	2.3309e-228	6	RPS8
RPL13A1	9.41365e-231	0.668076	1	1	2.17371e-226	6	RPL13A
RPS3A1	2.41765e-230	0.552732	0.999	1	5.58259e-226	6	RPS3A
RPL391	3.47311e-227	0.630674	1	1	8.01976e-223	6	RPL39
RPL71	1.76469e-223	0.545481	0.999	0.999	4.07484e-219	6	RPL7
RPL111	1.57298e-222	0.569158	0.999	1	3.63218e-218	6	RPL11
RPL33	9.11398e-221	0.541335	1	1	2.10451e-216	6	RPL3
RPL35A1	2.42886e-217	0.529541	0.998	1	5.60849e-213	6	RPL35A
RPS15A1	2.30156e-216	0.567507	1	1	5.31453e-212	6	RPS15A
RPL261	3.63449e-214	0.550115	1	1	8.3924e-210	6	RPL26
RPS281	4.4153e-214	0.546594	1	1	1.01954e-209	6	RPS28
RPL301	8.97326e-213	0.471092	0.999	1	2.07202e-208	6	RPL30
RPS251	9.58708e-213	0.524872	0.999	1	2.21375e-208	6	RPS25
RPS151	1.61034e-210	0.540498	0.999	1	3.71844e-206	6	RPS15
RPLP11	1.08897e-209	0.587438	1	1	2.51454e-205	6	RPLP1
RPL191	3.61789e-206	0.50901	0.999	1	8.35406e-202	6	RPL19
RPL311	1.04336e-205	0.575364	0.998	0.999	2.40921e-201	6	RPL31
EEF1A11	9.29371e-205	0.585401	0.999	1	2.14601e-200	6	EEF1A1
RPS121	3.05499e-204	0.544614	0.999	1	7.05428e-200	6	RPS12
RPS291	3.49727e-204	0.57274	1	1	8.07554e-200	6	RPS29
RPL151	1.37382e-202	0.502249	1	1	3.17228e-198	6	RPL15
RPS21	4.46431e-202	0.560146	1	1	1.03085e-197	6	RPS2
GNB2L11	1.71134e-201	0.803682	0.951	0.538	3.95167e-197	6	GNB2L1
RPS181	1.16324e-198	0.602084	1	1	2.68603e-194	6	RPS18
RPL27A1	1.16008e-197	0.536538	1	1	2.67873e-193	6	RPL27A
RPS31	1.76361e-194	0.478014	0.999	1	4.07235e-190	6	RPS3
RPS141	1.79563e-194	0.524532	1	1	4.14628e-190	6	RPS14
RPL81	1.33052e-192	0.47907	0.998	0.999	3.0723e-188	6	RPL8
RPL121	2.51897e-190	0.496337	0.999	1	5.81655e-186	6	RPL12
RPL351	8.75796e-189	0.479502	0.999	0.999	2.0223e-184	6	RPL35
RPL411	1.4763e-188	0.62161	1	1	3.40893e-184	6	RPL41
RPS131	7.46769e-186	0.465639	0.998	0.999	1.72436e-181	6	RPS13
RPL23A1	5.49652e-184	0.500274	0.999	1	1.2692e-179	6	RPL23A
RPL91	8.38818e-184	0.454642	0.999	0.999	1.93692e-179	6	RPL9
MALAT11	5.25604e-180	0.76046	1	1	1.21367e-175	6	MALAT1
CD741	1.17394e-174	0.540196	1	1	2.71074e-170	6	CD74
RPS4X1	8.41189e-174	0.501306	0.998	1	1.94239e-169	6	RPS4X
RPL281	2.78024e-172	0.453574	1	1	6.41985e-168	6	RPL28
RPS91	1.63164e-164	0.416444	0.996	0.998	3.76762e-160	6	RPS9
RPL361	1.22949e-162	0.438264	0.999	0.999	2.83903e-158	6	RPL36
GLTSCR21	1.31732e-161	0.775782	0.783	0.451	3.04182e-157	6	GLTSCR2
RPS201	3.58461e-160	0.420408	0.996	0.998	8.27723e-156	6	RPS20
RPS161	1.3174e-159	0.407361	0.999	0.998	3.042e-155	6	RPS16
RPS51	3.43094e-159	0.431885	0.996	0.998	7.92238e-155	6	RPS5
RPSAP581	2.60781e-158	0.745748	0.803	0.459	6.02169e-154	6	RPSAP58
RPL37A1	2.68289e-158	0.403535	0.999	0.999	6.19506e-154	6	RPL37A
RPL10A1	3.5037e-151	0.403746	0.994	0.998	8.0904e-147	6	RPL10A
RPL371	1.83509e-149	0.393369	0.998	0.999	4.2374e-145	6	RPL37
FAU1	1.33978e-148	0.389088	0.997	0.999	3.09368e-144	6	FAU
MT-CO11	1.42332e-147	0.441463	0.998	0.999	3.28659e-143	6	MT-CO1
TMSB4X1	3.89612e-144	0.509452	1	1	8.99653e-140	6	TMSB4X
RPL181	1.24801e-139	0.382643	0.995	0.998	2.88178e-135	6	RPL18
TMSB101	1.24505e-137	0.429577	0.997	1	2.87494e-133	6	TMSB10
ATP5E1	1.51057e-132	0.657418	0.813	0.477	3.48806e-128	6	ATP5E
PTMA1	9.4928e-130	0.397696	0.999	0.999	2.19198e-125	6	PTMA
RPL291	2.75509e-129	0.362275	0.995	0.998	6.36178e-125	6	RPL29
HLA-DRA1	3.56883e-128	0.383591	0.998	0.999	8.24078e-124	6	HLA-DRA
RPL61	2.30649e-126	0.369087	0.989	0.997	5.32591e-122	6	RPL6
MT-CO31	7.70822e-125	0.403669	0.998	0.999	1.77991e-120	6	MT-CO3
B2M	6.27794e-122	0.472647	1	1	1.44964e-117	6	B2M
RPS71	2.32248e-120	0.348609	0.99	0.997	5.36283e-116	6	RPS7
RPL271	5.15966e-114	0.355333	0.986	0.996	1.19142e-109	6	RPL27
MT-CO21	1.90678e-113	0.403081	0.995	0.998	4.40294e-109	6	MT-CO2
RPL171	7.9066e-113	0.491765	0.94	0.909	1.82571e-108	6	RPL17
MT-ND41	6.44887e-111	0.405841	0.992	0.996	1.48911e-106	6	MT-ND4
PTPRCAP1	3.60548e-101	0.61578	0.707	0.429	8.32541e-97	6	PTPRCAP
RPL51	1.19096e-98	0.331152	0.989	0.995	2.75004e-94	6	RPL5
RPL381	1.67823e-98	0.321415	0.993	0.995	3.87521e-94	6	RPL38
ATP5L1	8.66239e-98	0.616997	0.676	0.409	2.00023e-93	6	ATP5L
RPS11	1.80498e-91	0.287251	0.993	0.997	4.16788e-87	6	RPS11
RPS24	4.01927e-87	0.301182	0.995	0.998	9.2809e-83	6	RPS24
RPL14	1.19155e-85	0.294157	0.988	0.995	2.75142e-81	6	RPL14
TMEM661	3.20988e-83	0.660606	0.508	0.298	7.41194e-79	6	TMEM66
RPS101	6.17778e-83	0.314751	0.98	0.992	1.42651e-78	6	RPS10
EIF11	6.76619e-79	0.354771	0.971	0.989	1.56238e-74	6	EIF1
ATP5G21	1.48388e-75	0.593224	0.585	0.37	3.42642e-71	6	ATP5G2
MT-ND21	7.94687e-74	0.373853	0.987	0.993	1.83501e-69	6	MT-ND2
CD52	2.57736e-71	0.293261	0.986	0.994	5.95138e-67	6	CD52
RPL36A1	5.34339e-67	0.344175	0.953	0.973	1.23384e-62	6	RPL36A
ACTB	2.46243e-63	0.276355	0.982	0.992	5.686e-59	6	ACTB
FTL1	3.37977e-62	0.283169	0.983	0.994	7.80422e-58	6	FTL
MT-ND31	1.40078e-61	0.338214	0.989	0.993	3.23454e-57	6	MT-ND3
RPSA	6.86921e-61	0.250006	0.981	0.99	1.58617e-56	6	RPSA
FAM65B1	4.87617e-58	0.549666	0.459	0.282	1.12596e-53	6	FAM65B
C14orf21	2.11409e-57	0.571238	0.454	0.282	4.88165e-53	6	C14orf2
PPAPDC1B2	1.77721e-55	0.620939	0.345	0.195	4.10377e-51	6	PPAPDC1B
ATP5O1	2.18071e-53	0.552	0.407	0.25	5.03549e-49	6	ATP5O
FAM26F1	3.35745e-53	0.5792	0.328	0.183	7.75269e-49	6	FAM26F
UQCR11-11	1.50151e-52	0.519111	0.448	0.284	3.46713e-48	6	UQCR11-1
WHSC1L11	3.44744e-44	0.525678	0.295	0.168	7.96049e-40	6	WHSC1L1
ATP5I1	7.50723e-43	0.513099	0.365	0.229	1.73349e-38	6	ATP5I
MGEA51	5.46889e-42	0.527432	0.283	0.163	1.26282e-37	6	MGEA5
SEP151	2.74391e-41	0.490033	0.366	0.231	6.33597e-37	6	2022-09-15
C11orf311	6.63242e-40	0.476363	0.373	0.238	1.53149e-35	6	C11orf31
GPX11	1.98635e-37	0.478123	0.334	0.209	4.58669e-33	6	GPX1
TCEB21	3.6981e-37	0.445463	0.391	0.255	8.53929e-33	6	TCEB2
C1orf631	6.69564e-35	0.449917	0.333	0.212	1.54609e-30	6	C1orf63
HBB1	8.81689e-35	0.856193	0.443	0.322	2.03591e-30	6	HBB
MATR31	1.31204e-34	0.479144	0.276	0.167	3.02962e-30	6	MATR3
TXNIP1	1.57778e-33	0.33888	0.97	0.98	3.64326e-29	6	TXNIP
FAIM31	2.27573e-33	0.480125	0.288	0.178	5.25489e-29	6	FAIM3
CXCR43	9.50714e-33	0.367472	0.893	0.912	2.19529e-28	6	CXCR4
ATP5D1	3.28241e-31	0.433856	0.347	0.229	7.57942e-27	6	ATP5D
ALDOA1	5.9014e-31	0.467921	0.386	0.273	1.36269e-26	6	ALDOA
ILF3-AS11	1.26529e-30	0.476677	0.189	0.103	2.92169e-26	6	ILF3-AS1
SELK	6.40003e-30	0.460145	0.234	0.14	1.47783e-25	6	SELK
AL592284.11	1.48023e-29	0.439448	0.185	0.101	3.41799e-25	6	AL592284.1
RP5-887A10.11	3.02539e-28	0.472407	0.168	0.088	6.98593e-24	6	RP5-887A10.1
RP11-347P5.11	8.82133e-28	0.472713	0.229	0.138	2.03693e-23	6	RP11-347P5.1
RP11-220I1.11	1.7787e-27	0.437851	0.222	0.133	4.10719e-23	6	RP11-220I1.1
TMBIM4-11	1.91764e-27	0.411404	0.28	0.18	4.42802e-23	6	TMBIM4-1
RP11-861A13.41	3.13493e-27	0.398945	0.143	0.073	7.23888e-23	6	RP11-861A13.4
ATP5J2	7.01017e-27	0.399981	0.294	0.193	1.61872e-22	6	ATP5J2
IGJ1	1.19947e-26	0.46552	0.288	0.186	2.7697e-22	6	IGJ
LINC00493	3.00868e-26	0.426806	0.198	0.116	6.94734e-22	6	LINC00493
C19orf431	4.05188e-26	0.397627	0.349	0.241	9.3562e-22	6	C19orf43
TAPSAR11	5.82265e-25	0.396391	0.201	0.12	1.34451e-20	6	TAPSAR1
BTG11	7.80446e-25	0.286533	0.962	0.977	1.80213e-20	6	BTG1
RP11-693J15.51	3.45021e-24	0.42424	0.182	0.105	7.96689e-20	6	RP11-693J15.5
SNX29P22	2.33525e-23	0.414348	0.198	0.119	5.39232e-19	6	SNX29P2
USMG5	4.44106e-23	0.361115	0.284	0.19	1.02549e-18	6	USMG5
RP1-313I6.121	1.13158e-22	0.365923	0.17	0.097	2.61293e-18	6	RP1-313I6.12
HBA21	4.2353e-22	0.545845	0.262	0.179	9.77974e-18	6	HBA2
SF3B14	8.37814e-21	0.368896	0.222	0.144	1.9346e-16	6	SF3B14
ATP5J1	2.30624e-20	0.376193	0.239	0.16	5.32535e-16	6	ATP5J
RP11-386I14.41	3.04565e-20	0.448264	0.176	0.107	7.0327e-16	6	RP11-386I14.4
C14orf166	5.31725e-20	0.355512	0.227	0.149	1.22781e-15	6	C14orf166
NDUFB8-1	1.11425e-19	0.361602	0.243	0.164	2.57292e-15	6	NDUFB8-1
CTA-250D10.23	2.92408e-19	0.360305	0.153	0.09	6.752e-15	6	CTA-250D10.23
FRG1B	4.81591e-18	0.313333	0.116	0.063	1.11204e-13	6	FRG1B
ATP5B	5.43675e-18	0.355314	0.222	0.148	1.2554e-13	6	ATP5B
ATP5F1	5.64518e-18	0.363525	0.204	0.134	1.30353e-13	6	ATP5F1
CCDC109B1	8.17975e-18	0.362672	0.204	0.134	1.88879e-13	6	CCDC109B
GS1-251I9.41	1.80764e-17	0.345722	0.144	0.085	4.17403e-13	6	GS1-251I9.4
RP11-349A22.51	2.18711e-17	0.351496	0.202	0.133	5.05027e-13	6	RP11-349A22.5
ATP5G1	2.66327e-17	0.352358	0.18	0.115	6.14976e-13	6	ATP5G1
LINC00936	2.73506e-17	0.327048	0.122	0.069	6.31552e-13	6	LINC00936
ATP5G3	4.83052e-17	0.331601	0.221	0.15	1.11542e-12	6	ATP5G3
SELT	6.10677e-17	0.326576	0.182	0.117	1.41011e-12	6	SELT
KIAA1033	4.29283e-16	0.303747	0.141	0.085	9.91257e-12	6	KIAA1033
SETD5-AS11	4.98582e-16	0.353719	0.16	0.101	1.15128e-11	6	SETD5-AS1
ATPIF11	7.47499e-16	0.342535	0.256	0.184	1.72605e-11	6	ATPIF1
NHP2L1	1.28222e-15	0.33558	0.233	0.164	2.96077e-11	6	NHP2L1
C16orf13	1.77554e-15	0.316491	0.124	0.073	4.0999e-11	6	C16orf13
ATP5A1	3.1013e-15	0.301337	0.222	0.154	7.16121e-11	6	ATP5A1
SNORA76	3.27841e-15	0.30334	0.151	0.095	7.57018e-11	6	SNORA76
KIAA0226L	4.4906e-15	0.303683	0.113	0.065	1.03692e-10	6	KIAA0226L
TMEM261	8.99188e-15	0.290345	0.124	0.074	2.07631e-10	6	TMEM261
WBSCR22	1.28349e-14	0.280103	0.12	0.071	2.96371e-10	6	WBSCR22
CTD-3184A7.4	1.59838e-14	0.282642	0.105	0.06	3.69081e-10	6	CTD-3184A7.4
SNORD3A1	2.75323e-14	0.308517	0.119	0.071	6.35747e-10	6	SNORD3A
EEF1G1	2.82434e-14	0.328603	0.301	0.234	6.52168e-10	6	EEF1G
FOS2	3.08179e-14	0.43479	0.574	0.539	7.11617e-10	6	FOS
PSMA2-1	3.63066e-14	0.295098	0.216	0.152	8.38355e-10	6	PSMA2-1
C19orf60	1.03197e-13	0.257572	0.15	0.096	2.38293e-09	6	C19orf60
SMEK1	1.219e-13	0.27634	0.115	0.069	2.81479e-09	6	SMEK1
C17orf62	1.49658e-13	0.294689	0.151	0.098	3.45576e-09	6	C17orf62
FOSB1	2.72901e-13	0.368857	0.261	0.197	6.30156e-09	6	FOSB
KIAA1430	7.36268e-13	0.292891	0.126	0.078	1.70012e-08	6	KIAA1430
POLR2J31	1.3622e-12	0.309472	0.159	0.107	3.14545e-08	6	POLR2J3
MYEOV2	1.77175e-12	0.290005	0.174	0.12	4.09115e-08	6	MYEOV2
ATP5H1	2.01716e-12	0.303191	0.174	0.121	4.65782e-08	6	ATP5H
LINC-PINT	4.80593e-12	0.276802	0.116	0.072	1.10974e-07	6	LINC-PINT
TCEB1	5.97268e-12	0.280514	0.128	0.082	1.37915e-07	6	TCEB1
CEBPZ-AS1	7.6917e-12	0.266458	0.102	0.062	1.77609e-07	6	CEBPZ-AS1
C17orf89	9.36727e-12	0.265689	0.124	0.079	2.163e-07	6	C17orf89
HMHA11	2.42716e-11	0.255103	0.147	0.098	5.60455e-07	6	HMHA1
KIAA01251	2.53864e-11	0.322982	0.171	0.12	5.86198e-07	6	KIAA0125
C1orf86	4.21806e-11	0.269809	0.146	0.099	9.73992e-07	6	C1orf86
MRP63	6.40348e-11	0.250285	0.116	0.074	1.47863e-06	6	MRP63
ATP5C1	1.34311e-10	0.296865	0.165	0.117	3.10138e-06	6	ATP5C1
DUSP12	2.17245e-10	0.283809	0.729	0.764	5.01641e-06	6	DUSP1
PSMD5-AS1	2.3877e-10	0.255267	0.101	0.063	5.51344e-06	6	PSMD5-AS1
ZCCHC111	4.47353e-10	0.290659	0.169	0.121	1.03298e-05	6	ZCCHC11
U2AF11	1.14379e-09	0.267042	0.225	0.174	2.64112e-05	6	U2AF1
NBEAL11	1.84067e-09	0.305729	0.4	0.365	4.2503e-05	6	NBEAL1
S100A9	5.21329e-09	0.255059	0.721	0.727	0.00012038	6	S100A9
POLD41	5.48934e-09	0.281806	0.343	0.298	0.000126754	6	POLD4
LSMD1	5.6922e-08	0.252839	0.153	0.113	0.00131439	6	LSMD1
S100A8	2.1816e-06	0.27362	0.567	0.569	0.0503754	6	S100A8
2022-06-01	0.000136337	0.431089	0.694	0.744	1	6	JUN
HSPB1	0	2.96294	0.713	0.154	0	7	HSPB1
RGS2	0	2.22613	0.788	0.207	0	7	RGS2
MPP6	0	1.54858	0.511	0.073	0	7	MPP6
FCRL52	0	1.5366	0.75	0.246	0	7	FCRL5
CIB1	0	1.52759	0.822	0.393	0	7	CIB1
FGR	0	1.25934	0.57	0.137	0	7	FGR
ITGAX	0	0.940493	0.262	0.031	0	7	ITGAX
SLC11A1	0	0.860284	0.256	0.032	0	7	SLC11A1
TUBB6	0	0.857764	0.266	0.034	0	7	TUBB6
TOX2	0	0.460083	0.107	0.001	0	7	TOX2
EMP3	3.66454e-301	1.4029	0.934	0.659	8.46178e-297	7	EMP3
SYT1	2.97542e-291	0.597947	0.136	0.009	6.87054e-287	7	SYT1
TNFRSF1B	4.15366e-286	1.17876	0.483	0.119	9.59122e-282	7	TNFRSF1B
SOX5	1.16767e-274	0.671949	0.179	0.017	2.69626e-270	7	SOX5
HCK	3.33557e-259	0.979683	0.373	0.078	7.70216e-255	7	HCK
TMEM2	1.99307e-242	1.05659	0.288	0.05	4.6022e-238	7	TMEM2
ARL4D	4.64635e-234	0.583294	0.151	0.014	1.07289e-229	7	ARL4D
ENC1	7.04138e-232	0.499185	0.121	0.009	1.62592e-227	7	ENC1
ZNF331	2.83198e-224	1.23923	0.469	0.134	6.53932e-220	7	ZNF331
NR4A2	4.4347e-213	0.999992	0.365	0.086	1.02402e-208	7	NR4A2
GPR137B	2.10266e-212	0.425897	0.115	0.009	4.85526e-208	7	GPR137B
ZBTB32	8.14596e-200	0.699324	0.207	0.032	1.88098e-195	7	ZBTB32
NEAT11	5.70013e-197	1.12413	0.865	0.6	1.31622e-192	7	NEAT1
RHOB	1.40232e-196	1.10118	0.557	0.193	3.2381e-192	7	RHOB
FCRL32	8.75488e-196	1.08903	0.565	0.203	2.02159e-191	7	FCRL3
CRIP12	2.10635e-193	1.2072	0.703	0.307	4.86377e-189	7	CRIP1
CTA-384D8.34	2.80658e-191	0.547157	0.102	0.008	6.48067e-187	7	CTA-384D8.34
RGS1	8.88525e-191	1.1253	0.28	0.059	2.05169e-186	7	RGS1
MAP3K8	1.46909e-190	1.09762	0.507	0.173	3.39228e-186	7	MAP3K8
METRNL	1.00973e-187	0.682537	0.187	0.027	2.33156e-183	7	METRNL
CLECL11	5.13314e-187	0.984509	0.474	0.15	1.18529e-182	7	CLECL1
HLA-DRB1	1.28935e-185	1.06172	0.996	0.97	2.97723e-181	7	HLA-DRB1
MS4A1	2.01355e-181	0.735685	0.987	0.908	4.64949e-177	7	MS4A1
PPP1R14A	3.30608e-175	1.32496	0.477	0.168	7.63406e-171	7	PPP1R14A
THEMIS21	1.9231e-174	0.823355	0.364	0.097	4.44064e-170	7	THEMIS2
B2M1	3.89252e-169	1.04302	1	1	8.98821e-165	7	B2M
HLA-DPB1	1.26108e-165	0.79148	0.998	0.975	2.91196e-161	7	HLA-DPB1
LITAF	2.35461e-165	1.00177	0.622	0.275	5.43704e-161	7	LITAF
FGD4	1.42942e-164	0.47432	0.127	0.015	3.30066e-160	7	FGD4
CD97	7.60177e-160	0.721418	0.223	0.043	1.75532e-155	7	CD97
PLEK1	8.33457e-159	1.03	0.652	0.304	1.92454e-154	7	PLEK
DAPP1	1.45672e-158	0.986929	0.617	0.274	3.36372e-154	7	DAPP1
CD79A	5.76896e-158	0.84556	0.987	0.933	1.33211e-153	7	CD79A
GAS7	7.04317e-158	0.548185	0.148	0.02	1.62634e-153	7	GAS7
LAPTM5	1.28112e-157	0.796349	0.983	0.912	2.95824e-153	7	LAPTM5
SRGN	3.84744e-155	1.06343	0.689	0.343	8.88412e-151	7	SRGN
TMSB4X2	5.23008e-152	0.995587	1	1	1.20768e-147	7	TMSB4X
GABARAPL2	2.16177e-146	0.949187	0.715	0.385	4.99174e-142	7	GABARAPL2
TOX	8.22844e-144	0.510386	0.136	0.019	1.90003e-139	7	TOX
LY6E	3.80032e-142	0.948964	0.845	0.53	8.77531e-138	7	LY6E
CREM	1.01393e-141	0.804321	0.26	0.063	2.34127e-137	7	CREM
LRMP	7.20971e-140	0.942008	0.534	0.227	1.66479e-135	7	LRMP
HLA-A	9.50172e-131	0.783443	0.995	0.958	2.19404e-126	7	HLA-A
DUSP5	1.58172e-130	0.631621	0.19	0.038	3.65235e-126	7	DUSP5
CD742	3.9299e-130	0.852753	1	1	9.07454e-126	7	CD74
ZEB2	2.85091e-129	0.896988	0.595	0.28	6.58303e-125	7	ZEB2
PSAP	1.751e-127	0.862103	0.749	0.433	4.04322e-123	7	PSAP
HLA-DPA1	1.56649e-125	0.639655	0.994	0.968	3.61718e-121	7	HLA-DPA1
HLA-DQA1	4.55304e-121	0.774134	0.945	0.809	1.05134e-116	7	HLA-DQA1
TFEC1	2.50816e-116	0.582483	0.199	0.045	5.79159e-112	7	TFEC
CD191	5.87556e-114	0.849944	0.567	0.27	1.35673e-109	7	CD19
HLA-DRA2	3.38495e-111	0.706408	1	0.999	7.81618e-107	7	HLA-DRA
ITGB2-AS1	8.39241e-111	0.730367	0.311	0.1	1.93789e-106	7	ITGB2-AS1
MALAT12	1.22144e-107	0.763895	1	1	2.82043e-103	7	MALAT1
DUSP2	7.82585e-107	0.939046	0.364	0.136	1.80707e-102	7	DUSP2
ITGB2	7.99959e-107	0.800976	0.577	0.283	1.84719e-102	7	ITGB2
RHOC	7.68205e-105	0.656551	0.26	0.076	1.77386e-100	7	RHOC
CYTH4	8.30505e-103	0.720334	0.364	0.133	1.91772e-98	7	CYTH4
SYT11	2.9672e-101	0.396703	0.107	0.016	6.85155e-97	7	SYT11
FAM49A1	3.06732e-101	0.64356	0.282	0.089	7.08274e-97	7	FAM49A
SAT1	1.51363e-100	0.777054	0.854	0.648	3.49512e-96	7	SAT1
ADAP1	1.70373e-100	0.356945	0.109	0.017	3.93409e-96	7	ADAP1
SERTAD3	3.30508e-100	0.61863	0.227	0.063	7.63176e-96	7	SERTAD3
HERPUD1	7.16458e-100	0.813748	0.741	0.448	1.65437e-95	7	HERPUD1
YWHAH1	7.45537e-100	0.848992	0.466	0.209	1.72152e-95	7	YWHAH
S100A11	1.37398e-99	0.791553	0.582	0.287	3.17266e-95	7	S100A11
CD861	6.55163e-99	0.727256	0.308	0.105	1.51284e-94	7	CD86
LY961	1.90919e-98	0.65867	0.297	0.098	4.40851e-94	7	LY96
PLXNC1	6.98591e-96	0.585684	0.197	0.051	1.61312e-91	7	PLXNC1
ATXN1	4.05023e-93	0.482991	0.15	0.033	9.3524e-89	7	ATXN1
KPNA2	5.7501e-93	0.533176	0.187	0.047	1.32775e-88	7	KPNA2
CD63	1.01253e-92	0.716361	0.47	0.21	2.33804e-88	7	CD63
GRN	3.22763e-92	0.752765	0.443	0.194	7.45292e-88	7	GRN
ATP6V0E1	2.67045e-91	0.658354	0.792	0.546	6.16633e-87	7	ATP6V0E1
ISG15	3.04921e-91	1.20978	0.544	0.284	7.04092e-87	7	ISG15
HLA-DQB1	5.36886e-91	0.496695	0.974	0.905	1.23972e-86	7	HLA-DQB1
HLA-C	6.20873e-90	0.506337	0.987	0.95	1.43366e-85	7	HLA-C
SEPW1	3.46777e-89	0.589665	0.23	0.068	8.00743e-85	7	SEPW1
FAM3C	4.35216e-89	0.726259	0.549	0.273	1.00496e-84	7	FAM3C
HLA-B	6.32018e-89	0.54269	0.997	0.989	1.45939e-84	7	HLA-B
HSPA4	1.77669e-88	0.879567	0.477	0.231	4.10256e-84	7	HSPA4
IFI27	2.5929e-87	1.54252	0.178	0.047	5.98725e-83	7	IFI27
FCRLA	4.77491e-87	0.729346	0.607	0.324	1.10258e-82	7	FCRLA
GPR1831	2.91878e-84	0.75009	0.601	0.328	6.73976e-80	7	GPR183
SLC25A29	1.60521e-83	0.366432	0.121	0.024	3.70659e-79	7	SLC25A29
ITGB71	2.68482e-83	0.637938	0.35	0.14	6.19951e-79	7	ITGB7
FCRL2	5.98577e-83	0.711215	0.497	0.24	1.38217e-78	7	FCRL2
NR4A1	8.26327e-83	0.537492	0.172	0.045	1.90807e-78	7	NR4A1
EEA1	1.88946e-80	0.659725	0.369	0.154	4.36294e-76	7	EEA1
SIK1	3.25714e-80	0.510758	0.168	0.044	7.52106e-76	7	SIK1
FTH1	4.63759e-80	0.473125	0.998	0.99	1.07087e-75	7	FTH1
OAZ1	4.48515e-79	0.49167	0.979	0.927	1.03567e-74	7	OAZ1
LGMN	3.40475e-78	0.408431	0.125	0.027	7.86191e-74	7	LGMN
CLN8	7.96091e-78	0.593168	0.267	0.094	1.83825e-73	7	CLN8
HOPX	5.61711e-77	0.750059	0.287	0.108	1.29705e-72	7	HOPX
MACROD21	1.1072e-76	0.605747	0.33	0.129	2.55664e-72	7	MACROD2
RIN3	2.90388e-75	0.5868	0.28	0.104	6.70534e-71	7	RIN3
MS4A7	9.7752e-75	0.551611	0.239	0.08	2.25719e-70	7	MS4A7
CD521	1.69503e-74	0.598121	1	0.994	3.91399e-70	7	CD52
IFI44L1	9.6882e-74	0.8547	0.469	0.237	2.2371e-69	7	IFI44L
IDI1	1.43638e-73	0.698256	0.495	0.256	3.31673e-69	7	IDI1
ALOX5AP	3.19164e-73	0.67751	0.534	0.284	7.36981e-69	7	ALOX5AP
JUNB1	5.04682e-73	0.589499	0.91	0.79	1.16536e-68	7	JUNB
SCIMP1	6.53426e-73	0.633028	0.469	0.231	1.50883e-68	7	SCIMP
SELK1	2.1908e-71	0.652021	0.333	0.138	5.05877e-67	7	SELK
CD723	2.60893e-71	0.710658	0.497	0.255	6.02427e-67	7	CD72
CALM2	6.64743e-71	0.611355	0.863	0.7	1.53496e-66	7	CALM2
HCST	1.04392e-68	0.755271	0.468	0.241	2.41052e-64	7	HCST
FCGR2B	6.5183e-68	0.604009	0.437	0.211	1.50514e-63	7	FCGR2B
RASGRP11	6.84157e-68	0.588731	0.279	0.11	1.57979e-63	7	RASGRP1
MEF2A	7.81148e-67	0.630018	0.469	0.244	1.80375e-62	7	MEF2A
CD84	2.44952e-66	0.568944	0.268	0.103	5.65618e-62	7	CD84
PTPRCAP2	8.65195e-66	0.758919	0.654	0.436	1.99782e-61	7	PTPRCAP
BATF	9.9918e-66	0.391497	0.126	0.031	2.30721e-61	7	BATF
IFI6	1.05346e-65	0.854079	0.368	0.173	2.43253e-61	7	IFI6
CYBA	6.51516e-65	0.433158	0.987	0.941	1.50442e-60	7	CYBA
LBH	1.61347e-64	0.634366	0.69	0.451	3.72567e-60	7	LBH
RNF11	9.14441e-64	0.406987	0.155	0.044	2.11154e-59	7	RNF11
SEC61B	1.41778e-63	0.634197	0.6	0.367	3.2738e-59	7	SEC61B
TNIP2	1.92306e-63	0.575142	0.285	0.116	4.44055e-59	7	TNIP2
ARHGAP251	3.08384e-63	0.599772	0.44	0.224	7.1209e-59	7	ARHGAP25
ATP5E2	7.5975e-63	0.66364	0.701	0.487	1.75434e-58	7	ATP5E
MX1	1.11324e-61	0.632611	0.44	0.225	2.57058e-57	7	MX1
MTSS1	1.57244e-61	0.604134	0.565	0.326	3.63092e-57	7	MTSS1
IFITM1	8.957e-61	0.850239	0.375	0.184	2.06826e-56	7	IFITM1
NRROS	2.15389e-60	0.389494	0.139	0.038	4.97355e-56	7	NRROS
SERF2	2.37306e-59	0.472446	0.968	0.919	5.47964e-55	7	SERF2
TFEB1	3.33249e-59	0.519833	0.341	0.154	7.69504e-55	7	TFEB
ACTB1	9.13102e-59	0.479569	0.999	0.991	2.10844e-54	7	ACTB
RAB11FIP1	1.07354e-58	0.605	0.357	0.169	2.4789e-54	7	RAB11FIP1
OAS1	1.10395e-58	0.563038	0.283	0.119	2.54912e-54	7	OAS1
SCPEP1	1.77319e-58	0.551689	0.465	0.239	4.09448e-54	7	SCPEP1
PYHIN11	2.68128e-58	0.499026	0.202	0.071	6.19135e-54	7	PYHIN1
KIF3B	1.53876e-57	0.466101	0.22	0.081	3.55316e-53	7	KIF3B
CD68	4.50585e-57	0.455474	0.189	0.064	1.04045e-52	7	CD68
BCL2A11	6.0101e-57	0.554684	0.329	0.151	1.38779e-52	7	BCL2A1
LGALS11	9.04778e-57	0.822144	0.528	0.323	2.08922e-52	7	LGALS1
IFIT3	3.10317e-54	0.611819	0.159	0.051	7.16552e-50	7	IFIT3
RHOA	3.69771e-53	0.505372	0.775	0.578	8.53838e-49	7	RHOA
FAIM32	1.56652e-52	0.536875	0.367	0.177	3.61725e-48	7	FAIM3
GDI2	3.15976e-52	0.562446	0.675	0.452	7.2962e-48	7	GDI2
XIST	4.94795e-52	0.547555	0.62	0.396	1.14253e-47	7	XIST
MT2A	2.37778e-51	0.560366	0.287	0.128	5.49052e-47	7	MT2A
DTX1	2.94165e-51	0.362261	0.125	0.035	6.79255e-47	7	DTX1
CD164	9.77098e-51	0.525655	0.546	0.327	2.25622e-46	7	CD164
SERTAD1	2.10258e-50	0.42432	0.187	0.067	4.85507e-46	7	SERTAD1
CMTM3	3.3696e-50	0.345657	0.119	0.033	7.78073e-46	7	CMTM3
PACSIN2	6.1624e-50	0.426063	0.181	0.065	1.42296e-45	7	PACSIN2
RAB7L1	8.74017e-50	0.432298	0.156	0.051	2.01819e-45	7	RAB7L1
CDKN1A	1.2124e-49	0.409792	0.138	0.043	2.79955e-45	7	CDKN1A
ITGB12	1.26278e-49	0.477864	0.465	0.246	2.91588e-45	7	ITGB1
GPR18	2.95042e-49	0.505306	0.259	0.112	6.8128e-45	7	GPR18
SPATA13	3.81851e-49	0.296928	0.102	0.026	8.81733e-45	7	SPATA13
SELT1	4.21612e-49	0.495065	0.267	0.115	9.73544e-45	7	SELT
GSTP1	1.45883e-48	0.562094	0.623	0.405	3.36859e-44	7	GSTP1
UBC	5.141e-48	0.368469	0.956	0.904	1.18711e-43	7	UBC
RP11-347P5.12	9.13666e-48	0.49136	0.3	0.137	2.10975e-43	7	RP11-347P5.1
LILRB1	1.49057e-47	0.502326	0.274	0.124	3.44188e-43	7	LILRB1
C19orf432	2.85387e-47	0.51931	0.442	0.24	6.58988e-43	7	C19orf43
LINC01013	5.15081e-47	0.367212	0.103	0.028	1.18937e-42	7	LINC01013
MNDA1	1.79891e-46	0.548853	0.366	0.19	4.15386e-42	7	MNDA
SHFM1	2.63028e-46	0.426933	0.238	0.1	6.07359e-42	7	SHFM1
PTPN11	6.02139e-46	0.555617	0.551	0.353	1.3904e-41	7	PTPN1
UQCR11-12	8.08661e-46	0.504758	0.495	0.285	1.86728e-41	7	UQCR11-1
CD991	9.47983e-46	0.513031	0.521	0.307	2.18899e-41	7	CD99
FAM46A	2.87694e-45	0.326342	0.116	0.034	6.64314e-41	7	FAM46A
C4orf481	4.5904e-45	0.458007	0.316	0.154	1.05997e-40	7	C4orf48
C14orf22	3.79849e-44	0.492994	0.491	0.284	8.7711e-40	7	C14orf2
ANK3	7.04569e-43	0.35147	0.117	0.036	1.62692e-38	7	ANK3
OGDH	7.85031e-43	0.352179	0.159	0.057	1.81271e-38	7	OGDH
H2AFZ	2.26089e-42	0.48409	0.55	0.342	5.22063e-38	7	H2AFZ
SYK	2.88876e-42	0.518566	0.462	0.277	6.67044e-38	7	SYK
GFOD1	7.15597e-42	0.304786	0.122	0.039	1.65239e-37	7	GFOD1
USP18	1.31579e-41	0.290425	0.103	0.03	3.0383e-37	7	USP18
C10orf54	3.81225e-41	0.361987	0.154	0.056	8.80287e-37	7	C10orf54
MPST	6.48999e-41	0.296796	0.126	0.041	1.4986e-36	7	MPST
SERPINB8	1.1439e-40	0.313671	0.11	0.033	2.64138e-36	7	SERPINB8
PTPN2	3.00174e-40	0.473808	0.462	0.274	6.93131e-36	7	PTPN2
SLC38A11	3.01897e-40	0.504196	0.557	0.361	6.97111e-36	7	SLC38A1
TSPAN3	9.61353e-40	0.480497	0.418	0.243	2.21986e-35	7	TSPAN3
HIST1H2BK	1.12275e-39	0.466227	0.23	0.103	2.59253e-35	7	HIST1H2BK
ATP5D2	1.38428e-39	0.475829	0.408	0.229	3.19644e-35	7	ATP5D
MCL1	2.09468e-39	0.483372	0.438	0.255	4.83682e-35	7	MCL1
CTSC	7.14493e-39	0.387384	0.236	0.107	1.64983e-34	7	CTSC
VNN2	8.2141e-39	0.33663	0.153	0.056	1.89672e-34	7	VNN2
PABPC4	1.54079e-38	0.466812	0.352	0.191	3.55783e-34	7	PABPC4
PPP1R15A	2.7173e-38	0.44995	0.609	0.398	6.27451e-34	7	PPP1R15A
AL928768.31	2.76452e-38	0.627864	0.118	0.038	6.38355e-34	7	AL928768.3
PLIN2	4.53884e-38	0.36661	0.164	0.064	1.04806e-33	7	PLIN2
ACP51	4.57296e-38	0.456776	0.266	0.131	1.05594e-33	7	ACP5
TTN1	5.7422e-38	0.542917	0.329	0.18	1.32593e-33	7	TTN
ARPC2	8.04376e-38	0.36793	0.894	0.773	1.85738e-33	7	ARPC2
BSG	3.64404e-37	0.44601	0.346	0.186	8.41445e-33	7	BSG
ALDOA2	4.68321e-37	0.491145	0.45	0.272	1.0814e-32	7	ALDOA
TP53I11	5.1367e-37	0.318805	0.13	0.046	1.18611e-32	7	TP53I11
MT1X	5.39023e-37	0.303951	0.106	0.033	1.24466e-32	7	MT1X
NT5C3B	8.04644e-37	0.322536	0.152	0.057	1.858e-32	7	NT5C3B
ARPC5L1	1.39665e-36	0.455167	0.416	0.244	3.225e-32	7	ARPC5L
MYLIP	1.42798e-36	0.446868	0.27	0.134	3.29735e-32	7	MYLIP
PEA15	1.46239e-36	0.365756	0.174	0.071	3.3768e-32	7	PEA15
PTPN7	4.47981e-36	0.352745	0.198	0.085	1.03443e-31	7	PTPN7
VOPP11	1.74783e-35	0.443229	0.33	0.178	4.03591e-31	7	VOPP1
NFATC2	2.78953e-35	0.35753	0.175	0.073	6.4413e-31	7	NFATC2
EZR	2.81644e-35	0.414551	0.798	0.626	6.50344e-31	7	EZR
SNX9	2.95282e-35	0.397377	0.221	0.102	6.81836e-31	7	SNX9
ATP6V0D1	5.19616e-35	0.379309	0.305	0.158	1.19984e-30	7	ATP6V0D1
CBLB	5.94665e-35	0.432124	0.222	0.105	1.37314e-30	7	CBLB
DBNL	1.25665e-34	0.448735	0.54	0.357	2.90173e-30	7	DBNL
TIMP1	2.42257e-34	0.367392	0.189	0.082	5.59397e-30	7	TIMP1
S100A61	2.28111e-33	0.473048	0.848	0.718	5.26731e-29	7	S100A6
TCEB22	2.31227e-33	0.420017	0.434	0.256	5.33926e-29	7	TCEB2
NHP2L11	3.8765e-33	0.379766	0.309	0.162	8.95122e-29	7	NHP2L1
POLR1C	5.67211e-33	0.296916	0.11	0.038	1.30975e-28	7	POLR1C
PSMA2-11	6.02222e-33	0.402754	0.289	0.15	1.39059e-28	7	PSMA2-1
PDIA6	1.58294e-32	0.450934	0.438	0.272	3.65516e-28	7	PDIA6
LAPTM4A	4.04222e-32	0.420824	0.436	0.266	9.3339e-28	7	LAPTM4A
POU2F21	4.28845e-32	0.388622	0.73	0.541	9.90247e-28	7	POU2F2
PTPN22	4.36617e-32	0.36719	0.239	0.117	1.00819e-27	7	PTPN22
MRPL401	1.72679e-31	0.396995	0.307	0.168	3.98733e-27	7	MRPL40
CLIP1	2.70073e-31	0.396714	0.268	0.14	6.23627e-27	7	CLIP1
IFI27L2	4.11049e-31	0.387741	0.353	0.201	9.49154e-27	7	IFI27L2
ATP5I2	4.60352e-31	0.395642	0.395	0.23	1.063e-26	7	ATP5I
SERPINB1	4.68843e-31	0.45793	0.447	0.282	1.0826e-26	7	SERPINB1
MYEOV21	1.34352e-30	0.362391	0.239	0.119	3.10233e-26	7	MYEOV2
SERPINB6	2.35415e-30	0.390557	0.267	0.14	5.43597e-26	7	SERPINB6
ANXA21	3.38815e-30	0.440916	0.419	0.258	7.82357e-26	7	ANXA2
SREBF2	3.39906e-30	0.349147	0.198	0.093	7.84877e-26	7	SREBF2
ATP5L2	3.67332e-30	0.400682	0.606	0.417	8.48207e-26	7	ATP5L
ADGRE51	3.85592e-30	0.434064	0.162	0.072	8.9037e-26	7	ADGRE5
DUSP13	6.80248e-30	0.312567	0.89	0.758	1.57076e-25	7	DUSP1
TSC22D31	9.00703e-30	0.311272	0.969	0.913	2.07981e-25	7	TSC22D3
MIDN1	1.75441e-29	0.387469	0.237	0.121	4.0511e-25	7	MIDN
SAMSN11	1.79245e-29	0.357434	0.197	0.094	4.13894e-25	7	SAMSN1
GEN1	2.23636e-29	0.308997	0.118	0.045	5.16399e-25	7	GEN1
NDUFB8-11	5.85783e-29	0.367986	0.3	0.163	1.35263e-24	7	NDUFB8-1
IRF2BP2	7.21714e-29	0.392194	0.308	0.172	1.66651e-24	7	IRF2BP2
PIKFYVE1	8.31292e-29	0.39002	0.297	0.167	1.91954e-24	7	PIKFYVE
CDK2AP2	9.45561e-29	0.346824	0.25	0.13	2.18339e-24	7	CDK2AP2
USMG51	1.4956e-28	0.415297	0.332	0.19	3.45349e-24	7	USMG5
ATP5G22	1.78513e-28	0.382836	0.559	0.375	4.12203e-24	7	ATP5G2
AGTPBP1	2.97598e-28	0.316067	0.154	0.066	6.87183e-24	7	AGTPBP1
FAM43A	3.17928e-28	0.280874	0.122	0.048	7.34127e-24	7	FAM43A
SNN	3.49808e-28	0.364749	0.215	0.107	8.07741e-24	7	SNN
GABARAP	3.87656e-28	0.404717	0.398	0.242	8.95136e-24	7	GABARAP
IGFLR1	3.90169e-28	0.291247	0.143	0.06	9.0094e-24	7	IGFLR1
TAX1BP3	7.32776e-28	0.289281	0.138	0.057	1.69205e-23	7	TAX1BP3
EHBP1L1	7.35797e-28	0.325926	0.182	0.085	1.69903e-23	7	EHBP1L1
NKG7	1.47767e-27	0.553064	0.399	0.254	3.41209e-23	7	NKG7
WSB1	3.91441e-27	0.369549	0.487	0.316	9.03877e-23	7	WSB1
NRD1	4.29402e-27	0.285726	0.151	0.065	9.91532e-23	7	NRD1
NUDT4	5.86241e-27	0.349173	0.264	0.141	1.35369e-22	7	NUDT4
DYNLT1	8.15417e-27	0.350591	0.256	0.137	1.88288e-22	7	DYNLT1
LSMD11	9.60181e-27	0.328222	0.221	0.112	2.21715e-22	7	LSMD1
CLIC11	1.01964e-26	0.354937	0.817	0.656	2.35444e-22	7	CLIC1
BHLHE411	1.4301e-26	0.309751	0.119	0.048	3.30223e-22	7	BHLHE41
PKM1	2.05501e-26	0.373324	0.461	0.3	4.74522e-22	7	PKM
IER2	2.36293e-26	0.361382	0.689	0.493	5.45624e-22	7	IER2
LSP11	2.7837e-26	0.372746	0.715	0.551	6.42784e-22	7	LSP1
C19orf10	4.63997e-26	0.27048	0.144	0.062	1.07142e-21	7	C19orf10
CNFN	6.39047e-26	0.315492	0.202	0.1	1.47562e-21	7	CNFN
CMTM6	7.56597e-26	0.356281	0.483	0.318	1.74706e-21	7	CMTM6
ATP5G31	1.22676e-25	0.365517	0.271	0.149	2.83271e-21	7	ATP5G3
OST4	1.37841e-25	0.321065	0.849	0.714	3.18289e-21	7	OST4
ISCU1	1.57e-25	0.34295	0.684	0.498	3.62529e-21	7	ISCU
FAM129A	1.75695e-25	0.25661	0.101	0.038	4.05697e-21	7	FAM129A
IFITM2	2.11797e-25	0.380861	0.703	0.544	4.89061e-21	7	IFITM2
ARL6IP1	2.26573e-25	0.381819	0.397	0.25	5.23179e-21	7	ARL6IP1
PTK2	2.42688e-25	0.269722	0.133	0.057	5.6039e-21	7	PTK2
TET2	2.57627e-25	0.336326	0.209	0.107	5.94886e-21	7	TET2
KLF3	2.93675e-25	0.354934	0.38	0.231	6.78125e-21	7	KLF3
ATP5B1	3.31587e-25	0.357993	0.268	0.148	7.65667e-21	7	ATP5B
IL10RA1	3.38767e-25	0.358532	0.291	0.167	7.82247e-21	7	IL10RA
KRAS1	8.61104e-25	0.35897	0.299	0.174	1.98837e-20	7	KRAS
SRPR	1.34194e-24	0.256315	0.111	0.044	3.09868e-20	7	SRPR
SACS	1.62699e-24	0.271064	0.121	0.05	3.75688e-20	7	SACS
RTFDC1	2.62004e-24	0.278616	0.17	0.081	6.04993e-20	7	RTFDC1
PFN1	2.65562e-24	0.265672	0.941	0.878	6.13209e-20	7	PFN1
RABGAP1L	4.76951e-24	0.33791	0.305	0.18	1.10133e-19	7	RABGAP1L
SNX8	5.44856e-24	0.278732	0.147	0.067	1.25813e-19	7	SNX8
MYO1F	5.53794e-24	0.315817	0.241	0.131	1.27877e-19	7	MYO1F
MYO9B	5.84567e-24	0.364047	0.285	0.167	1.34982e-19	7	MYO9B
IFI30	6.46413e-24	0.295116	0.122	0.052	1.49263e-19	7	IFI30
RTN3	6.58264e-24	0.306559	0.173	0.084	1.52e-19	7	RTN3
ARL6IP51	2.08263e-23	0.352033	0.679	0.51	4.80899e-19	7	ARL6IP5
SMC6	2.12486e-23	0.352515	0.412	0.265	4.90651e-19	7	SMC6
B4GALT1	7.09256e-23	0.413555	0.36	0.236	1.63774e-18	7	B4GALT1
ADK1	7.53069e-23	0.328122	0.489	0.328	1.73891e-18	7	ADK
SBDS	1.15458e-22	0.381487	0.401	0.268	2.66604e-18	7	SBDS
IFI44	1.3019e-22	0.279801	0.166	0.081	3.00622e-18	7	IFI44
CORO1B1	1.62651e-22	0.287815	0.177	0.089	3.75577e-18	7	CORO1B
MAGEF1	1.84388e-22	0.270499	0.162	0.078	4.2577e-18	7	MAGEF1
H2AFV	2.43637e-22	0.32512	0.391	0.25	5.62581e-18	7	H2AFV
COX6A1P2	2.48145e-22	0.292212	0.154	0.073	5.72992e-18	7	COX6A1P2
RABAC1	2.56873e-22	0.33096	0.544	0.384	5.93145e-18	7	RABAC1
ATP5J21	2.94939e-22	0.300789	0.325	0.193	6.81044e-18	7	ATP5J2
ZFP36	3.00869e-22	0.366998	0.583	0.418	6.94737e-18	7	ZFP36
CLEC2D3	3.27557e-22	0.337697	0.583	0.424	7.56363e-18	7	CLEC2D
AKT2	3.32705e-22	0.342679	0.223	0.123	7.6825e-18	7	AKT2
ATP5G11	3.93197e-22	0.281395	0.216	0.115	9.07932e-18	7	ATP5G1
C20orf24	4.16558e-22	0.253437	0.127	0.056	9.61873e-18	7	C20orf24
BTG3	5.67336e-22	0.284864	0.139	0.064	1.31004e-17	7	BTG3
YPEL5	6.31613e-22	0.346496	0.513	0.355	1.45846e-17	7	YPEL5
LRRK2	6.42951e-22	0.333826	0.202	0.108	1.48464e-17	7	LRRK2
GRB2	7.62532e-22	0.325328	0.679	0.517	1.76076e-17	7	GRB2
TPP1	7.82358e-22	0.306995	0.268	0.154	1.80654e-17	7	TPP1
SLC2A3	8.01964e-22	0.355241	0.354	0.226	1.85182e-17	7	SLC2A3
SULF2	1.20686e-21	0.355632	0.314	0.192	2.78675e-17	7	SULF2
SMIM14	1.53966e-21	0.406057	0.535	0.388	3.55522e-17	7	SMIM14
C7orf50	2.0657e-21	0.35609	0.311	0.191	4.7699e-17	7	C7orf50
ATP5A11	2.37645e-21	0.321357	0.267	0.154	5.48747e-17	7	ATP5A1
ATP5J3	2.93192e-21	0.294608	0.277	0.16	6.7701e-17	7	ATP5J
ARF6	4.45855e-21	0.31324	0.633	0.469	1.02952e-16	7	ARF6
PLEKHO11	7.59474e-21	0.371433	0.399	0.274	1.7537e-16	7	PLEKHO1
PFKL	9.72201e-21	0.317783	0.266	0.154	2.24491e-16	7	PFKL
JAZF1	1.26585e-20	0.291195	0.219	0.12	2.92296e-16	7	JAZF1
TMBIM4-12	1.93946e-20	0.288985	0.303	0.181	4.47842e-16	7	TMBIM4-1
ARL21	2.79004e-20	0.279551	0.21	0.115	6.44249e-16	7	ARL2
PLAC8	3.65434e-20	0.37043	0.765	0.678	8.43824e-16	7	PLAC8
NIN	4.54193e-20	0.328385	0.407	0.27	1.04878e-15	7	NIN
PTMA2	4.60265e-20	0.251997	1	0.999	1.0628e-15	7	PTMA
TACC1	4.7837e-20	0.320289	0.267	0.159	1.1046e-15	7	TACC1
C11orf24	4.85993e-20	0.257856	0.13	0.061	1.12221e-15	7	C11orf24
PRKX	5.08e-20	0.304549	0.24	0.138	1.17302e-15	7	PRKX
NAGK	1.14434e-19	0.28448	0.228	0.129	2.64239e-15	7	NAGK
CDK141	1.38563e-19	0.299303	0.225	0.128	3.19955e-15	7	CDK14
C14orf1661	1.526e-19	0.269629	0.259	0.149	3.52369e-15	7	C14orf166
PCSK7	3.5742e-19	0.32806	0.519	0.373	8.25318e-15	7	PCSK7
SH3BGRL3	4.54836e-19	0.309743	0.898	0.804	1.05026e-14	7	SH3BGRL3
PTP4A1	5.1017e-19	0.289995	0.28	0.17	1.17803e-14	7	PTP4A1
PTPN12	5.40386e-19	0.280814	0.175	0.093	1.24781e-14	7	PTPN12
VTI1B	5.45088e-19	0.29569	0.232	0.135	1.25866e-14	7	VTI1B
HSPE11	7.41523e-19	0.337924	0.478	0.337	1.71225e-14	7	HSPE1
FXYD11	8.38184e-19	0.267949	0.137	0.068	1.93545e-14	7	FXYD1
PHACTR11	1.20858e-18	0.356641	0.322	0.207	2.79073e-14	7	PHACTR1
PLD41	1.64455e-18	0.268533	0.217	0.123	3.79743e-14	7	PLD4
POLR2L	1.89572e-18	0.303798	0.508	0.359	4.37741e-14	7	POLR2L
EIF4E	2.72763e-18	0.340544	0.257	0.156	6.29837e-14	7	EIF4E
REEP5	4.07584e-18	0.293553	0.402	0.266	9.41152e-14	7	REEP5
ZFAND5	4.18125e-18	0.282404	0.294	0.182	9.65493e-14	7	ZFAND5
CLSTN1	4.19609e-18	0.29426	0.194	0.109	9.68919e-14	7	CLSTN1
ATP5H2	4.54769e-18	0.251084	0.213	0.12	1.05011e-13	7	ATP5H
COTL11	5.01514e-18	0.298728	0.669	0.527	1.15804e-13	7	COTL1
MATR32	5.74388e-18	0.27087	0.279	0.169	1.32632e-13	7	MATR3
NDUFA13	6.04229e-18	0.296343	0.595	0.443	1.39523e-13	7	NDUFA13
TPI1	9.92161e-18	0.285778	0.511	0.364	2.291e-13	7	TPI1
PTP4A21	1.10921e-17	0.325826	0.598	0.46	2.56127e-13	7	PTP4A2
ATP5C11	2.66282e-17	0.251225	0.206	0.117	6.14871e-13	7	ATP5C1
SF3B141	2.73942e-17	0.259305	0.244	0.144	6.32559e-13	7	SF3B14
CKLF	2.75712e-17	0.277596	0.25	0.15	6.36648e-13	7	CKLF
TWF2	2.86764e-17	0.272264	0.223	0.131	6.62168e-13	7	TWF2
IQSEC1	3.13108e-17	0.304398	0.305	0.197	7.22997e-13	7	IQSEC1
HMGN3	3.14896e-17	0.29799	0.392	0.265	7.27125e-13	7	HMGN3
ARL5A	4.28445e-17	0.281495	0.322	0.205	9.89322e-13	7	ARL5A
ASAH1	4.60188e-17	0.296077	0.37	0.246	1.06262e-12	7	ASAH1
PRDX6	4.85295e-17	0.439	0.411	0.291	1.12059e-12	7	PRDX6
CCDC141	6.28907e-17	0.268365	0.171	0.095	1.45221e-12	7	CCDC141
BCAS2	7.38509e-17	0.301341	0.297	0.19	1.70529e-12	7	BCAS2
CALM1	1.21041e-16	0.272439	0.824	0.704	2.79496e-12	7	CALM1
C1orf861	2.3748e-16	0.254611	0.179	0.099	5.48366e-12	7	C1orf86
CLK1	4.55014e-16	0.277175	0.417	0.288	1.05067e-11	7	CLK1
G3BP2	5.47573e-16	0.281792	0.393	0.272	1.2644e-11	7	G3BP2
MIR142	8.02742e-16	0.250055	0.2	0.116	1.85361e-11	7	MIR142
IDS	9.19568e-16	0.289697	0.351	0.24	2.12337e-11	7	IDS
ANP32E	1.39287e-15	0.278464	0.438	0.313	3.21629e-11	7	ANP32E
KRTCAP2	1.39735e-15	0.27164	0.408	0.28	3.22661e-11	7	KRTCAP2
VASP1	1.43243e-15	0.269553	0.414	0.285	3.30763e-11	7	VASP
SPCS2	1.67401e-15	0.293425	0.588	0.448	3.86546e-11	7	SPCS2
MPC1	2.20744e-15	0.254376	0.183	0.105	5.0972e-11	7	MPC1
PSMB91	2.8527e-15	0.271616	0.671	0.52	6.58717e-11	7	PSMB9
PRDX11	3.15979e-15	0.284718	0.445	0.319	7.29626e-11	7	PRDX1
PTPN6	3.25776e-15	0.255996	0.561	0.417	7.5225e-11	7	PTPN6
EIF4A1	3.67106e-15	0.278405	0.601	0.456	8.47684e-11	7	EIF4A1
IGHG31	3.87774e-15	0.335932	0.18	0.106	8.95409e-11	7	IGHG3
SAMD9	4.07758e-15	0.270515	0.419	0.292	9.41553e-11	7	SAMD9
BRK1	5.40538e-15	0.264388	0.608	0.465	1.24816e-10	7	BRK1
ITSN2	5.41555e-15	0.26123	0.557	0.421	1.2505e-10	7	ITSN2
IQGAP2	5.50634e-15	0.256954	0.132	0.07	1.27147e-10	7	IQGAP2
MT-CO12	6.10853e-15	0.27145	1	0.999	1.41052e-10	7	MT-CO1
MAP7D3	1.9064e-14	0.266025	0.165	0.095	4.40208e-10	7	MAP7D3
PDIA3	2.16917e-14	0.275112	0.496	0.361	5.00884e-10	7	PDIA3
MX2	2.36745e-14	0.273145	0.234	0.146	5.46668e-10	7	MX2
HBB2	4.79012e-14	0.441992	0.456	0.324	1.10609e-09	7	HBB
TSPYL2	5.06845e-14	0.261617	0.224	0.139	1.17036e-09	7	TSPYL2
MOB1A	5.12937e-14	0.262551	0.534	0.399	1.18442e-09	7	MOB1A
IFT57	8.15383e-14	0.280379	0.494	0.366	1.8828e-09	7	IFT57
ARPP19	8.34002e-14	0.254398	0.31	0.209	1.92579e-09	7	ARPP19
CST7	8.38996e-14	0.311238	0.122	0.065	1.93733e-09	7	CST7
SFT2D2	3.58982e-13	0.253543	0.237	0.153	8.28925e-09	7	SFT2D2
PRKD3	4.75418e-13	0.258901	0.282	0.191	1.09779e-08	7	PRKD3
IFRD1	6.51037e-13	0.253312	0.289	0.193	1.50331e-08	7	IFRD1
UPF2	8.06875e-13	0.289133	0.53	0.414	1.86316e-08	7	UPF2
RNF139	1.08057e-12	0.266189	0.2	0.125	2.49514e-08	7	RNF139
GRASP	1.62115e-12	0.308407	0.131	0.075	3.74339e-08	7	GRASP
ARL4C1	9.37323e-12	0.295276	0.294	0.207	2.16437e-07	7	ARL4C
PPDPF	9.90723e-12	0.256601	0.796	0.693	2.28768e-07	7	PPDPF
H3F3B	1.30683e-11	0.269262	0.988	0.964	3.0176e-07	7	H3F3B
CYCS	3.09019e-11	0.311205	0.525	0.421	7.13555e-07	7	CYCS
SOX41	1.16368e-09	0.373679	0.135	0.083	2.68705e-05	7	SOX4
CEMIP22	4.66095e-09	0.302361	0.185	0.128	0.000107626	7	CEMIP2
BACE21	0	2.19069	0.998	0.08	0	8	BACE2
KCNG12	6.03548e-43	0.550454	0.177	0.053	1.39365e-38	8	KCNG1
IL4R4	2.37247e-36	0.615479	0.584	0.359	5.47827e-32	8	IL4R
IGHD3	1.67609e-34	0.708484	0.504	0.303	3.87026e-30	8	IGHD
IGHM3	2.59065e-32	0.692187	0.53	0.351	5.98208e-28	8	IGHM
DSP1	3.09991e-28	0.454061	0.148	0.051	7.158e-24	8	DSP
FCER24	3.22054e-28	0.496036	0.58	0.387	7.43656e-24	8	FCER2
STK17A2	1.27712e-26	0.477885	0.648	0.494	2.949e-22	8	STK17A
PLPP53	1.17494e-23	0.623315	0.394	0.243	2.71304e-19	8	PLPP5
SLC38A111	3.73695e-22	0.339493	0.1	0.032	8.62899e-18	8	SLC38A11
LINC009262	4.4672e-22	0.426178	0.715	0.614	1.03152e-17	8	LINC00926
BACH23	3.89674e-18	0.478481	0.35	0.22	8.99797e-14	8	BACH2
RPS4Y12	8.26421e-18	0.576329	0.402	0.266	1.90829e-13	8	RPS4Y1
SELL1	9.97884e-18	0.360767	0.743	0.641	2.30421e-13	8	SELL
BIRC32	1.01075e-17	0.360996	0.744	0.623	2.33393e-13	8	BIRC3
HVCN12	6.59233e-17	0.380093	0.606	0.476	1.52223e-12	8	HVCN1
RACK12	1.15819e-14	0.380306	0.531	0.427	2.67438e-10	8	RACK1
TCL1A4	2.50345e-14	0.258132	0.717	0.511	5.78071e-10	8	TCL1A
NOP532	2.18859e-13	0.3949	0.519	0.42	5.05368e-09	8	NOP53
KLF22	2.97357e-13	0.289425	0.772	0.722	6.86627e-09	8	KLF2
CHI3L2	6.28574e-13	0.375461	0.178	0.096	1.45144e-08	8	CHI3L2
COL19A12	6.27967e-12	0.37374	0.248	0.154	1.45004e-07	8	COL19A1
SARAF3	1.27491e-11	0.392906	0.455	0.348	2.94389e-07	8	SARAF
IGKC2	2.06055e-11	0.436563	0.449	0.338	4.75802e-07	8	IGKC
REL2	5.17227e-11	0.287173	0.651	0.571	1.19433e-06	8	REL
CEMIP23	9.92455e-11	0.36891	0.21	0.128	2.29168e-06	8	CEMIP2
ZNF3183	1.53212e-10	0.338406	0.262	0.17	3.53781e-06	8	ZNF318
ZBTB16	2.13085e-10	0.273851	0.12	0.06	4.92034e-06	8	ZBTB16
TSPAN133	2.61206e-10	0.302254	0.382	0.279	6.03152e-06	8	TSPAN13
CALHM62	3.55602e-10	0.335298	0.216	0.135	8.2112e-06	8	CALHM6
FCRL13	6.07127e-10	0.322138	0.461	0.357	1.40192e-05	8	FCRL1
PKHD1L1	6.89671e-10	0.267754	0.11	0.055	1.59252e-05	8	PKHD1L1
ATP5MC22	9.25692e-10	0.341396	0.49	0.392	2.13752e-05	8	ATP5MC2
YBX33	9.26281e-10	0.303501	0.469	0.357	2.13888e-05	8	YBX3
RPS172	1.17682e-09	0.335525	0.565	0.482	2.71741e-05	8	RPS17
ATP5F1E3	1.26385e-09	0.322274	0.528	0.425	2.91836e-05	8	ATP5F1E
BCL11A2	1.46516e-09	0.318672	0.519	0.434	3.38321e-05	8	BCL11A
[truncated: 49 more rows]

## Sheet: monocytes DEG
Table S1 DEG of PBMC subpopulation
	p_val	avg_log2FC	pct.1	pct.2	p_val_adj	cluster	gene
S100A12	0	0.668383	0.936	0.78	0	0	S100A12
FOSB	0	0.641203	0.725	0.574	0	0	FOSB
RGS2	0	0.612918	0.901	0.789	0	0	RGS2
S100A8	0	0.612158	0.999	0.945	0	0	S100A8
RPS4Y1	0	0.608145	0.944	0.745	0	0	RPS4Y1
FOS	0	0.598644	0.988	0.927	0	0	FOS
LGALS2	0	0.582055	0.771	0.674	0	0	LGALS2
IER2	0	0.538764	0.987	0.956	0	0	IER2
MNDA	0	0.537024	0.988	0.982	0	0	MNDA
SELL	0	0.519633	0.908	0.704	0	0	SELL
JUN	0	0.511607	0.725	0.603	0	0	JUN
MS4A6A	0	0.48706	0.98	0.912	0	0	MS4A6A
CD14	0	0.486465	0.981	0.887	0	0	CD14
RETN	0	0.481803	0.723	0.469	0	0	RETN
VCAN	0	0.477424	0.988	0.915	0	0	VCAN
MCL1	0	0.477409	0.969	0.952	0	0	MCL1
S100A9	0	0.47457	1	0.992	0	0	S100A9
ALOX5AP	0	0.466684	0.686	0.381	0	0	ALOX5AP
TSC22D3	0	0.45451	0.866	0.73	0	0	TSC22D3
GABARAP	0	0.443514	0.758	0.667	0	0	GABARAP
RPS26	0	0.429737	0.995	0.994	0	0	RPS26
S100A10	0	0.429558	0.991	0.983	0	0	S100A10
RBP7	0	0.427873	0.878	0.746	0	0	RBP7
HLA-DQB1	0	0.427344	0.954	0.872	0	0	HLA-DQB1
TSPO	0	0.418781	0.997	0.993	0	0	TSPO
MGST1	0	0.410441	0.834	0.658	0	0	MGST1
LYZ	0	0.409249	1	0.999	0	0	LYZ
EEF1B2	0	0.399679	0.977	0.971	0	0	EEF1B2
GSTP1	0	0.395286	0.973	0.968	0	0	GSTP1
LGALS1	0	0.391894	0.98	0.989	0	0	LGALS1
CTSD	0	0.389318	0.972	0.928	0	0	CTSD
HCST	0	0.387847	0.945	0.919	0	0	HCST
CSF3R	0	0.384774	0.97	0.909	0	0	CSF3R
AES	0	0.376886	0.819	0.684	0	0	AES
SLC2A3	0	0.370927	0.855	0.671	0	0	SLC2A3
KCTD12	0	0.3707	0.941	0.846	0	0	KCTD12
TXNIP	0	0.367785	0.997	0.964	0	0	TXNIP
S100A11	0	0.366308	0.996	0.997	0	0	S100A11
MT-ND1	0	0.365735	0.998	0.999	0	0	MT-ND1
JUNB	0	0.365094	0.996	0.991	0	0	JUNB
VIM	0	0.35874	0.995	0.995	0	0	VIM
ANXA1	0	0.347357	0.955	0.925	0	0	ANXA1
BLVRB	0	0.344327	0.947	0.887	0	0	BLVRB
COTL1	0	0.339599	0.997	0.997	0	0	COTL1
SH3BGRL3	0	0.338663	0.992	0.995	0	0	SH3BGRL3
CYBA	0	0.338418	0.991	0.998	0	0	CYBA
EVI2B	0	0.33613	0.987	0.983	0	0	EVI2B
CALM2	0	0.323613	0.978	0.981	0	0	CALM2
ACTG1	0	0.323514	0.997	0.995	0	0	ACTG1
AP1S2	0	0.323245	0.98	0.977	0	0	AP1S2
S100A6	0	0.317647	1	1	0	0	S100A6
DUSP1	0	0.317378	0.97	0.984	0	0	DUSP1
EMP3	0	0.31548	0.99	0.984	0	0	EMP3
GAPDH	0	0.308359	0.974	0.989	0	0	GAPDH
FCN1	0	0.30718	0.991	0.984	0	0	FCN1
QPCT	0	0.301408	0.738	0.529	0	0	QPCT
IL7R	0	0.296056	0.626	0.338	0	0	IL7R
NEAT1	0	0.296014	0.996	0.997	0	0	NEAT1
NR4A2	0	0.290981	0.723	0.514	0	0	NR4A2
CSTA	0	0.290877	0.925	0.928	0	0	CSTA
MT-CO1	0	0.290071	1	1	0	0	MT-CO1
TMSB10	0	0.29003	1	1	0	0	TMSB10
S100A4	0	0.289071	1	1	0	0	S100A4
LDHB	0	0.287754	0.647	0.433	0	0	LDHB
H3F3A	0	0.270344	0.987	0.996	0	0	H3F3A
CST3	0	0.269391	0.993	0.999	0	0	CST3
TMSB4X	0	0.268823	1	1	0	0	TMSB4X
SRGN	0	0.267529	0.988	0.996	0	0	SRGN
RPL13	0	0.266239	1	1	0	0	RPL13
OAZ1	0	0.265934	0.987	0.997	0	0	OAZ1
RPS5	0	0.264912	0.953	0.967	0	0	RPS5
VNN2	0	0.2617	0.8	0.608	0	0	VNN2
RPL3	0	0.261532	0.984	0.992	0	0	RPL3
CD99	0	0.258052	0.857	0.711	0	0	CD99
CD3D	0	0.25723	0.517	0.185	0	0	CD3D
RPS12	0	0.256598	0.997	0.999	0	0	RPS12
RPS18	0	0.255578	0.999	1	0	0	RPS18
IL32	0	0.252945	0.586	0.362	0	0	IL32
TALDO1	2.17109e-301	0.384443	0.977	0.965	4.34218e-298	0	TALDO1
RNASE6	1.9104e-292	0.259535	0.77	0.622	3.8208e-289	0	RNASE6
HMGB2	3.57044e-292	0.281951	0.872	0.741	7.14089e-289	0	HMGB2
PLP2	2.89217e-283	0.339964	0.887	0.772	5.78433e-280	0	PLP2
ZFP36	7.86881e-279	0.54208	0.973	0.97	1.57376e-275	0	ZFP36
CDC42EP3	5.47836e-273	0.369421	0.874	0.758	1.09567e-269	0	CDC42EP3
CD44	2.35543e-270	0.451667	0.97	0.963	4.71085e-267	0	CD44
KLF10	2.59381e-270	0.430981	0.918	0.848	5.18762e-267	0	KLF10
ARPC1B	2.32401e-265	0.252391	0.99	0.989	4.64802e-262	0	ARPC1B
ZFP36L2	3.05676e-263	0.419031	0.945	0.884	6.11353e-260	0	ZFP36L2
GRN	1.42584e-260	0.259182	0.99	0.976	2.85168e-257	0	GRN
NCF1	9.68253e-246	0.32317	0.935	0.867	1.93651e-242	0	NCF1
CD36	4.79785e-239	0.296763	0.933	0.859	9.59569e-236	0	CD36
RPSA	1.91797e-231	0.347626	0.981	0.984	3.83595e-228	0	RPSA
MYADM	1.34932e-222	0.323537	0.889	0.795	2.69865e-219	0	MYADM
ZFP36L1	9.08424e-222	0.51752	0.943	0.916	1.81685e-218	0	ZFP36L1
GCA	2.18812e-220	0.403447	0.927	0.859	4.37624e-217	0	GCA
TAGLN2	5.27656e-203	0.391991	0.878	0.82	1.05531e-199	0	TAGLN2
C12orf57	1.53867e-193	0.286153	0.588	0.444	3.07733e-190	0	C12orf57
ATP6V0B	4.36936e-193	0.338819	0.962	0.952	8.73872e-190	0	ATP6V0B
CDA	2.79266e-166	0.293396	0.899	0.779	5.58532e-163	0	CDA
NPM1	3.35414e-159	0.351573	0.904	0.888	6.70828e-156	0	NPM1
ASGR1	1.65876e-150	0.279025	0.888	0.785	3.31753e-147	0	ASGR1
AGTRAP	6.16693e-112	0.274561	0.915	0.86	1.23339e-108	0	AGTRAP
NUP214	4.05244e-111	0.340854	0.923	0.875	8.10489e-108	0	NUP214
AP2S1	1.17885e-110	0.254186	0.937	0.926	2.3577e-107	0	AP2S1
AHNAK	3.63581e-101	0.344553	0.969	0.967	7.27162e-98	0	AHNAK
CAST	1.39834e-100	0.356678	0.979	0.981	2.79668e-97	0	CAST
RAB11FIP1	2.19787e-93	0.3118	0.886	0.804	4.39574e-90	0	RAB11FIP1
SUB1	4.40827e-88	0.254488	0.921	0.922	8.81653e-85	0	SUB1
HBA1	3.39955e-76	0.270458	0.311	0.131	6.79909e-73	0	HBA1
DYNLL1	6.01965e-72	0.28086	0.891	0.835	1.20393e-68	0	DYNLL1
TUBA1A	1.4789e-68	0.27803	0.885	0.788	2.9578e-65	0	TUBA1A
HBA2	1.75485e-65	0.322499	0.242	0.169	3.50969e-62	0	HBA2
GLRX	2.87776e-65	0.266178	0.939	0.91	5.75553e-62	0	GLRX
HBB	2.9008e-61	0.512839	0.438	0.282	5.80159e-58	0	HBB
ITGB2	3.31125e-59	0.269938	0.988	0.995	6.6225e-56	0	ITGB2
CD37	1.01333e-53	0.254424	0.968	0.974	2.02665e-50	0	CD37
VMP1	2.38125e-51	0.333477	0.946	0.926	4.76249e-48	0	VMP1
MPEG1	4.07132e-51	0.338023	0.972	0.959	8.14264e-48	0	MPEG1
KLF6	1.12445e-50	0.274592	0.941	0.936	2.2489e-47	0	KLF6
LRRFIP1	4.63673e-48	0.317389	0.978	0.988	9.27346e-45	0	LRRFIP1
H1FX	1.57776e-41	0.272188	0.9	0.853	3.15552e-38	0	H1FX
SDCBP	3.82478e-37	0.259515	0.96	0.955	7.64956e-34	0	SDCBP
BRI3	2.0499e-29	0.307687	0.995	0.995	4.09981e-26	0	BRI3
CALM1	9.50602e-12	0.31524	0.95	0.951	1.9012e-08	0	CALM1
NAMPT	0.00228373	0.3975	0.945	0.974	1	0	NAMPT
IFI44L	0	1.09559	0.783	0.414	0	1	IFI44L
MX1	0	1.00584	0.935	0.6	0	1	MX1
IFI44	0	0.995456	0.792	0.473	0	1	IFI44
ISG15	0	0.94884	0.876	0.522	0	1	ISG15
IFI6	0	0.829012	0.929	0.556	0	1	IFI6
SIGLEC1	0	0.824235	0.822	0.339	0	1	SIGLEC1
EPSTI1	0	0.809302	0.768	0.542	0	1	EPSTI1
XAF1	0	0.805803	0.957	0.727	0	1	XAF1
LAP3	0	0.793597	0.939	0.744	0	1	LAP3
OAS2	0	0.758342	0.909	0.584	0	1	OAS2
LY6E	0	0.690941	0.945	0.707	0	1	LY6E
HERC5	0	0.664756	0.861	0.42	0	1	HERC5
MX2	0	0.661671	0.925	0.693	0	1	MX2
IFITM3	0	0.641993	0.968	0.787	0	1	IFITM3
OAS3	0	0.610856	0.816	0.467	0	1	OAS3
RNASE2	0	0.607015	0.779	0.527	0	1	RNASE2
CMPK2	0	0.603074	0.742	0.366	0	1	CMPK2
PARP14	0	0.587243	0.935	0.752	0	1	PARP14
UBE2L6	0	0.577981	0.812	0.566	0	1	UBE2L6
PARP9	0	0.559145	0.907	0.609	0	1	PARP9
EIF2AK2	0	0.549658	0.832	0.586	0	1	EIF2AK2
IRF7	0	0.544171	0.822	0.565	0	1	IRF7
RSAD2	0	0.531383	0.716	0.362	0	1	RSAD2
STAT1	0	0.530781	0.847	0.672	0	1	STAT1
PLSCR1	0	0.523201	0.867	0.737	0	1	PLSCR1
SAMD9L	0	0.515403	0.82	0.552	0	1	SAMD9L
CAPG	0	0.514654	0.885	0.764	0	1	CAPG
S100A121	0	0.497533	0.943	0.807	0	1	S100A12
APOBEC3A	0	0.474805	0.918	0.753	0	1	APOBEC3A
MS4A6A1	0	0.472925	0.985	0.924	0	1	MS4A6A
SELL1	0	0.464301	0.943	0.733	0	1	SELL
CD141	0	0.462644	0.976	0.906	0	1	CD14
FCGR1A	0	0.440074	0.845	0.581	0	1	FCGR1A
TNFSF13B	0	0.437826	0.962	0.908	0	1	TNFSF13B
BST2	0	0.437233	0.899	0.838	0	1	BST2
GRN1	0	0.426463	0.995	0.977	0	1	GRN
TNNT1	0	0.408266	0.8	0.435	0	1	TNNT1
ASGR11	0	0.401454	0.951	0.789	0	1	ASGR1
S100A81	0	0.391242	0.998	0.955	0	1	S100A8
FCGR1B	0	0.378001	0.816	0.456	0	1	FCGR1B
MGST11	0	0.377867	0.88	0.68	0	1	MGST1
TYMP	0	0.377748	0.987	0.991	0	1	TYMP
RPS261	0	0.376222	0.998	0.994	0	1	RPS26
SERPING1	0	0.366317	0.805	0.372	0	1	SERPING1
VCAN1	0	0.352178	0.989	0.928	0	1	VCAN
CTSD1	0	0.350824	0.963	0.938	0	1	CTSD
CSTA1	0	0.349652	0.95	0.922	0	1	CSTA
NAIP	0	0.34009	0.948	0.804	0	1	NAIP
AP1S21	0	0.320686	0.985	0.977	0	1	AP1S2
S100A91	0	0.306374	1	0.993	0	1	S100A9
TSPO1	0	0.304269	0.998	0.994	0	1	TSPO
FCN11	0	0.302948	0.993	0.985	0	1	FCN1
VSTM1	0	0.302029	0.869	0.517	0	1	VSTM1
SLC2A31	0	0.295895	0.926	0.689	0	1	SLC2A3
LGALS3BP	0	0.286901	0.329	0.306	0	1	LGALS3BP
LYZ1	0	0.285638	1	0.999	0	1	LYZ
JAK2	0	0.271547	0.918	0.701	0	1	JAK2
SAMD4A	0	0.27014	0.794	0.397	0	1	SAMD4A
IFIH1	0	0.267653	0.844	0.515	0	1	IFIH1
FOS1	0	0.266146	0.989	0.938	0	1	FOS
MNDA1	0	0.25832	0.993	0.982	0	1	MNDA
USP18	0	0.258222	0.546	0.205	0	1	USP18
QPCT1	0	0.252344	0.861	0.54	0	1	QPCT
RBP71	3.83247e-304	0.332096	0.935	0.758	7.66494e-301	1	RBP7
RNF213	6.52187e-300	0.479197	0.971	0.871	1.30437e-296	1	RNF213
OAS1	2.07827e-294	0.312638	0.874	0.679	4.15653e-291	1	OAS1
IFIT1	2.31953e-293	0.645794	0.581	0.291	4.63906e-290	1	IFIT1
CREG1	1.71603e-291	0.303833	0.927	0.745	3.43207e-288	1	CREG1
HLA-DRB1	4.42038e-291	0.265019	0.985	0.969	8.84076e-288	1	HLA-DRB1
NCF11	4.06684e-290	0.484772	0.948	0.876	8.13368e-287	1	NCF1
CD991	3.47186e-287	0.30137	0.919	0.724	6.94371e-284	1	CD99
LY86	6.88968e-284	0.333459	0.928	0.786	1.37794e-280	1	LY86
HCST1	1.39889e-281	0.328187	0.955	0.922	2.79779e-278	1	HCST
TXN	3.22938e-281	0.340691	0.916	0.781	6.45876e-278	1	TXN
HMGB21	1.63496e-263	0.43631	0.874	0.764	3.26992e-260	1	HMGB2
CD361	9.45315e-261	0.34071	0.972	0.864	1.89063e-257	1	CD36
GABARAP1	3.15594e-246	0.28867	0.837	0.666	6.31188e-243	1	GABARAP
CTSA	4.23807e-244	0.310355	0.934	0.765	8.47613e-241	1	CTSA
CES1	3.60965e-240	0.330326	0.607	0.347	7.2193e-237	1	CES1
GLRX1	6.68635e-234	0.314816	0.973	0.908	1.33727e-230	1	GLRX
ANXA2	1.28497e-229	0.265285	0.987	0.967	2.56993e-226	1	ANXA2
IFITM1	4.28609e-226	0.396358	0.316	0.149	8.57217e-223	1	IFITM1
C9orf72	2.49274e-225	0.262053	0.941	0.801	4.98548e-222	1	C9orf72
MT2A	5.78745e-223	0.510315	0.79	0.646	1.15749e-219	1	MT2A
PSME2	2.81071e-206	0.340014	0.834	0.749	5.62142e-203	1	PSME2
BLVRB1	5.15126e-205	0.292083	0.958	0.895	1.03025e-201	1	BLVRB
PLBD1	1.47157e-202	0.372467	0.96	0.848	2.94315e-199	1	PLBD1
FGL2	1.10495e-193	0.293001	0.997	0.991	2.2099e-190	1	FGL2
RNASE61	1.15313e-171	0.348549	0.78	0.647	2.30626e-168	1	RNASE6
DDIT4	4.57422e-169	0.26121	0.824	0.615	9.14843e-166	1	DDIT4
FKBP1A	1.15462e-168	0.259271	0.953	0.921	2.30925e-165	1	FKBP1A
GLUL	2.84738e-168	0.356764	0.955	0.838	5.69475e-165	1	GLUL
PLAC8	5.32347e-166	0.450736	0.771	0.672	1.06469e-162	1	PLAC8
TNFSF10	4.05198e-165	0.418891	0.949	0.837	8.10396e-162	1	TNFSF10
AGTRAP1	4.12475e-156	0.316818	0.962	0.86	8.2495e-153	1	AGTRAP
IFI27	2.05509e-155	1.45002	0.359	0.21	4.11019e-152	1	IFI27
SCPEP1	7.21377e-154	0.299496	0.949	0.821	1.44275e-150	1	SCPEP1
NEXN	8.75511e-144	0.28931	0.55	0.33	1.75102e-140	1	NEXN
CEBPB	1.35675e-141	0.287221	0.995	0.984	2.7135e-138	1	CEBPB
SAMHD1	2.98853e-141	0.303742	0.989	0.965	5.97706e-138	1	SAMHD1
LRRK2	4.13985e-140	0.387018	0.953	0.838	8.27971e-137	1	LRRK2
PRELID1	4.42747e-139	0.254441	0.981	0.951	8.85494e-136	1	PRELID1
GCA1	3.37316e-134	0.292583	0.965	0.863	6.74632e-131	1	GCA
IFITM2	8.11933e-129	0.270098	0.957	0.912	1.62387e-125	1	IFITM2
BLVRA	1.07998e-128	0.302615	0.84	0.722	2.15996e-125	1	BLVRA
TMEM167A	2.92722e-127	0.274289	0.932	0.814	5.85443e-124	1	TMEM167A
VAMP5	2.31054e-122	0.375248	0.74	0.591	4.62107e-119	1	VAMP5
CNPY3	1.32129e-121	0.278298	0.965	0.884	2.64257e-118	1	CNPY3
KCTD121	5.19352e-120	0.250834	0.972	0.857	1.0387e-116	1	KCTD12
GSTO1	3.80682e-115	0.259962	0.948	0.863	7.61365e-112	1	GSTO1
LGALS9	8.91109e-110	0.265055	0.939	0.827	1.78222e-106	1	LGALS9
LY96	2.81282e-101	0.280884	0.777	0.676	5.62564e-98	1	LY96
CEBPD	1.24461e-79	0.297308	0.989	0.952	2.48923e-76	1	CEBPD
BRI31	3.61008e-79	0.318715	0.998	0.994	7.22015e-76	1	BRI3
IFI35	4.63889e-78	0.445892	0.655	0.517	9.27778e-75	1	IFI35
CTSH	1.24674e-69	0.268296	0.97	0.895	2.49349e-66	1	CTSH
MPEG11	1.28252e-69	0.310958	0.988	0.958	2.56504e-66	1	MPEG1
2022-03-01	1.79207e-68	0.280613	0.964	0.852	3.58413e-65	1	2022-03-01
RETN1	1.65309e-45	0.538073	0.656	0.53	3.30619e-42	1	RETN
IFIT3	6.96141e-27	0.552263	0.552	0.376	1.39228e-23	1	IFIT3
MT1X	4.87488e-26	0.272357	0.596	0.437	9.74976e-23	1	MT1X
IFIT2	0.0095478	0.564612	0.505	0.334	1	1	IFIT2
FCGR3A	0	2.77301	0.962	0.436	0	2	FCGR3A
CDKN1C	0	2.70685	0.911	0.457	0	2	CDKN1C
RHOC	0	1.87721	0.867	0.328	0	2	RHOC
HES4	0	1.86709	0.886	0.327	0	2	HES4
TCF7L2	0	1.75105	0.948	0.625	0	2	TCF7L2
MTSS1	0	1.57446	0.929	0.463	0	2	MTSS1
CD79B	0	1.50686	0.818	0.262	0	2	CD79B
CKB	0	1.40914	0.761	0.265	0	2	CKB
SPN	0	1.37207	0.93	0.671	0	2	SPN
CTSL	0	1.36813	0.847	0.416	0	2	CTSL
C1QA	0	1.35438	0.528	0.222	0	2	C1QA
ABI3	0	1.2756	0.909	0.523	0	2	ABI3
MS4A4A	0	1.25679	0.782	0.387	0	2	MS4A4A
RRAS	0	1.224	0.915	0.649	0	2	RRAS
MS4A7	0	1.22094	0.982	0.839	0	2	MS4A7
SIGLEC10	0	1.20579	0.892	0.61	0	2	SIGLEC10
ADA	0	1.10774	0.764	0.381	0	2	ADA
EVL	0	1.06595	0.802	0.467	0	2	EVL
CSF1R	0	1.05869	0.963	0.76	0	2	CSF1R
HMOX1	0	1.03669	0.939	0.716	0	2	HMOX1
CX3CR1	0	1.02557	0.88	0.65	0	2	CX3CR1
FAM110A	0	0.998318	0.819	0.508	0	2	FAM110A
TUBA1B	0	0.980289	0.94	0.75	0	2	TUBA1B
NAAA	0	0.971199	0.951	0.762	0	2	NAAA
PTP4A3	0	0.966077	0.749	0.345	0	2	PTP4A3
HLA-DQA1	0	0.964533	0.844	0.582	0	2	HLA-DQA1
CAMK1	0	0.960588	0.886	0.62	0	2	CAMK1
MARCKSL1	0	0.942974	0.823	0.531	0	2	MARCKSL1
LRRC25	0	0.938338	0.974	0.818	0	2	LRRC25
VMO1	0	0.936305	0.574	0.111	0	2	VMO1
PPM1N	0	0.920299	0.668	0.209	0	2	PPM1N
WARS	0	0.8993	0.949	0.805	0	2	WARS
BATF3	0	0.896391	0.785	0.496	0	2	BATF3
ZNF703	0	0.895602	0.779	0.471	0	2	ZNF703
CHST2	0	0.889109	0.752	0.514	0	2	CHST2
IFITM31	0	0.875801	0.971	0.793	0	2	IFITM3
KLF2	0	0.86405	0.991	0.854	0	2	KLF2
PLAC81	0	0.848809	0.898	0.653	0	2	PLAC8
CDH23	0	0.84494	0.787	0.542	0	2	CDH23
NEURL1	0	0.840666	0.717	0.341	0	2	NEURL1
CXCL16	0	0.839609	0.846	0.641	0	2	CXCL16
PLD4	0	0.836396	0.746	0.443	0	2	PLD4
ITGA4	0	0.826321	0.914	0.733	0	2	ITGA4
UNC119	0	0.826228	0.854	0.619	0	2	UNC119
CTSC	0	0.817967	0.957	0.817	0	2	CTSC
CD300A	0	0.79834	0.872	0.617	0	2	CD300A
IL3RA	0	0.79627	0.678	0.289	0	2	IL3RA
HLA-DPA1	0	0.795915	0.994	0.918	0	2	HLA-DPA1
LILRB1	0	0.791201	0.919	0.769	0	2	LILRB1
IER5	0	0.791003	0.955	0.83	0	2	IER5
CKS1B	0	0.790891	0.679	0.317	0	2	CKS1B
BID	0	0.784969	0.972	0.85	0	2	BID
INSIG1	0	0.757774	0.675	0.507	0	2	INSIG1
GPBAR1	0	0.729226	0.863	0.663	0	2	GPBAR1
MAPKAPK3	0	0.719424	0.908	0.733	0	2	MAPKAPK3
PHF19	0	0.719127	0.778	0.564	0	2	PHF19
UTRN	0	0.717049	0.943	0.809	0	2	UTRN
OAS11	0	0.712994	0.875	0.686	0	2	OAS1
RGS19	0	0.706015	0.926	0.789	0	2	RGS19
ICAM4	0	0.694326	0.687	0.375	0	2	ICAM4
MGLL	0	0.687758	0.727	0.435	0	2	MGLL
HLA-DPB1	0	0.687631	0.975	0.85	0	2	HLA-DPB1
C3AR1	0	0.687376	0.822	0.632	0	2	C3AR1
LY6E1	0	0.676886	0.941	0.716	0	2	LY6E
RABGAP1L	0	0.676589	0.851	0.669	0	2	RABGAP1L
CASP5	0	0.67441	0.686	0.342	0	2	CASP5
MYOF	0	0.665924	0.807	0.572	0	2	MYOF
TIMP1	0	0.663575	0.973	0.892	0	2	TIMP1
PTPN6	0	0.648931	0.968	0.858	0	2	PTPN6
LYN	0	0.644556	0.986	0.936	0	2	LYN
LILRB2	0	0.642933	0.975	0.914	0	2	LILRB2
HOTAIRM1	0	0.639	0.856	0.667	0	2	HOTAIRM1
MBD2	0	0.635576	0.945	0.852	0	2	MBD2
GBP4	0	0.632818	0.798	0.567	0	2	GBP4
APOBEC3G	0	0.631895	0.771	0.522	0	2	APOBEC3G
PSME21	0	0.629579	0.949	0.731	0	2	PSME2
SYNGR2	0	0.628416	0.91	0.776	0	2	SYNGR2
FCGR3B	0	0.623307	0.557	0.158	0	2	FCGR3B
VASP	0	0.612084	0.979	0.912	0	2	VASP
CEACAM3	0	0.606488	0.661	0.389	0	2	CEACAM3
IFITM21	0	0.599269	0.981	0.91	0	2	IFITM2
PILRA	0	0.592106	0.97	0.891	0	2	PILRA
TPPP3	0	0.591267	0.66	0.464	0	2	TPPP3
TAGLN	0	0.588493	0.692	0.463	0	2	TAGLN
HSBP1	0	0.584738	0.948	0.816	0	2	HSBP1
FGD2	0	0.583489	0.858	0.7	0	2	FGD2
GNGT2	0	0.580549	0.648	0.319	0	2	GNGT2
SCIMP	0	0.579379	0.896	0.734	0	2	SCIMP
TESC	0	0.578482	0.846	0.686	0	2	TESC
LILRA1	0	0.572606	0.851	0.689	0	2	LILRA1
ATP1B3	0	0.571565	0.885	0.723	0	2	ATP1B3
LYL1	0	0.565616	0.859	0.684	0	2	LYL1
TNFRSF8	0	0.564313	0.702	0.474	0	2	TNFRSF8
KCNQ1OT1	0	0.562014	0.76	0.611	0	2	KCNQ1OT1
RAP1B	0	0.562011	0.978	0.897	0	2	RAP1B
IFI30	0	0.560848	0.913	0.761	0	2	IFI30
VAMP51	0	0.560386	0.807	0.584	0	2	VAMP5
GBP1	0	0.557761	0.786	0.586	0	2	GBP1
FMNL2	0	0.555234	0.658	0.372	0	2	FMNL2
SECTM1	0	0.553781	0.871	0.726	0	2	SECTM1
SCGB3A1	0	0.547403	0.518	0.17	0	2	SCGB3A1
DUSP5	0	0.546351	0.685	0.441	0	2	DUSP5
IDH2	0	0.544047	0.797	0.601	0	2	IDH2
ATG3	0	0.538744	0.93	0.815	0	2	ATG3
L1TD1	0	0.537495	0.615	0.131	0	2	L1TD1
CNIH4	0	0.536922	0.8	0.598	0	2	CNIH4
RPS27L	0	0.536498	0.835	0.684	0	2	RPS27L
RNH1	0	0.534531	0.959	0.864	0	2	RNH1
IFIT31	0	0.531248	0.72	0.352	0	2	IFIT3
SLAMF7	0	0.528867	0.665	0.307	0	2	SLAMF7
ARRB1	0	0.528296	0.805	0.622	0	2	ARRB1
MYD88	0	0.52741	0.903	0.797	0	2	MYD88
PIK3AP1	0	0.507551	0.882	0.765	0	2	PIK3AP1
APOBEC3A1	0	0.507006	0.843	0.772	0	2	APOBEC3A
LILRA5	0	0.504174	0.895	0.796	0	2	LILRA5
RNASET2	0	0.500019	0.965	0.907	0	2	RNASET2
RAB10	0	0.499451	0.916	0.808	0	2	RAB10
LMO2	0	0.496706	0.941	0.829	0	2	LMO2
EAF2	0	0.487333	0.738	0.523	0	2	EAF2
FBP1	0	0.482922	0.807	0.672	0	2	FBP1
SLC2A6	0	0.480979	0.847	0.714	0	2	SLC2A6
RUNX3	0	0.479079	0.74	0.56	0	2	RUNX3
MT2A1	0	0.475015	0.811	0.647	0	2	MT2A
LTB	0	0.4721	0.628	0.469	0	2	LTB
POU2F2	0	0.471912	0.982	0.93	0	2	POU2F2
CORO1B	0	0.471658	0.814	0.662	0	2	CORO1B
CD52	0	0.467822	0.982	0.91	0	2	CD52
MSR1	0	0.462336	0.545	0.272	0	2	MSR1
CUX1	0	0.460488	0.882	0.798	0	2	CUX1
SNX18	0	0.455422	0.872	0.775	0	2	SNX18
P2RX1	0	0.453648	0.719	0.558	0	2	P2RX1
CMTM6	0	0.453174	0.949	0.876	0	2	CMTM6
PSMA4	0	0.452828	0.911	0.778	0	2	PSMA4
CALR	0	0.450724	0.863	0.773	0	2	CALR
IFITM11	0	0.449467	0.416	0.137	0	2	IFITM1
ABCC3	0	0.449284	0.673	0.463	0	2	ABCC3
CSTB	0	0.449266	0.977	0.921	0	2	CSTB
GCH1	0	0.449187	0.814	0.663	0	2	GCH1
DDAH2	0	0.446599	0.755	0.571	0	2	DDAH2
CFD	0	0.444944	0.995	0.974	0	2	CFD
ADK	0	0.441491	0.707	0.441	0	2	ADK
RBBP8	0	0.438158	0.697	0.5	0	2	RBBP8
APOBEC3C	0	0.437806	0.794	0.633	0	2	APOBEC3C
BTK	0	0.431049	0.843	0.707	0	2	BTK
CEBPA	0	0.429194	0.827	0.676	0	2	CEBPA
NMI	0	0.428654	0.846	0.673	0	2	NMI
ZDHHC1	0	0.427228	0.712	0.472	0	2	ZDHHC1
TNFRSF1B	0	0.421902	0.996	0.969	0	2	TNFRSF1B
YWHAH	0	0.417314	0.797	0.685	0	2	YWHAH
MAFB	0	0.415453	0.915	0.802	0	2	MAFB
LST1	0	0.414255	1	0.984	0	2	LST1
TUBB	0	0.413917	0.818	0.69	0	2	TUBB
MCOLN1	0	0.412187	0.756	0.537	0	2	MCOLN1
RHOB	0	0.407873	0.858	0.683	0	2	RHOB
SLC25A5	0	0.405919	0.952	0.878	0	2	SLC25A5
DOCK5	0	0.405296	0.811	0.688	0	2	DOCK5
ITGB1	0	0.398306	0.897	0.811	0	2	ITGB1
PRDX1	0	0.397841	0.906	0.813	0	2	PRDX1
ANXA4	0	0.394901	0.776	0.646	0	2	ANXA4
UNC93B1	0	0.394721	0.865	0.739	0	2	UNC93B1
EZR	0	0.393128	0.804	0.651	0	2	EZR
C20orf27	0	0.391265	0.813	0.655	0	2	C20orf27
MEG3	0	0.389851	0.362	0.04	0	2	MEG3
CYSLTR1	0	0.385164	0.773	0.556	0	2	CYSLTR1
PPP1R17	0	0.383026	0.54	0.024	0	2	PPP1R17
CD300LF	0	0.381863	0.826	0.695	0	2	CD300LF
SH2D1B	0	0.374805	0.483	0.061	0	2	SH2D1B
TNNI2	0	0.373851	0.678	0.487	0	2	TNNI2
PRR5L	0	0.37298	0.607	0.277	0	2	PRR5L
EPS8	0	0.371152	0.675	0.515	0	2	EPS8
RELT	0	0.368512	0.827	0.717	0	2	RELT
RALB	0	0.365837	0.79	0.645	0	2	RALB
KCNMA1	0	0.365337	0.618	0.251	0	2	KCNMA1
SNN	0	0.362174	0.805	0.678	0	2	SNN
CD300C	0	0.358432	0.737	0.562	0	2	CD300C
SMC2	0	0.354554	0.661	0.404	0	2	SMC2
BCL2A1	0	0.35407	0.911	0.834	0	2	BCL2A1
CDK2AP1	0	0.354045	0.575	0.428	0	2	CDK2AP1
DOK2	0	0.353556	0.888	0.784	0	2	DOK2
CLEC4F	0	0.350057	0.489	0.04	0	2	CLEC4F
SWAP70	0	0.348768	0.757	0.587	0	2	SWAP70
BLVRA1	0	0.348472	0.877	0.72	0	2	BLVRA
LINC00877	0	0.348301	0.683	0.494	0	2	LINC00877
ITGAX	0	0.347263	0.887	0.804	0	2	ITGAX
LRMP	0	0.345057	0.764	0.623	0	2	LRMP
PRDX4	0	0.343372	0.64	0.491	0	2	PRDX4
HCK	0	0.343361	0.931	0.887	0	2	HCK
FCER1G	0	0.342731	0.998	0.978	0	2	FCER1G
ACP2	0	0.340185	0.639	0.444	0	2	ACP2
IFIT21	0	0.338214	0.673	0.31	0	2	IFIT2
MTHFD2	0	0.335439	0.734	0.567	0	2	MTHFD2
TBXAS1	0	0.334729	0.892	0.793	0	2	TBXAS1
LPAR6	0	0.33424	0.753	0.588	0	2	LPAR6
GPR155	0	0.33286	0.738	0.577	0	2	GPR155
CASP1	0	0.330757	0.957	0.887	0	2	CASP1
MIS18BP1	0	0.32766	0.932	0.839	0	2	MIS18BP1
LGALS91	0	0.326539	0.919	0.835	0	2	LGALS9
PRELID11	0	0.322253	0.989	0.951	0	2	PRELID1
IFT57	0	0.321973	0.67	0.475	0	2	IFT57
CPPED1	0	0.317674	0.951	0.891	0	2	CPPED1
STX11	0	0.314808	0.858	0.733	0	2	STX11
NPC2	0	0.311746	0.981	0.926	0	2	NPC2
SNX2	0	0.311391	0.911	0.825	0	2	SNX2
PLIN2	0	0.309378	0.758	0.641	0	2	PLIN2
HIGD1A	0	0.308764	0.549	0.354	0	2	HIGD1A
SLC1A5	0	0.308113	0.725	0.563	0	2	SLC1A5
EPB41L3	0	0.304681	0.81	0.697	0	2	EPB41L3
CYP4F22	0	0.302601	0.406	0.028	0	2	CYP4F22
ARID5B	0	0.298031	0.57	0.361	0	2	ARID5B
CD86	0	0.297996	0.813	0.665	0	2	CD86
RHOG	0	0.297666	0.948	0.895	0	2	RHOG
SH2B2	0	0.296381	0.655	0.503	0	2	SH2B2
CD68	0	0.294559	0.976	0.95	0	2	CD68
CAPNS1	0	0.289889	0.94	0.892	0	2	CAPNS1
CDK6	0	0.283605	0.638	0.367	0	2	CDK6
KNOP1	0	0.279371	0.617	0.448	0	2	KNOP1
ISG20	0	0.278958	0.537	0.337	0	2	ISG20
LPCAT2	0	0.274903	0.801	0.691	0	2	LPCAT2
PLXNC1	0	0.274282	0.849	0.758	0	2	PLXNC1
PGLYRP2	0	0.272594	0.521	0.197	0	2	PGLYRP2
FAM49A	0	0.272142	0.846	0.756	0	2	FAM49A
NR4A1	0	0.271813	0.843	0.771	0	2	NR4A1
TMA16	0	0.27095	0.7	0.546	0	2	TMA16
SEC11C	0	0.27093	0.726	0.564	0	2	SEC11C
NUDT16	0	0.264849	0.823	0.694	0	2	NUDT16
ENHO	0	0.263434	0.549	0.161	0	2	ENHO
SFTPD	0	0.259159	0.545	0.134	0	2	SFTPD
EPSTI11	0	0.258538	0.749	0.553	0	2	EPSTI1
TSC22D31	0	0.258255	0.895	0.754	0	2	TSC22D3
IDH3A	0	0.257756	0.67	0.548	0	2	IDH3A
ARL4A	0	0.256951	0.704	0.48	0	2	ARL4A
TUBA1A1	0	0.254089	0.921	0.802	0	2	TUBA1A
ZG16B	0	0.25251	0.594	0.41	0	2	ZG16B
ZC2HC1A	0	0.250742	0.648	0.465	0	2	ZC2HC1A
P2RY13	0	0.250295	0.829	0.731	0	2	P2RY13
ISG151	5.9823e-306	0.333694	0.752	0.557	1.19646e-302	2	ISG15
C5AR1	2.29122e-292	0.266361	0.93	0.869	4.58244e-289	2	C5AR1
TNFSF101	2.92628e-289	0.30776	0.922	0.846	5.85257e-286	2	TNFSF10
MIDN	1.06803e-276	0.276079	0.915	0.854	2.13606e-273	2	MIDN
RARRES3	7.49772e-276	0.330671	0.638	0.477	1.49954e-272	2	RARRES3
HLA-DRB5	2.36279e-269	0.438062	0.901	0.85	4.72558e-266	2	HLA-DRB5
C19orf38	7.58715e-267	0.283443	0.9	0.82	1.51743e-263	2	C19orf38
STXBP2	1.49162e-263	0.256661	0.887	0.856	2.98323e-260	2	STXBP2
TCIRG1	2.48401e-239	0.277051	0.892	0.784	4.96802e-236	2	TCIRG1
MARCKS	1.41193e-229	0.250256	0.964	0.907	2.82387e-226	2	MARCKS
SLC31A2	2.34817e-222	0.315556	0.781	0.679	4.69633e-219	2	SLC31A2
IRF71	5.47174e-222	0.250867	0.716	0.593	1.09435e-218	2	IRF7
OAZ2	6.41199e-218	0.288176	0.84	0.751	1.2824e-214	2	OAZ2
HSPB1	2.2551e-174	0.513783	0.45	0.298	4.5102e-171	2	HSPB1
GBP2	2.26943e-165	0.255181	0.796	0.733	4.53886e-162	2	GBP2
LIPA	2.1508e-152	0.278032	0.726	0.639	4.3016e-149	2	LIPA
HES1	6.18687e-145	0.407172	0.322	0.082	1.23737e-141	2	HES1
LYPD2	5.55855e-14	1.23391	0.309	0.042	1.11171e-10	2	LYPD2
C1QB	1.55203e-10	0.861458	0.242	0.036	3.10405e-07	2	C1QB
IFIT11	0.00102573	0.261555	0.41	0.332	1	2	IFIT1
MTRNR2L12	0	1.66866	0.743	0.596	0	3	MTRNR2L12
HLA-DQA2	0	1.19772	0.519	0.175	0	3	HLA-DQA2
HIST1H1E	0	0.724705	0.704	0.697	0	3	HIST1H1E
NAIP1	0	0.379125	0.871	0.826	0	3	NAIP
NAGK	0	0.331757	0.86	0.834	0	3	NAGK
HLA-DMB	0	0.299821	0.844	0.827	0	3	HLA-DMB
BTG2	0	0.264103	0.887	0.892	0	3	BTG2
2022-06-01	1.78068e-283	0.293429	0.757	0.632	3.56135e-280	3	JUN
CCDC170	3.14185e-274	0.283721	0.231	0.571	6.28371e-271	3	CCDC170
RPH3A	1.81902e-265	0.255698	0.207	0.542	3.63804e-262	3	RPH3A
EGR1	2.59081e-262	0.528751	0.694	0.76	5.18161e-259	3	EGR1
GIMAP7	6.08248e-252	0.443187	0.66	0.662	1.2165e-248	3	GIMAP7
CXCR4	4.66163e-248	0.339285	0.663	0.603	9.32327e-245	3	CXCR4
VNN3	2.09661e-227	0.263279	0.187	0.492	4.19321e-224	3	VNN3
ALDH1A1	5.84153e-197	0.560459	0.51	0.521	1.16831e-193	3	ALDH1A1
ARHGAP26	2.41977e-187	0.308167	0.734	0.807	4.83954e-184	3	ARHGAP26
TFEC	1.2347e-177	0.42788	0.669	0.721	2.46941e-174	3	TFEC
EMILIN2	1.13351e-176	0.264623	0.787	0.837	2.26702e-173	3	EMILIN2
HSPA6	4.05349e-175	0.305559	0.278	0.586	8.10698e-172	3	HSPA6
ENTPD1	2.56191e-174	0.327952	0.727	0.761	5.12383e-171	3	ENTPD1
PLCG2	3.27634e-174	0.606919	0.617	0.719	6.55267e-171	3	PLCG2
ABCA1	2.59334e-173	0.29377	0.251	0.565	5.18668e-170	3	ABCA1
NABP1	1.84687e-168	0.45314	0.669	0.757	3.69373e-165	3	NABP1
KIAA1551	3.57823e-158	0.418553	0.665	0.731	7.15646e-155	3	KIAA1551
BAZ2B	2.48037e-145	0.322594	0.709	0.776	4.96075e-142	3	BAZ2B
KCNE3	2.26313e-144	0.374191	0.682	0.753	4.52626e-141	3	KCNE3
HIST2H2BE	3.10768e-142	0.25164	0.23	0.527	6.21536e-139	3	HIST2H2BE
EGR2	2.79518e-139	0.545776	0.251	0.536	5.59037e-136	3	EGR2
CPM	3.37932e-127	0.285425	0.286	0.577	6.75863e-124	3	CPM
DCAF12	3.6935e-113	0.300564	0.309	0.595	7.38701e-110	3	DCAF12
PTGS2	3.92882e-113	0.294572	0.352	0.662	7.85763e-110	3	PTGS2
PTAFR	9.95439e-111	0.376172	0.666	0.758	1.99088e-107	3	PTAFR
CCR1	1.56805e-106	0.439282	0.619	0.707	3.13611e-103	3	CCR1
CES11	1.14875e-104	0.359168	0.342	0.4	2.29751e-101	3	CES1
STX7	2.36503e-101	0.257709	0.693	0.762	4.73007e-98	3	STX7
CHN2	5.06133e-97	0.297051	0.306	0.386	1.01227e-93	3	CHN2
PYGL	1.16164e-94	0.31671	0.666	0.767	2.32327e-91	3	PYGL
GPR1551	6.45264e-94	0.264154	0.345	0.627	1.29053e-90	3	GPR155
CREB5	3.8578e-87	0.259764	0.655	0.742	7.7156e-84	3	CREB5
TLR4	1.17374e-83	0.32836	0.657	0.768	2.34747e-80	3	TLR4
BCL11A	2.025e-83	0.29317	0.349	0.628	4.04999e-80	3	BCL11A
HAVCR2	9.24859e-79	0.26524	0.326	0.594	1.84972e-75	3	HAVCR2
EGR3	4.93443e-78	0.589614	0.318	0.597	9.86886e-75	3	EGR3
SPECC1	3.27003e-63	0.466225	0.578	0.696	6.54007e-60	3	SPECC1
HRH2	4.06471e-63	0.283505	0.639	0.768	8.12941e-60	3	HRH2
SGK1	8.21668e-60	0.276436	0.653	0.774	1.64334e-56	3	SGK1
CCR2	1.66488e-52	0.531398	0.462	0.558	3.32976e-49	3	CCR2
ARHGAP18	1.85121e-52	0.260647	0.303	0.556	3.70242e-49	3	ARHGAP18
CIITA	8.02909e-48	0.484302	0.543	0.688	1.60582e-44	3	CIITA
SIGLEC14	1.17123e-47	0.544306	0.45	0.56	2.34246e-44	3	SIGLEC14
HDAC9	9.80249e-47	0.276033	0.377	0.628	1.9605e-43	3	HDAC9
CD1D	4.02275e-45	0.309217	0.602	0.712	8.04551e-42	3	CD1D
DDX3Y	7.21653e-44	0.527714	0.499	0.641	1.44331e-40	3	DDX3Y
TMEM170B	2.91241e-41	0.256562	0.629	0.755	5.82483e-38	3	TMEM170B
CYP27A1	2.11953e-38	0.287173	0.329	0.557	4.23906e-35	3	CYP27A1
SLC40A1	3.84336e-32	0.397875	0.324	0.555	7.68672e-29	3	SLC40A1
CYP1B1	1.25752e-31	0.365445	0.58	0.723	2.51503e-28	3	CYP1B1
PDK4	4.21239e-29	0.311766	0.364	0.588	8.42477e-26	3	PDK4
DAPP1	1.63886e-26	0.254555	0.594	0.731	3.27773e-23	3	DAPP1
HIST1H4C	8.54926e-26	0.338221	0.36	0.485	1.70985e-22	3	HIST1H4C
IMPA2	1.67412e-25	0.260558	0.44	0.679	3.34824e-22	3	IMPA2
APP	3.78699e-25	0.335394	0.567	0.707	7.57397e-22	3	APP
CACNA2D3	1.36784e-24	0.373611	0.269	0.475	2.73568e-21	3	CACNA2D3
LINC00937	2.08698e-24	0.45863	0.48	0.601	4.17396e-21	3	LINC00937
EIF1AY	9.44764e-24	0.368114	0.38	0.621	1.88953e-20	3	EIF1AY
HIST1H1D	5.32692e-23	0.587988	0.5	0.661	1.06538e-19	3	HIST1H1D
ADK1	1.08655e-20	0.354806	0.369	0.493	2.1731e-17	3	ADK
LMNB1	1.98511e-19	0.304842	0.383	0.608	3.97023e-16	3	LMNB1
S1PR3	1.01443e-18	0.530048	0.331	0.544	2.02886e-15	3	S1PR3
CCDC50	8.23625e-18	0.312217	0.373	0.593	1.64725e-14	3	CCDC50
H1F0	1.85847e-15	0.623887	0.441	0.598	3.71695e-12	3	H1F0
IL6ST	7.48667e-14	0.256349	0.441	0.663	1.49733e-10	3	IL6ST
HBEGF	2.45275e-12	0.312066	0.416	0.63	4.90551e-09	3	HBEGF
F13A1	1.791e-11	0.314157	0.501	0.648	3.58199e-08	3	F13A1
HIST1H1C	7.89115e-09	0.492816	0.483	0.653	1.57823e-05	3	HIST1H1C
PHACTR1	1.04899e-08	0.257839	0.427	0.634	2.09799e-05	3	PHACTR1
ARHGAP24	1.45682e-08	0.283423	0.341	0.545	2.91364e-05	3	ARHGAP24
TLR5	8.16437e-08	0.367648	0.383	0.59	0.000163287	3	TLR5
PADI4	9.23168e-08	0.29815	0.395	0.6	0.000184634	3	PADI4
FAM13A	1.30831e-05	0.493958	0.353	0.557	0.0261662	3	FAM13A
HPSE	1.60584e-05	0.343983	0.426	0.624	0.0321168	3	HPSE
TLR8	6.66504e-05	0.295337	0.541	0.718	0.133301	3	TLR8
ARL4C	8.11265e-05	0.372864	0.495	0.687	0.162253	3	ARL4C
PID1	0.00133103	0.312371	0.466	0.672	1	3	PID1
PLA2G7	0.00299917	0.35457	0.33	0.516	1	3	PLA2G7
C15orf48	0	2.49558	0.88	0.568	0	4	C15orf48
IL1B	0	2.1708	0.989	0.744	0	4	IL1B
CCL4	0	2.16172	0.828	0.603	0	4	CCL4
THBS1	0	2.01942	0.825	0.535	0	4	THBS1
CCL4L2	0	1.92546	0.681	0.614	0	4	CCL4L2
CXCL2	0	1.76785	0.539	0.541	0	4	CXCL2
CCL3L1	0	1.64844	0.837	0.694	0	4	CCL3L1
XIST	0	1.64727	0.92	0.392	0	4	XIST
IL6	0	1.63596	0.394	0.198	0	4	IL6
CCL3	0	1.60782	0.928	0.659	0	4	CCL3
SAMSN1	0	1.5826	0.974	0.708	0	4	SAMSN1
PDE4B	0	1.5422	0.94	0.682	0	4	PDE4B
NLRP3	0	1.53409	0.983	0.778	0	4	NLRP3
ICAM1	0	1.52596	0.898	0.67	0	4	ICAM1
PFKFB3	0	1.52478	0.843	0.636	0	4	PFKFB3
EHD1	0	1.5153	0.801	0.61	0	4	EHD1
ACSL1	0	1.50798	0.933	0.706	0	4	ACSL1
TNFAIP6	0	1.50777	0.56	0.333	0	4	TNFAIP6
CD83	0	1.50666	0.966	0.745	0	4	CD83
G0S2	0	1.50336	0.994	0.781	0	4	G0S2
RASGEF1B	0	1.45738	0.768	0.571	0	4	RASGEF1B
RNF19B	0	1.44498	0.822	0.662	0	4	RNF19B
TNFAIP3	0	1.42629	0.996	0.763	0	4	TNFAIP3
AQP9	0	1.41641	0.797	0.662	0	4	AQP9
EREG	0	1.40373	0.648	0.595	0	4	EREG
IL1RN	0	1.37657	0.652	0.615	0	4	IL1RN
RIPK2	0	1.37093	0.882	0.677	0	4	RIPK2
MAP3K8	0	1.37061	0.94	0.736	0	4	MAP3K8
GPR183	0	1.35391	0.648	0.462	0	4	GPR183
KCNJ2	0	1.33747	0.516	0.534	0	4	KCNJ2
SERPINB9	0	1.30203	0.837	0.716	0	4	SERPINB9
PTGS21	0	1.30072	0.616	0.635	0	4	PTGS2
ZC3H12A	0	1.2784	0.674	0.583	0	4	ZC3H12A
FFAR2	0	1.26957	0.606	0.582	0	4	FFAR2
NFKB2	0	1.24811	0.844	0.704	0	4	NFKB2
RNF144B	0	1.17711	0.894	0.735	0	4	RNF144B
BCL2A11	0	1.16182	0.987	0.832	0	4	BCL2A1
ETS2	0	1.14728	0.917	0.763	0	4	ETS2
BCL3	0	1.12366	0.813	0.697	0	4	BCL3
DRAM1	0	1.09507	0.637	0.617	0	4	DRAM1
IER3	0	1.07365	0.977	0.833	0	4	IER3
SOCS3	0	1.05425	0.879	0.717	0	4	SOCS3
PELI1	0	1.04678	0.761	0.716	0	4	PELI1
ARL5B	0	0.992881	0.616	0.62	0	4	ARL5B
PIM3	0	0.991606	0.947	0.802	0	4	PIM3
IVNS1ABP	0	0.989049	0.73	0.681	0	4	IVNS1ABP
MIR155HG	0	0.972537	0.29	0.162	0	4	MIR155HG
NRIP1	0	0.963206	0.707	0.691	0	4	NRIP1
PLK3	0	0.956975	0.759	0.715	0	4	PLK3
BIRC3	0	0.955532	0.665	0.624	0	4	BIRC3
PMAIP1	0	0.954341	0.58	0.482	0	4	PMAIP1
BCL6	0	0.946626	0.829	0.748	0	4	BCL6
SLC2A61	0	0.94577	0.791	0.729	0	4	SLC2A6
NINJ1	0	0.942918	0.987	0.861	0	4	NINJ1
ANKRD28	0	0.936171	0.467	0.446	0	4	ANKRD28
AHR	0	0.930987	0.784	0.706	0	4	AHR
SGK11	0	0.915212	0.811	0.759	0	4	SGK1
PPP1R15A	0	0.906194	0.958	0.786	0	4	PPP1R15A
SOD2	0	0.884092	0.997	0.896	0	4	SOD2
PTAFR1	0	0.878237	0.784	0.746	0	4	PTAFR
KDM6B	0	0.871796	0.821	0.755	0	4	KDM6B
NFKBID	0	0.868426	0.807	0.765	0	4	NFKBID
ATP2B1	0	0.860395	0.935	0.823	0	4	ATP2B1
SNX181	0	0.854074	0.843	0.784	0	4	SNX18
XBP1	0	0.851019	0.806	0.706	0	4	XBP1
PTGER2	0	0.841305	0.601	0.621	0	4	PTGER2
CLEC4E	0	0.834932	0.868	0.695	0	4	CLEC4E
GBP21	0	0.820133	0.801	0.737	0	4	GBP2
HIF1A	0	0.795786	0.968	0.852	0	4	HIF1A
PLEK	0	0.794833	0.998	0.937	0	4	PLEK
METRNL	0	0.794065	0.847	0.797	0	4	METRNL
MXD1	0	0.770408	0.885	0.821	0	4	MXD1
DUSP2	0	0.765645	0.743	0.732	0	4	DUSP2
B4GALT1	0	0.762171	0.71	0.705	0	4	B4GALT1
PPIF	0	0.753948	0.617	0.664	0	4	PPIF
PLAUR	0	0.751613	0.928	0.832	0	4	PLAUR
TMEM176B	0	0.747635	0.872	0.599	0	4	TMEM176B
GCH11	0	0.737753	0.675	0.687	0	4	GCH1
NFKBIZ	0	0.737496	0.984	0.902	0	4	NFKBIZ
MAFB1	0	0.735734	0.858	0.815	0	4	MAFB
MARCKS1	0	0.732859	0.989	0.909	0	4	MARCKS
TMEM176A	0	0.715715	0.673	0.6	0	4	TMEM176A
TNFAIP2	0	0.700858	0.998	0.959	0	4	TNFAIP2
REL	0	0.686239	0.982	0.9	0	4	REL
KYNU	0	0.657537	0.695	0.692	0	4	KYNU
SNN1	0	0.647939	0.659	0.702	0	4	SNN
FAM49A1	0	0.645224	0.778	0.769	0	4	FAM49A
TLR2	0	0.643789	0.866	0.812	0	4	TLR2
TREM1	0	0.631261	0.674	0.685	0	4	TREM1
PLA2G16	0	0.628038	0.423	0.333	0	4	PLA2G16
SLC43A2	0	0.62044	0.869	0.835	0	4	SLC43A2
SLC25A37	0	0.593511	0.713	0.752	0	4	SLC25A37
FPR1	0	0.588056	0.936	0.86	0	4	FPR1
SIRPA	0	0.580829	0.733	0.754	0	4	SIRPA
NFKBIA	0	0.580058	1	0.931	0	4	NFKBIA
STX111	0	0.568148	0.811	0.746	0	4	STX11
APOBEC3A2	0	0.550454	0.798	0.781	0	4	APOBEC3A
GRINA	0	0.546969	0.856	0.82	0	4	GRINA
BACH1	0	0.534906	0.863	0.851	0	4	BACH1
CDKN1A	0	0.522555	0.722	0.747	0	4	CDKN1A
IFNGR2	0	0.515757	0.926	0.869	0	4	IFNGR2
CD93	0	0.500408	0.879	0.845	0	4	CD93
CD300E	0	0.490329	0.813	0.863	0	4	CD300E
UBE2J1	0	0.488884	0.742	0.772	0	4	UBE2J1
GAS7	0	0.465488	0.742	0.796	0	4	GAS7
RILPL2	0	0.463375	0.912	0.869	0	4	RILPL2
CD55	0	0.373334	0.902	0.859	0	4	CD55
IRF1	0	0.348622	0.932	0.905	0	4	IRF1
DMXL2	0	0.34518	0.909	0.891	0	4	DMXL2
PTPRE	0	0.342345	0.967	0.913	0	4	PTPRE
LGALS21	0	0.326541	0.901	0.687	0	4	LGALS2
IRAK3	0	0.30513	0.907	0.89	0	4	IRAK3
NCOA4	0	0.284183	0.903	0.895	0	4	NCOA4
PPBP	0	0.278359	0.194	0.206	0	4	PPBP
CD441	0	0.273061	0.997	0.962	0	4	CD44
ALDH2	0	0.259135	0.861	0.866	0	4	ALDH2
RHOQ	7.5248e-300	0.327062	0.771	0.841	1.50496e-296	4	RHOQ
STEAP4	4.15389e-291	1.20944	0.519	0.529	8.30779e-288	4	STEAP4
TNF	7.86988e-288	0.940811	0.559	0.585	1.57398e-284	4	TNF
FSCN1	5.99812e-280	0.27214	0.116	0.422	1.19962e-276	4	FSCN1
GADD45A	5.84764e-270	0.276933	0.189	0.53	1.16953e-266	4	GADD45A
CCL20	1.26114e-265	1.92221	0.412	0.37	2.52229e-262	4	CCL20
UBE2D1	1.59719e-264	0.398555	0.767	0.79	3.19439e-261	4	UBE2D1
IQGAP2	1.94527e-261	0.352916	0.763	0.808	3.89054e-258	4	IQGAP2
CKAP4	5.82764e-253	0.523682	0.675	0.739	1.16553e-249	4	CKAP4
ZNF503	1.34116e-245	0.31168	0.206	0.539	2.68232e-242	4	ZNF503
GADD45B	6.83061e-231	0.312853	0.657	0.602	1.36612e-227	4	GADD45B
OASL	1.04646e-228	0.806369	0.438	0.456	2.09293e-225	4	OASL
DNAAF1	1.66511e-228	1.13601	0.441	0.43	3.33022e-225	4	DNAAF1
CCL5	3.62377e-228	0.291545	0.304	0.334	7.24753e-225	4	CCL5
CD992	1.12213e-225	0.262093	0.796	0.756	2.24426e-222	4	CD99
GK5	5.65811e-217	0.373579	0.263	0.595	1.13162e-213	4	GK5
TPM4	8.54815e-205	0.359855	0.748	0.811	1.70963e-201	4	TPM4
LILRA51	1.1946e-198	0.304828	0.775	0.815	2.38919e-195	4	LILRA5
SKIL	9.80893e-189	0.607102	0.618	0.707	1.96179e-185	4	SKIL
TSPAN33	1.92636e-187	0.262413	0.144	0.442	3.85273e-184	4	TSPAN33
ELL2	9.54024e-172	0.355426	0.21	0.517	1.90805e-168	4	ELL2
SDC4	4.61221e-168	0.80499	0.303	0.289	9.22443e-165	4	SDC4
ADM	1.15312e-160	0.718741	0.387	0.425	2.30623e-157	4	ADM
PTX3	6.02507e-159	1.30634	0.449	0.515	1.20501e-155	4	PTX3
ITGAX1	1.22292e-154	0.287524	0.715	0.827	2.44584e-151	4	ITGAX
MFSD2A	1.29086e-146	1.00541	0.426	0.488	2.58171e-143	4	MFSD2A
CLEC5A	2.73505e-145	0.253546	0.12	0.381	5.47009e-142	4	CLEC5A
ARL4A1	3.8546e-136	0.254257	0.514	0.514	7.7092e-133	4	ARL4A
PRDM1	1.5545e-129	0.984216	0.467	0.554	3.10899e-126	4	PRDM1
ATF3	9.95527e-124	0.701684	0.459	0.532	1.99105e-120	4	ATF3
SQLE	1.26227e-119	0.434687	0.242	0.528	2.52454e-116	4	SQLE
DST	1.40637e-119	0.359803	0.297	0.596	2.81274e-116	4	DST
PTGES	2.3674e-114	0.795486	0.286	0.258	4.73479e-111	4	PTGES
FCAR	2.17292e-108	0.800213	0.488	0.589	4.34583e-105	4	FCAR
EZH2	3.6795e-100	0.817027	0.407	0.493	7.359e-97	4	EZH2
PSTPIP2	3.18588e-98	0.529206	0.583	0.711	6.37175e-95	4	PSTPIP2
GRASP	1.99624e-96	0.872142	0.456	0.556	3.99248e-93	4	GRASP
PLD3	2.73756e-94	0.297898	0.657	0.748	5.47511e-91	4	PLD3
OTUD1	5.09362e-94	0.541225	0.579	0.707	1.01872e-90	4	OTUD1
NABP11	9.14098e-94	0.490712	0.618	0.762	1.8282e-90	4	NABP1
CD163	1.93485e-92	0.274251	0.637	0.691	3.8697e-89	4	CD163
PLCG21	4.97393e-90	0.575338	0.574	0.723	9.94786e-87	4	PLCG2
CTDSPL	1.59993e-89	0.493488	0.219	0.307	3.19987e-86	4	CTDSPL
SLC7A5	1.8962e-88	0.849424	0.333	0.383	3.7924e-85	4	SLC7A5
IL18	3.63649e-84	0.739176	0.523	0.654	7.27297e-81	4	IL18
JDP2	5.49921e-83	0.470091	0.59	0.739	1.09984e-79	4	JDP2
GBP11	3.99957e-81	0.53836	0.529	0.625	7.99914e-78	4	GBP1
ODF3B	2.54788e-80	0.279624	0.633	0.704	5.09575e-77	4	ODF3B
CXCL3	3.71485e-79	1.51548	0.333	0.366	7.42971e-76	4	CXCL3
IL4R	1.7924e-78	0.29709	0.337	0.616	3.58481e-75	4	IL4R
PTGIR	2.0189e-76	0.695057	0.52	0.646	4.0378e-73	4	PTGIR
FPR2	2.59393e-76	0.748579	0.457	0.564	5.18786e-73	4	FPR2
KCNJ2-AS1	1.04009e-74	0.986197	0.387	0.439	2.08017e-71	4	KCNJ2-AS1
RBBP81	3.77696e-74	0.352275	0.283	0.555	7.55392e-71	4	RBBP8
PARVB	5.56721e-72	0.259485	0.308	0.578	1.11344e-68	4	PARVB
ID1	8.71028e-72	0.530387	0.39	0.472	1.74206e-68	4	ID1
SMPDL3A	5.95549e-60	0.377488	0.277	0.535	1.1911e-56	4	SMPDL3A
CYB561A3	6.82104e-59	0.308839	0.342	0.611	1.36421e-55	4	CYB561A3
RNASE1	1.01507e-58	0.823783	0.254	0.276	2.03013e-55	4	RNASE1
ANPEP	1.43207e-58	0.30853	0.612	0.749	2.86415e-55	4	ANPEP
OAZ21	5.63999e-58	0.304339	0.648	0.776	1.128e-54	4	OAZ2
BCAT1	4.63599e-57	0.390041	0.218	0.339	9.27198e-54	4	BCAT1
FKBP5	6.23001e-57	0.303099	0.618	0.732	1.246e-53	4	FKBP5
TLR41	9.94117e-55	0.358891	0.613	0.772	1.98823e-51	4	TLR4
SYNGR1	6.63834e-52	0.336575	0.33	0.584	1.32767e-48	4	SYNGR1
SERPINB2	1.79348e-51	0.477089	0.143	0.299	3.58696e-48	4	SERPINB2
IGFBP7	2.17297e-51	0.255843	0.352	0.607	4.34594e-48	4	IGFBP7
LRG1	5.91368e-50	0.606841	0.267	0.504	1.18274e-46	4	LRG1
ITGA1	9.75726e-50	0.290125	0.106	0.259	1.95145e-46	4	ITGA1
PLIN21	3.08806e-44	0.454364	0.539	0.67	6.17611e-41	4	PLIN2
LUCAT1	3.2576e-44	0.977998	0.387	0.49	6.51521e-41	4	LUCAT1
TIFA	4.94858e-43	0.400221	0.207	0.454	9.89717e-40	4	TIFA
ADAM28	1.2157e-41	0.355908	0.188	0.425	2.4314e-38	4	ADAM28
GBP5	1.7571e-41	0.399113	0.3	0.552	3.51419e-38	4	GBP5
EPB41L31	5.2177e-40	0.404862	0.572	0.728	1.04354e-36	4	EPB41L3
PIM2	7.22369e-40	0.637935	0.302	0.422	1.44474e-36	4	PIM2
CXXC5	1.1073e-39	0.520875	0.402	0.527	2.21461e-36	4	CXXC5
HCAR3	1.97974e-38	0.541299	0.262	0.382	3.95949e-35	4	HCAR3
TRIB1	4.26653e-36	0.341291	0.358	0.607	8.53306e-33	4	TRIB1
MAP3K7CL	9.51488e-36	0.305264	0.237	0.373	1.90298e-32	4	MAP3K7CL
DDIT41	3.59743e-35	0.301093	0.557	0.663	7.19486e-32	4	DDIT4
PID11	1.86544e-34	0.502298	0.519	0.667	3.73088e-31	4	PID1
MAFF	2.23112e-33	0.802985	0.368	0.473	4.46223e-30	4	MAFF
DUSP51	1.49945e-32	0.47158	0.27	0.499	2.99891e-29	4	DUSP5
AREG	1.61222e-32	0.283792	0.094	0.318	3.22445e-29	4	AREG
SASH1	1.87248e-32	0.490444	0.352	0.603	3.74497e-29	4	SASH1
C3AR11	5.97172e-31	0.482983	0.523	0.674	1.19434e-27	4	C3AR1
ASGR2	1.45312e-28	0.429564	0.489	0.63	2.90625e-25	4	ASGR2
STK17A	2.49234e-28	0.271705	0.206	0.448	4.98468e-25	4	STK17A
MIR181A1HG	2.36355e-26	0.299768	0.231	0.467	4.7271e-23	4	MIR181A1HG
CLEC4D	4.63983e-26	0.298057	0.373	0.593	9.27966e-23	4	CLEC4D
PIM1	2.57219e-25	0.631338	0.396	0.534	5.14438e-22	4	PIM1
PLK2	1.51394e-22	0.545851	0.186	0.273	3.02789e-19	4	PLK2
INSIG11	2.00634e-21	0.299357	0.318	0.553	4.01267e-18	4	INSIG1
MCTP1	2.68059e-20	0.338079	0.56	0.725	5.36118e-17	4	MCTP1
FBP11	2.30567e-19	0.307835	0.556	0.706	4.61134e-16	4	FBP1
RGCC	6.38221e-16	0.40817	0.201	0.356	1.27644e-12	4	RGCC
TLR81	1.44635e-15	0.254659	0.468	0.725	2.8927e-12	4	TLR8
MARCKSL11	5.10785e-15	0.358851	0.45	0.588	1.02157e-11	4	MARCKSL1
MAPKAPK2	9.50079e-15	0.376036	0.41	0.649	1.90016e-11	4	MAPKAPK2
HCAR2	1.51635e-14	0.279224	0.113	0.307	3.0327e-11	4	HCAR2
CXCL161	2.22176e-13	0.309388	0.532	0.686	4.44352e-10	4	CXCL16
CD82	4.21069e-13	0.664311	0.392	0.55	8.42139e-10	4	CD82
SLAMF71	1.68417e-12	0.331071	0.181	0.379	3.36834e-09	4	SLAMF7
MARCO	2.42986e-11	0.316719	0.375	0.59	4.85973e-08	4	MARCO
BHLHE40	1.12441e-10	0.505929	0.472	0.648	2.24882e-07	4	BHLHE40
BASP1	1.47502e-09	0.388478	0.52	0.724	2.95003e-06	4	BASP1
SWAP701	2.14384e-09	0.359654	0.405	0.633	4.28768e-06	4	SWAP70
MPP1	8.66086e-08	0.299002	0.543	0.721	0.000173217	4	MPP1
RAB13	1.6007e-07	0.254084	0.202	0.411	0.00032014	4	RAB13
PHACTR11	3.67635e-07	0.28932	0.421	0.634	0.00073527	4	PHACTR1
OLR1	6.13714e-07	0.382021	0.161	0.319	0.00122743	4	OLR1
CDK12	2.41585e-06	0.275922	0.474	0.704	0.0048317	4	CDK12
VEGFA	1.30963e-05	0.550435	0.443	0.615	0.0261926	4	VEGFA
SEMA4A	3.45698e-05	0.288926	0.534	0.729	0.0691395	4	SEMA4A
F13A11	4.40483e-05	0.285657	0.438	0.654	0.0880967	4	F13A1
LINC00309	0.000500617	0.409281	0.16	0.318	1	4	LINC00309
LMNA	0.000510448	0.662695	0.339	0.529	1	4	LMNA
ZFHX3	0.00307023	0.308319	0.529	0.727	1	4	ZFHX3
XIST1	0	1.49569	0.887	0.412	0	5	XIST
HBEGF1	0	0.945611	0.654	0.608	0	5	HBEGF
IFI44L1	0	0.773141	0.735	0.466	0	5	IFI44L
NR4A21	0	0.729452	0.663	0.578	0	5	NR4A2
TMEM176A1	0	0.716823	0.723	0.599	0	5	TMEM176A
ANPEP1	0	0.697182	0.789	0.734	0	5	ANPEP
TMEM176B1	0	0.666193	0.877	0.608	0	5	TMEM176B
IRS2	0	0.664352	0.778	0.726	0	5	IRS2
MX11	0	0.661859	0.717	0.658	0	5	MX1
SLC2A32	0	0.655582	0.883	0.723	0	5	SLC2A3
IFI61	0	0.617162	0.839	0.611	0	5	IFI6
STAT11	0	0.54244	0.779	0.699	0	5	STAT1
HIF1A1	0	0.427421	0.911	0.859	0	5	HIF1A
PLXDC2	0	0.348272	0.877	0.856	0	5	PLXDC2
SLC11A1	0	0.29461	0.96	0.915	0	5	SLC11A1
IFI441	1.88559e-306	0.553413	0.649	0.524	3.77119e-303	5	IFI44
RNF2131	4.79443e-305	0.315817	0.931	0.887	9.58885e-302	5	RNF213
FPR11	3.84562e-299	0.348496	0.919	0.863	7.69124e-296	5	FPR1
EGR11	6.25184e-295	0.595297	0.751	0.754	1.25037e-291	5	EGR1
LRRK21	1.62978e-293	0.255513	0.891	0.857	3.25956e-290	5	LRRK2
FKBP51	3.8521e-286	0.537289	0.754	0.72	7.70421e-283	5	FKBP5
PARP141	7.52991e-285	0.515496	0.801	0.784	1.50598e-281	5	PARP14
PPT1	2.18293e-262	0.335568	0.894	0.826	4.36585e-259	5	PPT1
IFI301	6.5532e-260	0.40841	0.852	0.78	1.31064e-256	5	IFI30
NAIP2	5.74126e-255	0.337122	0.85	0.829	1.14825e-251	5	NAIP
MEGF9	1.27892e-252	0.254476	0.86	0.844	2.55784e-249	5	MEGF9
PLAUR1	7.01755e-250	0.423661	0.86	0.839	1.40351e-246	5	PLAUR
CD362	8.23826e-247	0.257083	0.948	0.88	1.64765e-243	5	CD36
DPYD	1.27687e-242	0.340646	0.856	0.847	2.55375e-239	5	DPYD
IL17RA	1.41779e-238	0.26639	0.842	0.846	2.83559e-235	5	IL17RA
FOSL2	7.76072e-235	0.518899	0.744	0.752	1.55214e-231	5	FOSL2
ARHGAP261	2.15619e-234	0.415564	0.781	0.801	4.31239e-231	5	ARHGAP26
ISG152	1.71478e-221	0.32461	0.729	0.578	3.42956e-218	5	ISG15
CD300E1	2.00777e-215	0.327412	0.857	0.859	4.01553e-212	5	CD300E
ITGAX2	1.86745e-212	0.358283	0.785	0.819	3.7349e-209	5	ITGAX
MXD11	2.57661e-206	0.388516	0.813	0.827	5.15322e-203	5	MXD1
APOBEC3A3	1.61229e-200	0.337739	0.815	0.781	3.22457e-197	5	APOBEC3A
XAF11	1.26601e-193	0.412859	0.766	0.769	2.53202e-190	5	XAF1
SOCS31	6.0933e-189	0.565899	0.712	0.732	1.21866e-185	5	SOCS3
JDP21	9.4975e-188	0.506102	0.691	0.728	1.8995e-184	5	JDP2
CCL51	4.53392e-187	0.279734	0.354	0.33	9.06783e-184	5	CCL5
EPSTI12	1.34452e-178	0.435355	0.644	0.58	2.68904e-175	5	EPSTI1
EIF2AK21	1.83833e-172	0.546203	0.643	0.63	3.67665e-169	5	EIF2AK2
CXCR41	4.65995e-171	0.371581	0.667	0.605	9.31989e-168	5	CXCR4
EMILIN21	2.61145e-170	0.325348	0.806	0.834	5.22289e-167	5	EMILIN2
IQGAP21	1.99335e-169	0.348731	0.777	0.805	3.98671e-166	5	IQGAP2
AOAH	6.9234e-168	0.257177	0.834	0.85	1.38468e-164	5	AOAH
METRNL1	7.20804e-164	0.3696	0.745	0.805	1.44161e-160	5	METRNL
PIM31	1.13288e-163	0.32584	0.781	0.817	2.26577e-160	5	PIM3
HERPUD1	1.5081e-161	0.30757	0.799	0.782	3.01621e-158	5	HERPUD1
EGR31	1.15858e-156	0.340467	0.259	0.591	2.31715e-153	5	EGR3
GCC2	3.46797e-139	0.604243	0.611	0.647	6.93594e-136	5	GCC2
SLC25A371	2.13698e-136	0.411091	0.701	0.751	4.27396e-133	5	SLC25A37
CD1631	7.17052e-136	0.367659	0.696	0.685	1.4341e-132	5	CD163
DDIT42	4.33786e-134	0.47225	0.646	0.654	8.67572e-131	5	DDIT4
ENTPD11	5.46888e-133	0.384149	0.731	0.76	1.09378e-129	5	ENTPD1
GNS	1.17702e-131	0.305268	0.769	0.806	2.35405e-128	5	GNS
SYK	1.85465e-131	0.253909	0.778	0.821	3.7093e-128	5	SYK
PLCG22	6.69852e-130	0.624373	0.626	0.715	1.3397e-126	5	PLCG2
VNN31	6.17552e-129	0.282097	0.193	0.48	1.2351e-125	5	VNN3
TPM41	2.1877e-126	0.320666	0.765	0.807	4.3754e-123	5	TPM4
NR4A11	4.83538e-110	0.357573	0.707	0.787	9.67076e-107	5	NR4A1
MX21	9.81766e-107	0.406582	0.686	0.739	1.96353e-103	5	MX2
SERPING11	8.54984e-105	0.287772	0.206	0.466	1.70997e-101	5	SERPING1
GAS71	7.1167e-104	0.311807	0.729	0.795	1.42334e-100	5	GAS7
TMEM170B1	2.16569e-101	0.386651	0.681	0.748	4.33137e-98	5	TMEM170B
DOPEY2	1.57212e-94	0.268974	0.28	0.571	3.14424e-91	5	DOPEY2
PTPN12	7.89414e-94	0.375656	0.684	0.751	1.57883e-90	5	PTPN12
SIGLEC11	2.31529e-87	0.569068	0.406	0.428	4.63058e-84	5	SIGLEC1
IL13RA1	1.55531e-86	0.375344	0.666	0.733	3.11063e-83	5	IL13RA1
LGALS3BP1	5.62093e-86	0.342653	0.247	0.314	1.12419e-82	5	LGALS3BP
THBD	9.1193e-86	0.39515	0.195	0.471	1.82386e-82	5	THBD
ZBTB16	1.77321e-81	0.280519	0.19	0.464	3.54643e-78	5	ZBTB16
CLN8	2.84214e-81	0.260972	0.32	0.601	5.68428e-78	5	CLN8
DSC2	2.31752e-76	0.378184	0.247	0.518	4.63503e-73	5	DSC2
CPM1	6.13435e-76	0.277681	0.288	0.567	1.22687e-72	5	CPM
LINC009371	3.17917e-75	0.608269	0.532	0.593	6.35834e-72	5	LINC00937
TCF4	5.30795e-72	0.291768	0.308	0.586	1.06159e-68	5	TCF4
HRH21	2.41138e-71	0.349147	0.658	0.762	4.82276e-68	5	HRH2
BAZ2B1	1.32398e-69	0.294892	0.701	0.774	2.64795e-66	5	BAZ2B
F13A12	2.36351e-68	0.485593	0.565	0.639	4.72703e-65	5	F13A1
JAK21	2.4425e-67	0.323026	0.666	0.745	4.885e-64	5	JAK2
S1PR31	1.54889e-64	0.339169	0.281	0.539	3.09777e-61	5	S1PR3
IFIT22	5.5422e-64	0.278865	0.296	0.37	1.10844e-60	5	IFIT2
NRROS	6.80431e-64	0.316625	0.304	0.376	1.36086e-60	5	NRROS
CREB51	1.11942e-59	0.283702	0.657	0.739	2.23884e-56	5	CREB5
ACTN1	1.03173e-54	0.364546	0.592	0.683	2.06346e-51	5	ACTN1
BCL11A1	3.16334e-54	0.27922	0.348	0.617	6.32668e-51	5	BCL11A
APP1	2.01335e-46	0.399583	0.598	0.7	4.0267e-43	5	APP
OAS21	2.31941e-46	0.432574	0.564	0.648	4.63882e-43	5	OAS2
OAS31	2.47436e-43	0.469606	0.459	0.535	4.94873e-40	5	OAS3
VEGFA1	6.56039e-43	0.603134	0.508	0.606	1.31208e-39	5	VEGFA
PYGL1	6.76672e-41	0.292739	0.649	0.764	1.35334e-37	5	PYGL
GRASP1	1.90307e-40	0.34786	0.311	0.562	3.80613e-37	5	GRASP
H1F01	1.0524e-39	0.262974	0.342	0.599	2.10481e-36	5	H1F0
VCL	3.02175e-37	0.333388	0.616	0.723	6.04349e-34	5	VCL
2022-03-01	9.47723e-36	0.275468	0.303	0.538	1.89545e-32	5	2022-03-01
TCOF1	1.75297e-34	0.259088	0.474	0.541	3.50594e-31	5	TCOF1
RRP12	1.97064e-33	0.298138	0.331	0.57	3.94128e-30	5	RRP12
ORAI2	5.59585e-33	0.505071	0.531	0.655	1.11917e-29	5	ORAI2
SYNE1	9.04089e-32	0.354854	0.28	0.523	1.80818e-28	5	SYNE1
CKAP41	7.03782e-29	0.290779	0.621	0.74	1.40756e-25	5	CKAP4
F5	1.40803e-28	0.312109	0.328	0.546	2.81605e-25	5	F5
TFEC1	5.64342e-26	0.293636	0.608	0.723	1.12868e-22	5	TFEC
KDM6B1	1.25368e-25	0.262158	0.63	0.769	2.50736e-22	5	KDM6B
FCAR1	3.30321e-23	0.426226	0.351	0.594	6.60643e-20	5	FCAR
SLFN5	6.96781e-20	0.590092	0.475	0.608	1.39356e-16	5	SLFN5
RRBP1	1.07208e-19	0.262417	0.62	0.745	2.14416e-16	5	RRBP1
SOX4	1.1429e-19	0.321386	0.575	0.703	2.28581e-16	5	SOX4
ALDH1A11	2.64077e-19	0.323913	0.417	0.526	5.28155e-16	5	ALDH1A1
TOB1	5.34458e-19	0.387458	0.522	0.632	1.06892e-15	5	TOB1
MARCO1	8.97237e-19	0.474455	0.464	0.577	1.79447e-15	5	MARCO
CYP1B11	1.65644e-18	0.309789	0.587	0.718	3.31288e-15	5	CYP1B1
CR1	3.41643e-17	0.522679	0.496	0.649	6.83286e-14	5	CR1
HIST1H1D1	1.67216e-15	0.471579	0.513	0.654	3.34433e-12	5	HIST1H1D
NFKBID1	3.00474e-15	0.252714	0.628	0.778	6.00949e-12	5	NFKBID
ZNF331	7.93437e-14	0.464057	0.233	0.37	1.58687e-10	5	ZNF331
CLEC4D1	6.33512e-13	0.286928	0.387	0.584	1.26702e-09	5	CLEC4D
HIST1H1E1	8.29564e-13	0.278948	0.574	0.705	1.65913e-09	5	HIST1H1E
OSM	3.90019e-12	0.55293	0.335	0.546	7.80039e-09	5	OSM
MCOLN11	1.06144e-11	0.417198	0.449	0.578	2.12287e-08	5	MCOLN1
SAMD9L1	2.81719e-11	0.348488	0.488	0.607	5.63438e-08	5	SAMD9L
CCR21	4.74129e-11	0.263842	0.36	0.561	9.48258e-08	5	CCR2
VNN1	6.88975e-11	0.491915	0.302	0.513	1.37795e-07	5	VNN1
ARHGAP241	9.38607e-11	0.261069	0.327	0.539	1.87721e-07	5	ARHGAP24
HPSE1	1.94903e-09	0.310732	0.41	0.618	3.89805e-06	5	HPSE
KCNK6	5.97041e-09	0.257993	0.463	0.691	1.19408e-05	5	KCNK6
TREM11	3.77443e-08	0.25717	0.556	0.692	7.54887e-05	5	TREM1
IVNS1ABP1	8.20998e-08	0.27157	0.552	0.694	0.0001642	5	IVNS1ABP
CXXC51	8.63984e-08	0.383539	0.387	0.523	0.000172797	5	CXXC5
OLR11	1.27966e-07	0.311902	0.157	0.314	0.000255931	5	OLR1
MIR181A1HG1	1.57923e-07	0.307768	0.255	0.458	0.000315847	5	MIR181A1HG
HIST1H4C1	4.17142e-07	0.258966	0.341	0.482	0.000834283	5	HIST1H4C
RSAD21	1.29408e-06	0.331807	0.247	0.438	0.00258815	5	RSAD2
SLC24A4	2.8599e-06	0.250403	0.569	0.746	0.00571981	5	SLC24A4
PHACTR2	6.0387e-06	0.303734	0.546	0.706	0.0120774	5	PHACTR2
AREG1	1.06734e-05	0.353929	0.13	0.308	0.0213468	5	AREG
ARID3A	3.16984e-05	0.25586	0.562	0.724	0.0633967	5	ARID3A
PARP91	4.19733e-05	0.300462	0.527	0.672	0.0839465	5	PARP9
TFRC	5.3325e-05	0.35097	0.36	0.553	0.10665	5	TFRC
FGD4	8.16333e-05	0.253214	0.573	0.738	0.163267	5	FGD4
DUSP21	9.32598e-05	0.28342	0.567	0.743	0.18652	5	DUSP2
CMPK21	0.000404501	0.365823	0.3	0.443	0.809002	5	CMPK2
IER5L	0.0014361	0.344642	0.428	0.63	1	5	IER5L
CRISPLD2	0.00288378	0.395264	0.449	0.591	1	5	CRISPLD2
SKIL1	0.00598597	0.299192	0.539	0.709	1	5	SKIL
CDK121	0.00954576	0.316747	0.523	0.694	1	5	CDK12
CCL41	0	2.05354	0.932	0.604	0	6	CCL4
TNF1	0	2.05117	0.899	0.564	0	6	TNF
CCL4L21	0	1.97425	0.772	0.611	0	6	CCL4L2
IL1B1	0	1.75104	0.987	0.753	0	6	IL1B
CCL3L11	0	1.73299	0.916	0.694	0	6	CCL3L1
CCL31	0	1.7109	0.981	0.665	0	6	CCL3
TNFAIP31	0	1.39154	0.991	0.772	0	6	TNFAIP3
PDE4B1	0	1.31794	0.885	0.694	0	6	PDE4B
PPP1R15A1	0	1.31604	0.991	0.79	0	6	PPP1R15A
NLRP31	0	1.17162	0.943	0.788	0	6	NLRP3
CD831	0	1.14465	0.931	0.755	0	6	CD83
G0S21	0	1.06268	0.959	0.79	0	6	G0S2
GPR1831	0	1.0593	0.526	0.475	0	6	GPR183
DUSP22	0	1.04774	0.81	0.728	0	6	DUSP2
NFKBID2	0	1.04148	0.865	0.763	0	6	NFKBID
IER31	0	1.00919	0.982	0.838	0	6	IER3
OTUD11	0	0.941969	0.707	0.695	0	6	OTUD1
RNF19B1	0	0.876007	0.686	0.676	0	6	RNF19B
TMEM176B2	0	0.86981	0.898	0.607	0	6	TMEM176B
SOCS32	0	0.861307	0.8	0.727	0	6	SOCS3
CTDSPL1	0	0.854414	0.378	0.295	0	6	CTDSPL
NFKBIZ1	0	0.842382	0.997	0.904	0	6	NFKBIZ
RIPK21	0	0.839437	0.726	0.694	0	6	RIPK2
BCL2A12	0	0.818617	0.969	0.839	0	6	BCL2A1
NFKBIA1	0	0.798355	1	0.933	0	6	NFKBIA
SOD21	0	0.702524	0.996	0.899	0	6	SOD2
SGK12	0	0.695738	0.746	0.764	0	6	SGK1
BCL61	0	0.674385	0.755	0.755	0	6	BCL6
XBP11	0	0.670384	0.75	0.713	0	6	XBP1
GADD45B1	0	0.649804	0.77	0.597	0	6	GADD45B
IRF11	0	0.619105	0.963	0.904	0	6	IRF1
TNFAIP21	0	0.493802	0.996	0.961	0	6	TNFAIP2
TLR21	0	0.439699	0.815	0.817	0	6	TLR2
PLEK1	0	0.438431	0.997	0.939	0	6	PLEK
KLF61	0	0.362217	0.994	0.934	0	6	KLF6
MARCKS2	0	0.342956	0.969	0.913	0	6	MARCKS
PTPRE1	0	0.286105	0.963	0.915	0	6	PTPRE
PTCH2	0	0.284001	0.253	0.167	0	6	PTCH2
LRP1	0	0.276957	0.884	0.888	0	6	LRP1
ZFP361	0	0.275644	1	0.969	0	6	ZFP36
PLAUR2	4.0894e-305	0.417103	0.875	0.838	8.17881e-302	6	PLAUR
TMEM176A2	1.62986e-303	0.669976	0.668	0.602	3.25972e-300	6	TMEM176A
ETS21	5.49549e-296	0.543546	0.776	0.777	1.0991e-292	6	ETS2
UBE2J11	6.94627e-295	0.533152	0.771	0.77	1.38925e-291	6	UBE2J1
OGFRL1	1.49938e-294	0.321916	0.89	0.886	2.99876e-291	6	OGFRL1
CD551	1.52113e-273	0.303564	0.881	0.862	3.04226e-270	6	CD55
TMEM107	9.19241e-270	0.4372	0.445	0.369	1.83848e-266	6	TMEM107
NRG1	2.25026e-269	0.665503	0.488	0.416	4.50052e-266	6	NRG1
PLK31	2.46649e-237	0.701016	0.674	0.722	4.93299e-234	6	PLK3
ICAM11	3.07568e-236	0.712695	0.668	0.692	6.15136e-233	6	ICAM1
PIM32	5.21224e-236	0.395651	0.793	0.816	1.04245e-232	6	PIM3
NFKB21	5.33209e-224	0.665392	0.675	0.719	1.06642e-220	6	NFKB2
PTAFR2	3.78311e-216	0.565773	0.706	0.752	7.56623e-213	6	PTAFR
NAIP3	1.64646e-215	0.313757	0.819	0.831	3.29292e-212	6	NAIP
NINJ11	1.9644e-210	0.296644	0.878	0.872	3.9288e-207	6	NINJ1
MXD12	1.40726e-190	0.388913	0.781	0.829	2.81452e-187	6	MXD1
IL1RN1	3.90106e-185	0.975902	0.575	0.62	7.80211e-182	6	IL1RN
2022-06-02	2.19388e-183	0.266094	0.776	0.635	4.38777e-180	6	JUN
FFAR21	6.79895e-180	0.945956	0.554	0.586	1.35979e-176	6	FFAR2
MTRNR2L121	7.33845e-177	0.406181	0.27	0.63	1.46769e-173	6	MTRNR2L12
ARHGAP262	2.10904e-176	0.38095	0.742	0.804	4.21808e-173	6	ARHGAP26
C12orf571	2.87097e-175	0.402563	0.534	0.489	5.74194e-172	6	C12orf57
EMILIN22	2.464e-167	0.325609	0.793	0.835	4.92799e-164	6	EMILIN2
HSPA1A	7.9577e-167	0.464184	0.667	0.715	1.59154e-163	6	HSPA1A
GAS72	1.86002e-157	0.391006	0.728	0.795	3.72004e-154	6	GAS7
PROK2	6.36897e-144	0.282501	0.21	0.518	1.27379e-140	6	PROK2
PMAIP11	2.8766e-142	0.539061	0.488	0.491	5.7532e-139	6	PMAIP1
CLEC4E1	3.26772e-142	0.325698	0.735	0.709	6.53544e-139	6	CLEC4E
GRINA1	1.16493e-141	0.286534	0.779	0.826	2.32987e-138	6	GRINA
SASH11	9.56967e-126	0.2837	0.272	0.599	1.91393e-122	6	SASH1
SLC2A62	1.12627e-121	0.475483	0.672	0.738	2.25254e-118	6	SLC2A6
PTGER4	3.61913e-117	0.81552	0.568	0.659	7.23826e-114	6	PTGER4
TCOF11	6.93488e-115	0.439111	0.519	0.538	1.38698e-111	6	TCOF1
PTX31	4.31928e-114	0.406152	0.219	0.526	8.63856e-111	6	PTX3
EREG1	7.13608e-108	1.05181	0.53	0.604	1.42722e-104	6	EREG
CES12	6.10886e-107	0.486749	0.372	0.396	1.22177e-103	6	CES1
PFKFB31	1.59006e-106	0.674115	0.579	0.659	3.18012e-103	6	PFKFB3
EPHB6	9.64891e-103	0.257645	0.202	0.505	1.92978e-99	6	EPHB6
AQP91	3.41348e-100	0.624123	0.592	0.679	6.82696e-97	6	AQP9
TLR42	4.17612e-99	0.410505	0.662	0.763	8.35224e-96	6	TLR4
DST1	3.68874e-98	0.29648	0.279	0.587	7.37748e-95	6	DST
CPM2	6.22092e-98	0.260695	0.266	0.568	1.24418e-94	6	CPM
KCNJ2-AS11	6.76235e-96	0.965593	0.423	0.435	1.35247e-92	6	KCNJ2-AS1
ZEB2-AS1	3.07392e-95	0.726504	0.48	0.544	6.14784e-92	6	ZEB2-AS1
ARL5B1	2.76312e-94	0.751607	0.538	0.625	5.52625e-91	6	ARL5B
HSPA61	3.43291e-92	0.323251	0.28	0.575	6.86582e-89	6	HSPA6
ZC2HC1A1	9.6907e-91	0.255192	0.215	0.509	1.93814e-87	6	ZC2HC1A
NABP12	2.48044e-88	0.455718	0.644	0.755	4.96089e-85	6	NABP1
SGMS2	6.91831e-80	0.25113	0.301	0.589	1.38366e-76	6	SGMS2
DDX3Y1	1.75958e-78	0.683319	0.527	0.634	3.51915e-75	6	DDX3Y
CCL201	2.06237e-77	0.454225	0.171	0.385	4.12474e-74	6	CCL20
SIRPA1	3.48432e-76	0.325804	0.657	0.758	6.96865e-73	6	SIRPA
HIP1	1.11633e-74	0.347897	0.257	0.543	2.23265e-71	6	HIP1
TPM42	6.0377e-74	0.26027	0.726	0.81	1.20754e-70	6	TPM4
FCAR2	4.45218e-73	0.297796	0.303	0.597	8.90436e-70	6	FCAR
P2RY131	1.18055e-72	0.338613	0.663	0.751	2.3611e-69	6	P2RY13
BAZ2B2	4.47794e-71	0.310821	0.681	0.776	8.95588e-68	6	BAZ2B
SYNE11	1.6067e-68	0.325051	0.24	0.525	3.2134e-65	6	SYNE1
KDM6B2	1.15538e-67	0.347031	0.647	0.768	2.31075e-64	6	KDM6B
PLCG23	4.45178e-67	0.563088	0.579	0.718	8.90357e-64	6	PLCG2
RTN1	8.87796e-66	0.264805	0.319	0.607	1.77559e-62	6	RTN1
HIST1H4C2	3.41947e-64	0.493917	0.404	0.478	6.83894e-61	6	HIST1H4C
F51	1.43064e-61	0.250943	0.292	0.548	2.86128e-58	6	F5
GBP22	6.52408e-60	0.355403	0.652	0.748	1.30482e-56	6	GBP2
SIGLEC9	5.01949e-59	0.256281	0.264	0.539	1.0039e-55	6	SIGLEC9
PELI11	1.21898e-56	0.456246	0.603	0.727	2.43795e-53	6	PELI1
PTGIR1	3.35517e-56	0.276766	0.361	0.651	6.71033e-53	6	PTGIR
LUCAT11	3.49384e-56	0.481975	0.247	0.495	6.98768e-53	6	LUCAT1
KCNJ21	4.8227e-55	0.465256	0.287	0.547	9.6454e-52	6	KCNJ2
KIAA15511	9.3295e-49	0.358882	0.619	0.731	1.8659e-45	6	KIAA1551
MBOAT7	1.1467e-48	0.306766	0.625	0.736	2.29339e-45	6	MBOAT7
PRDM11	1.48736e-48	0.475863	0.289	0.561	2.97472e-45	6	PRDM1
CACNA2D31	3.64417e-47	0.286229	0.226	0.47	7.28834e-44	6	CACNA2D3
FCGR2B	1.36215e-45	0.303805	0.169	0.429	2.7243e-42	6	FCGR2B
CXCL31	1.13581e-44	0.60717	0.179	0.374	2.27163e-41	6	CXCL3
ACSL11	5.66742e-44	0.302859	0.624	0.732	1.13348e-40	6	ACSL1
AHR1	2.33329e-40	0.363344	0.603	0.719	4.66659e-37	6	AHR
HIST1H1D2	3.08867e-40	0.360215	0.378	0.662	6.17734e-37	6	HIST1H1D
LITAF	1.7209e-38	0.32071	0.589	0.677	3.44179e-35	6	LITAF
RPH3A1	1.38638e-37	0.482127	0.28	0.525	2.77276e-34	6	RPH3A
PYGL2	1.64391e-36	0.283881	0.628	0.765	3.28781e-33	6	PYGL
BCL31	1.34038e-34	0.405947	0.573	0.715	2.68076e-31	6	BCL3
EIF1AY1	3.46088e-32	0.363609	0.353	0.613	6.92175e-29	6	EIF1AY
ZNF467	8.68172e-29	0.344355	0.583	0.712	1.73634e-25	6	ZNF467
ANPEP2	2.8897e-27	0.2583	0.601	0.745	5.7794e-24	6	ANPEP
ADAM19	2.47424e-26	0.335644	0.208	0.436	4.94849e-23	6	ADAM19
HIST1H1C1	1.79531e-23	0.34345	0.393	0.652	3.59062e-20	6	HIST1H1C
CR11	9.47471e-23	0.279339	0.397	0.654	1.89494e-19	6	CR1
IL13RA11	2.74648e-21	0.252648	0.601	0.737	5.49296e-18	6	IL13RA1
PTGS22	1.24819e-19	0.728673	0.486	0.643	2.49638e-16	6	PTGS2
STEAP41	4.38565e-19	0.338731	0.331	0.54	8.77131e-16	6	STEAP4
CLEC4D2	1.13146e-18	0.499857	0.467	0.579	2.26291e-15	6	CLEC4D
TFEC2	4.35168e-18	0.264453	0.584	0.725	8.70335e-15	6	TFEC
PTGER21	8.66694e-18	0.267001	0.396	0.633	1.73339e-14	6	PTGER2
CYB561A31	3.02714e-17	0.34981	0.363	0.601	6.05428e-14	6	CYB561A3
ALDH1A12	5.14854e-16	0.3114	0.406	0.527	1.02971e-12	6	ALDH1A1
ANKRD281	1.52811e-15	0.441514	0.33	0.455	3.05622e-12	6	ANKRD28
TIFA1	1.12147e-14	0.454506	0.224	0.444	2.24294e-11	6	TIFA
RASGEF1B1	3.69651e-13	0.448215	0.455	0.597	7.39303e-10	6	RASGEF1B
SIGLEC141	3.78349e-13	0.491867	0.415	0.558	7.56699e-10	6	SIGLEC14
SLC24A41	2.06954e-12	0.265515	0.568	0.746	4.13908e-09	6	SLC24A4
FRMD4B	9.66465e-10	0.31333	0.388	0.609	1.93293e-06	6	FRMD4B
CRISPLD21	2.42518e-09	0.429433	0.459	0.59	4.85035e-06	6	CRISPLD2
BHLHE401	2.07645e-08	0.380009	0.412	0.645	4.15291e-05	6	BHLHE40
LINC009372	3.37975e-08	0.425271	0.456	0.597	6.75951e-05	6	LINC00937
TMEM8B	2.96565e-07	0.347245	0.155	0.336	0.00059313	6	TMEM8B
ZC3H12A1	1.8581e-06	0.58543	0.434	0.6	0.00371621	6	ZC3H12A
IMPA21	4.1447e-06	0.30146	0.442	0.669	0.0082894	6	IMPA2
CD40	1.08068e-05	0.421494	0.273	0.474	0.0216135	6	CD40
PPIF1	1.14118e-05	0.397527	0.49	0.669	0.0228236	6	PPIF
MCTP11	3.15954e-05	0.266968	0.547	0.72	0.0631909	6	MCTP1
ASGR21	5.84385e-05	0.352316	0.463	0.626	0.116877	6	ASGR2
SERPINB91	8.95629e-05	0.291716	0.553	0.737	0.179126	6	SERPINB9
ATF31	0.000107405	0.458371	0.373	0.535	0.214811	6	ATF3
IL6ST1	0.000111857	0.307608	0.437	0.655	0.223713	6	IL6ST
DNAAF11	0.000138814	0.67791	0.33	0.437	0.277627	6	DNAAF1
ARHGAP242	0.000289119	0.29314	0.337	0.538	0.578238	6	ARHGAP24
TLR51	0.000378763	0.389849	0.374	0.583	0.757526	6	TLR5
CYP27A11	0.000386434	0.4882	0.398	0.545	0.772868	6	CYP27A1
CCR22	0.000624278	0.409615	0.407	0.558	1	6	CCR2
MAFF1	0.00174547	0.603975	0.299	0.474	1	6	MAFF
SPECC11	0.00439987	0.33978	0.51	0.696	1	6	SPECC1
IL1R2	0	2.23627	0.819	0.141	0	7	IL1R2
CD1632	0	1.39293	0.913	0.679	0	7	CD163
SAP30	0	1.02108	0.994	0.664	0	7	SAP30
PDK41	0	1.00018	0.975	0.556	0	7	PDK4
ZBTB161	0	0.69059	0.832	0.438	0	7	ZBTB16
SGMS21	0	0.581388	0.984	0.562	0	7	SGMS2
2022-03-11	0	0.569765	0.973	0.512	0	7	2022-03-01
ARHGAP243	0	0.484441	0.98	0.514	0	7	ARHGAP24
TMEM91	0	0.467138	0.975	0.591	0	7	TMEM91
CEACAM4	0	0.415594	0.959	0.49	0	7	CEACAM4
CPM3	0	0.388401	0.945	0.54	0	7	CPM
VNN32	0	0.371038	0.973	0.45	0	7	VNN3
TUBB4B	0	0.302072	0.982	0.619	0	7	TUBB4B
ALOX15B	0	0.30161	0.773	0.233	0	7	ALOX15B
PADI41	0	0.298688	0.989	0.57	0	7	PADI4
CLEC4D3	0	0.29273	0.978	0.562	0	7	CLEC4D
PIK3R1	0	0.280556	0.992	0.613	0	7	PIK3R1
IFI271	1.21973e-299	0.715502	0.241	0.237	2.43946e-296	7	IFI27
RNASE11	1.41822e-255	0.304457	0.74	0.261	2.83643e-252	7	RNASE1
FKBP52	1.11652e-248	1.19119	0.916	0.717	2.23304e-245	7	FKBP5
TXNIP1	4.3235e-245	0.641952	0.994	0.974	8.64701e-242	7	TXNIP
CALM21	2.94341e-240	0.645739	0.971	0.98	5.88682e-237	7	CALM2
HMGB22	3.2099e-237	0.939894	0.933	0.78	6.41979e-234	7	HMGB2
QPCT2	6.6323e-227	0.309912	0.983	0.587	1.32646e-223	7	QPCT
MT1X1	9.76572e-218	0.426152	0.863	0.455	1.95314e-214	7	MT1X
ADORA3	8.00538e-214	0.328178	0.268	0.172	1.60108e-210	7	ADORA3
FES	1.04704e-195	0.410401	0.994	0.701	2.09409e-192	7	FES
FTL	1.93364e-194	0.266901	1	1	3.86728e-191	7	FTL
FOS2	1.70338e-178	0.46295	0.988	0.946	3.40676e-175	7	FOS
C1orf162	1.63628e-177	0.768508	0.996	0.936	3.27257e-174	7	C1orf162
LGALS11	5.0623e-167	0.438077	0.99	0.986	1.01246e-163	7	LGALS1
ACSL12	6.91693e-156	0.47979	0.991	0.719	1.38339e-152	7	ACSL1
GAPDH1	6.67472e-150	0.378904	0.967	0.985	1.33494e-146	7	GAPDH
MS4A6A2	4.28439e-147	0.622614	0.996	0.933	8.56878e-144	7	MS4A6A
IRS21	2.37051e-146	0.703894	0.982	0.722	4.74103e-143	7	IRS2
CAPG1	1.25767e-143	0.714369	0.984	0.781	2.51535e-140	7	CAPG
FOSB1	2.55022e-140	0.746538	0.893	0.617	5.10044e-137	7	FOSB
TSC22D32	4.37676e-139	0.723059	0.899	0.772	8.75352e-136	7	TSC22D3
RBP72	3.24749e-135	0.849377	0.991	0.784	6.49497e-132	7	RBP7
RNASE21	2.68445e-127	0.455841	0.878	0.565	5.36889e-124	7	RNASE2
LRRK22	1.74516e-125	0.955459	0.996	0.855	3.49031e-122	7	LRRK2
FAM198B	1.41778e-115	0.467035	0.994	0.735	2.83556e-112	7	FAM198B
GAS73	2.51089e-115	0.369802	0.996	0.786	5.02179e-112	7	GAS7
RETN2	1.40729e-114	1.0559	0.736	0.548	2.81459e-111	7	RETN
METTL7A	1.16887e-107	0.527063	0.99	0.732	2.33774e-104	7	METTL7A
SLC1A3	8.65485e-106	0.710082	0.656	0.274	1.73097e-102	7	SLC1A3
RPS262	2.69041e-104	0.414245	1	0.995	5.38082e-101	7	RPS26
CREB52	9.74004e-103	0.251723	0.994	0.727	1.94801e-99	7	CREB5
SELL2	6.41021e-102	0.707538	0.996	0.765	1.28204e-98	7	SELL
VCAN2	1.58398e-100	0.444492	0.977	0.938	3.16795e-97	7	VCAN
CXCR42	9.43103e-98	0.85955	0.779	0.604	1.88621e-94	7	CXCR4
ALOX5AP1	3.61027e-97	0.91894	0.772	0.474	7.22054e-94	7	ALOX5AP
MGST2	3.16599e-95	0.255089	0.898	0.562	6.33199e-92	7	MGST2
PDXK	8.29844e-95	0.280032	0.993	0.746	1.65969e-91	7	PDXK
ITGAM	2.76114e-90	0.440871	0.994	0.763	5.52228e-87	7	ITGAM
AP2S11	2.52897e-89	0.658377	0.998	0.927	5.05793e-86	7	AP2S1
CD302	3.13887e-86	0.597954	0.995	0.871	6.27775e-83	7	CD302
DUSP11	6.12583e-86	0.405501	0.973	0.98	1.22517e-82	7	DUSP1
ADM1	7.09604e-85	0.461147	0.73	0.413	1.41921e-81	7	ADM
S100A101	1.99797e-84	0.348384	0.982	0.986	3.99594e-81	7	S100A10
IL13RA12	1.12408e-83	0.372837	0.987	0.722	2.24815e-80	7	IL13RA1
ANXA11	1.35777e-83	0.481896	0.961	0.934	2.71554e-80	7	ANXA1
CLIC1	7.05198e-83	0.524887	0.999	0.988	1.4104e-79	7	CLIC1
MCL11	5.43243e-82	0.625504	1	0.956	1.08649e-78	7	MCL1
PGD	1.32168e-80	0.49693	0.994	0.786	2.64336e-77	7	PGD
TALDO11	2.33219e-79	0.607673	0.999	0.968	4.66438e-76	7	TALDO1
TNFRSF1A	4.41291e-79	0.298366	0.992	0.723	8.82582e-76	7	TNFRSF1A
MGST12	5.27473e-77	0.553075	0.882	0.712	1.05495e-73	7	MGST1
LCP1	1.54715e-75	0.473527	1	0.998	3.0943e-72	7	LCP1
BST1	4.29495e-75	0.450296	0.995	0.774	8.58991e-72	7	BST1
PPP2R5C	7.80896e-73	0.290402	0.984	0.694	1.56179e-69	7	PPP2R5C
ARPC1B1	3.44424e-72	0.38376	0.998	0.989	6.88848e-69	7	ARPC1B
NRGN	5.42937e-71	0.312929	0.993	0.768	1.08587e-67	7	NRGN
CTSD2	1.70227e-69	0.525521	0.996	0.941	3.40453e-66	7	CTSD
NUDT161	7.90779e-68	0.425131	0.979	0.707	1.58156e-64	7	NUDT16
PLBD11	1.10893e-67	0.770522	0.998	0.865	2.21786e-64	7	PLBD1
TSPO2	1.30221e-67	0.328399	0.997	0.994	2.60443e-64	7	TSPO
GSTP11	8.56706e-64	0.371012	0.984	0.969	1.71341e-60	7	GSTP1
BLVRB2	2.36033e-63	0.503877	0.99	0.905	4.72066e-60	7	BLVRB
CD993	2.81112e-61	0.366174	0.989	0.753	5.62224e-58	7	CD99
GLUL1	1.11511e-60	0.628335	0.996	0.856	2.23023e-57	7	GLUL
MFSD1	3.02014e-60	0.436742	0.956	0.727	6.04028e-57	7	MFSD1
CSTA2	3.30361e-57	0.323551	0.922	0.927	6.60722e-54	7	CSTA
LIMS1	6.61324e-56	0.442636	0.991	0.784	1.32265e-52	7	LIMS1
JDP22	1.03585e-55	0.336185	0.992	0.718	2.0717e-52	7	JDP2
MEGF91	2.63568e-53	0.596047	0.998	0.84	5.27135e-50	7	MEGF9
HERPUD11	2.36744e-51	0.38423	0.986	0.777	4.73488e-48	7	HERPUD1
KCTD122	2.84873e-49	0.582674	0.998	0.874	5.69745e-46	7	KCTD12
CTSA1	1.78616e-46	0.280235	0.995	0.79	3.57232e-43	7	CTSA
TXN1	2.47009e-45	0.374939	0.963	0.801	4.94017e-42	7	TXN
AP1S22	2.8545e-45	0.407276	0.988	0.978	5.70899e-42	7	AP1S2
PLP21	5.46903e-44	0.376834	0.993	0.805	1.09381e-40	7	PLP2
CLEC4A	1.72073e-43	0.301077	0.989	0.773	3.44147e-40	7	CLEC4A
IRAK31	7.17665e-43	0.659533	0.997	0.888	1.43533e-39	7	IRAK3
ARL4A2	1.23148e-42	0.863947	0.664	0.51	2.46296e-39	7	ARL4A
ZFP36L21	2.39602e-42	0.498576	0.998	0.902	4.79204e-39	7	ZFP36L2
PKM	7.763e-42	0.46141	0.991	0.898	1.5526e-38	7	PKM
IFNGR1	9.2562e-42	0.566861	0.985	0.859	1.85124e-38	7	IFNGR1
AREG2	2.28482e-41	0.449167	0.443	0.294	4.56965e-38	7	AREG
GCA2	9.50483e-40	0.538062	0.988	0.879	1.90097e-36	7	GCA
FBXL5	1.12226e-39	0.495736	0.998	0.863	2.24451e-36	7	FBXL5
CRTAP	4.88437e-39	0.255911	0.998	0.797	9.76873e-36	7	CRTAP
MNDA2	5.18369e-38	0.330537	0.963	0.984	1.03674e-34	7	MNDA
CD931	3.41919e-37	0.497226	0.996	0.844	6.83838e-34	7	CD93
RNASE62	1.27743e-36	0.492848	0.787	0.668	2.55486e-33	7	RNASE6
IQGAP1	4.91128e-35	0.601328	0.999	0.969	9.82256e-32	7	IQGAP1
GLIPR1	4.99545e-34	0.482677	1	0.942	9.99089e-31	7	GLIPR1
ALDH21	1.8712e-33	0.468304	0.998	0.861	3.7424e-30	7	ALDH2
VSIG4	3.79986e-33	0.64936	0.357	0.142	7.59973e-30	7	VSIG4
DPYD1	6.16248e-33	0.344541	0.997	0.843	1.2325e-29	7	DPYD
COTL11	8.76531e-33	0.276761	0.997	0.997	1.75306e-29	7	COTL1
GRN2	4.04075e-32	0.368793	1	0.98	8.08151e-29	7	GRN
S100A122	5.37565e-31	0.294533	0.93	0.829	1.07513e-27	7	S100A12
GLRX2	5.8458e-31	0.471222	0.998	0.918	1.16916e-27	7	GLRX
SKAP2	1.94504e-30	0.490594	0.997	0.878	3.89008e-27	7	SKAP2
SULT1A1	5.36012e-30	0.353686	0.994	0.811	1.07202e-26	7	SULT1A1
GNAQ	6.3603e-30	0.392938	0.994	0.795	1.27206e-26	7	GNAQ
RAB101	7.86702e-30	0.253944	0.994	0.82	1.5734e-26	7	RAB10
EVI2B1	2.48903e-29	0.361968	0.994	0.984	4.97806e-26	7	EVI2B
ATP6V1B2	3.28443e-29	0.317146	0.99	0.784	6.56887e-26	7	ATP6V1B2
CSF3R1	9.78295e-29	0.486505	0.999	0.927	1.95659e-25	7	CSF3R
TMEM167A1	2.42347e-27	0.3718	0.992	0.831	4.84694e-24	7	TMEM167A
CEBPB1	8.26052e-26	0.383169	1	0.985	1.6521e-22	7	CEBPB
CDA1	1.648e-25	0.390093	0.996	0.814	3.296e-22	7	CDA
BTG1	3.53299e-25	0.373795	0.986	0.97	7.06598e-22	7	BTG1
GSTO11	2.50532e-24	0.387922	0.996	0.875	5.01065e-21	7	GSTO1
CEBPD1	1.12147e-23	0.444496	1	0.958	2.24295e-20	7	CEBPD
SCPEP11	1.82939e-23	0.299863	0.996	0.84	3.65878e-20	7	SCPEP1
H2AFY	3.92531e-23	0.455697	0.998	0.959	7.85063e-20	7	H2AFY
PLXDC21	1.26575e-22	0.32207	0.996	0.853	2.5315e-19	7	PLXDC2
RPSA1	1.29832e-22	0.310004	0.996	0.983	2.59663e-19	7	RPSA
NAIP4	2.54985e-20	0.256656	0.994	0.826	5.09969e-17	7	NAIP
IL17RA1	3.9884e-20	0.351487	0.997	0.841	7.97679e-17	7	IL17RA
RAB31	6.91728e-20	0.375875	0.996	0.857	1.38346e-16	7	RAB31
LY961	1.65564e-19	0.2561	0.832	0.69	3.31127e-16	7	LY96
2022-06-03	3.46308e-18	0.388513	0.751	0.64	6.92615e-15	7	JUN
EVI2A	2.77908e-17	0.250991	0.953	0.806	5.55816e-14	7	EVI2A
SLC11A11	3.91942e-16	0.547106	0.997	0.915	7.83883e-13	7	SLC11A1
TIMP11	1.95175e-15	0.3246	0.969	0.903	3.9035e-12	7	TIMP1
LTA4H	2.23191e-15	0.309402	0.972	0.815	4.46383e-12	7	LTA4H
CLEC4E2	9.75755e-15	0.491648	0.772	0.709	1.95151e-11	7	CLEC4E
NPM11	1.39118e-14	0.298675	0.986	0.891	2.78237e-11	7	NPM1
ETS22	4.47515e-14	0.281363	0.973	0.771	8.9503e-11	7	ETS2
NUP2141	5.76605e-14	0.383897	0.998	0.888	1.15321e-10	7	NUP214
MIS18BP11	1.06159e-12	0.422229	0.995	0.849	2.12318e-09	7	MIS18BP1
ASAH1	1.17355e-12	0.337159	1	0.975	2.3471e-09	7	ASAH1
TLR22	1.5688e-12	0.334897	0.988	0.812	3.1376e-09	7	TLR2
DDIT43	2.66901e-12	0.327613	0.643	0.654	5.33802e-09	7	DDIT4
CLEC12A	5.27519e-12	0.345898	0.988	0.918	1.05504e-08	7	CLEC12A
SNX3	5.92916e-12	0.262543	0.917	0.829	1.18583e-08	7	SNX3
TYMP1	3.07726e-11	0.27129	0.997	0.99	6.15452e-08	7	TYMP
SDCBP1	3.72623e-11	0.279143	0.997	0.955	7.45246e-08	7	SDCBP
CNPY31	4.38073e-11	0.366865	0.998	0.896	8.76145e-08	7	CNPY3
CALM11	7.94271e-11	0.3346	0.997	0.949	1.58854e-07	7	CALM1
HCST2	1.15726e-09	0.297231	0.98	0.926	2.31451e-06	7	HCST
ID2	4.93052e-08	0.276089	0.836	0.793	9.86104e-05	7	ID2
MT2A2	2.02003e-07	0.294612	0.661	0.672	0.000404006	7	MT2A
ZFAND5	2.67141e-07	0.351835	0.994	0.897	0.000534283	7	ZFAND5
CAPZA2	2.72524e-07	0.269747	0.994	0.873	0.000545048	7	CAPZA2
CD371	3.23907e-07	0.423556	0.999	0.971	0.000647814	7	CD37
LRRFIP11	4.77928e-07	0.344569	0.999	0.984	0.000955857	7	LRRFIP1
ATP6V0B1	1.53502e-06	0.254842	0.999	0.954	0.00307004	7	ATP6V0B
ATP6V0D1	4.78569e-06	0.257046	0.995	0.839	0.00957138	7	ATP6V0D1
TGFB1	5.11137e-06	0.262389	0.998	0.857	0.0102227	7	TGFB1
S100P	7.57852e-06	0.442925	0.544	0.381	0.015157	7	S100P
2022-03-11	1.87409e-05	0.331244	0.996	0.869	0.0374817	7	2022-03-01
FLT3	3.04799e-05	0.319075	0.56	0.269	0.0609598	7	FLT3
FLNA	5.74987e-05	0.289226	0.999	0.949	0.114997	7	FLNA
HBB1	0.000182777	0.382542	0.567	0.327	0.365555	7	HBB
AHNAK1	0.00587598	0.356421	0.998	0.967	1	7	AHNAK
RTN3	0.00736195	0.275556	0.996	0.872	1	7	RTN3
CCL42	0	2.20699	0.926	0.619	0	8	CCL4
TNF2	0	2.08566	0.954	0.578	0	8	TNF
FCGR3A1	0	1.76873	0.982	0.511	0	8	FCGR3A
HES41	0	1.74035	0.873	0.407	0	8	HES4
PMAIP12	0	1.68594	0.885	0.486	0	8	PMAIP1
RASGEF1B2	0	1.66086	0.899	0.585	0	8	RASGEF1B
CCL32	0	1.65768	0.968	0.68	0	8	CCL3
IL1B2	0	1.63491	0.979	0.763	0	8	IL1B
PTGER41	0	1.60329	0.877	0.652	0	8	PTGER4
BIRC31	0	1.57657	0.892	0.624	0	8	BIRC3
RHOC1	0	1.51127	0.913	0.404	0	8	RHOC
CD832	0	1.47559	0.993	0.762	0	8	CD83
TCF7L21	0	1.3774	0.972	0.671	0	8	TCF7L2
MTSS11	0	1.26628	0.919	0.53	0	8	MTSS1
SLC2A63	0	1.23077	0.924	0.732	0	8	SLC2A6
BCL2A13	0	1.18046	0.998	0.844	0	8	BCL2A1
SNX182	0	1.13115	0.948	0.788	0	8	SNX18
PPP1R15A2	0	1.07674	0.996	0.799	0	8	PPP1R15A
SLAMF72	5.71474e-290	1.74555	0.705	0.357	1.14295e-286	8	SLAMF7
SAMSN11	1.81996e-285	1.15538	0.929	0.729	3.63992e-282	8	SAMSN1
BATF31	3.08748e-282	1.45812	0.801	0.537	6.17497e-279	8	BATF3
CTSL1	2.03484e-277	1.35289	0.801	0.478	4.06968e-274	8	CTSL
BID1	1.13119e-270	0.770113	0.986	0.868	2.26239e-267	8	BID
MARCKS3	4.16149e-263	0.7165	0.998	0.915	8.32298e-260	8	MARCKS
PLEK2	1.73329e-255	0.690296	0.999	0.942	3.46658e-252	8	PLEK
CSF1R1	4.03987e-255	0.861482	0.95	0.79	8.07974e-252	8	CSF1R
NINJ12	2.00853e-252	0.811719	0.974	0.871	4.01705e-249	8	NINJ1
NFKBIZ2	3.143e-251	0.719966	1	0.908	6.28599e-248	8	NFKBIZ
TNFAIP32	5.20319e-249	0.946417	0.993	0.782	1.04064e-245	8	TNFAIP3
CCL4L22	6.94157e-246	2.13929	0.79	0.618	1.38831e-242	8	CCL4L2
IFIT23	1.40853e-245	1.62655	0.698	0.362	2.81706e-242	8	IFIT2
MS4A71	1.50171e-245	0.755857	0.984	0.86	3.00341e-242	8	MS4A7
SIGLEC101	6.57953e-244	1.1734	0.845	0.651	1.31591e-240	8	SIGLEC10
REL1	1.35392e-241	0.713542	0.983	0.906	2.70784e-238	8	REL
LILRB21	2.04642e-239	0.637084	0.99	0.922	4.09285e-236	8	LILRB2
CDKN1C1	3.43851e-239	1.50975	0.79	0.524	6.87703e-236	8	CDKN1C
WARS1	1.91999e-238	0.808353	0.955	0.825	3.83997e-235	8	WARS
SPN1	4.19876e-233	0.936235	0.9	0.708	8.39753e-230	8	SPN
MS4A4A1	7.33916e-230	1.3116	0.736	0.444	1.46783e-226	8	MS4A4A
METRNL2	1.11358e-226	0.878408	0.901	0.8	2.22716e-223	8	METRNL
C1QB1	3.67537e-219	1.9198	0.364	0.064	7.35073e-216	8	C1QB
LYN1	6.14393e-218	0.498338	0.998	0.943	1.22879e-214	8	LYN
IER51	1.04457e-213	0.670065	0.959	0.848	2.08914e-210	8	IER5
FFAR22	5.18142e-212	1.46304	0.758	0.582	1.03628e-208	8	FFAR2
CTSC1	4.13211e-211	0.704258	0.961	0.837	8.26422e-208	8	CTSC
STX112	1.51606e-209	0.837668	0.911	0.75	3.03213e-206	8	STX11
G0S22	1.86359e-203	0.957919	0.934	0.798	3.72718e-200	8	G0S2
RIPK22	2.77226e-200	1.073	0.834	0.694	5.54451e-197	8	RIPK2
LILRA52	7.71746e-196	0.765411	0.926	0.81	1.54349e-192	8	LILRA5
ATF32	1.21528e-195	1.2204	0.73	0.523	2.43057e-192	8	ATF3
C1QC	2.61989e-194	1.31233	0.272	0.04	5.23977e-191	8	C1QC
CCL3L12	5.00659e-194	1.53965	0.804	0.706	1.00132e-190	8	CCL3L1
NR4A12	6.91549e-190	0.830513	0.894	0.781	1.3831e-186	8	NR4A1
PIM33	9.14014e-190	0.786702	0.907	0.814	1.82803e-186	8	PIM3
PLAC82	3.92648e-185	0.808652	0.898	0.688	7.85295e-182	8	PLAC8
NLRP32	2.78214e-183	0.863515	0.902	0.795	5.56428e-180	8	NLRP3
ADA1	8.00233e-182	1.24001	0.669	0.437	1.60047e-178	8	ADA
MGLL1	4.35051e-180	1.313	0.677	0.477	8.70101e-177	8	MGLL
MYOF1	1.05692e-176	1.06811	0.762	0.606	2.11385e-173	8	MYOF
RNF144B1	2.62004e-174	0.946204	0.841	0.748	5.24007e-171	8	RNF144B
IFIT32	5.61088e-174	1.32438	0.659	0.405	1.12218e-170	8	IFIT3
NFKBIA2	2.01717e-171	0.511874	1	0.936	4.03434e-168	8	NFKBIA
C1QA1	2.71676e-170	2.01886	0.53	0.266	5.43351e-167	8	C1QA
TNFAIP22	1.37484e-168	0.50799	0.979	0.963	2.74968e-165	8	TNFAIP2
UTRN1	6.17063e-166	0.604635	0.954	0.828	1.23413e-162	8	UTRN
ABI31	8.98524e-164	0.880613	0.796	0.58	1.79705e-160	8	ABI3
CAMK11	1.57146e-162	0.814576	0.833	0.659	3.14292e-159	8	CAMK1
MARCKSL12	7.67636e-162	1.11405	0.738	0.573	1.53527e-158	8	MARCKSL1
RAP1B1	1.99742e-161	0.452833	0.987	0.909	3.99483e-158	8	RAP1B
PILRA1	1.33471e-158	0.484456	0.975	0.902	2.66942e-155	8	PILRA
RNF19B2	2.8017e-157	1.13903	0.765	0.675	5.60339e-154	8	RNF19B
LILRB11	1.79949e-153	0.699256	0.875	0.791	3.59898e-150	8	LILRB1
VASP1	5.85297e-151	0.426946	0.986	0.922	1.17059e-147	8	VASP
MAP3K81	1.49816e-149	0.849091	0.856	0.753	2.99631e-146	8	MAP3K8
ITGAX3	2.14166e-149	0.653382	0.873	0.816	4.28331e-146	8	ITGAX
C3AR12	5.51534e-149	1.02412	0.761	0.66	1.10307e-145	8	C3AR1
RRAS1	1.02778e-147	0.838391	0.781	0.689	2.05556e-144	8	RRAS
HLA-DQA11	2.35634e-147	0.970667	0.787	0.62	4.71268e-144	8	HLA-DQA1
ICAM12	6.1481e-146	1.02277	0.778	0.689	1.22962e-142	8	ICAM1
HCK1	1.02547e-144	0.490318	0.966	0.893	2.05095e-141	8	HCK
UBE2J12	5.166e-141	0.726808	0.849	0.769	1.0332e-137	8	UBE2J1
SERPINB92	4.87676e-140	0.994556	0.789	0.726	9.75352e-137	8	SERPINB9
PELI12	1.24563e-138	1.10652	0.761	0.719	2.49127e-135	8	PELI1
HSBP11	2.22511e-138	0.504916	0.94	0.835	4.45023e-135	8	HSBP1
NFKB22	1.18307e-137	0.937219	0.781	0.716	2.36613e-134	8	NFKB2
FAM49A2	1.53376e-136	0.751876	0.844	0.769	3.06753e-133	8	FAM49A
SNN2	1.80887e-134	0.857942	0.778	0.697	3.61774e-131	8	SNN
GCH12	4.10834e-134	0.888401	0.768	0.685	8.21668e-131	8	GCH1
EVL1	1.4673e-133	0.858077	0.718	0.516	2.9346e-130	8	EVL
IFITM32	1.6345e-133	0.456885	0.985	0.818	3.26899e-130	8	IFITM3
MBD21	3.53399e-129	0.439171	0.92	0.865	7.06797e-126	8	MBD2
PLAUR3	1.21584e-128	0.617564	0.931	0.839	2.43168e-125	8	PLAUR
DNAAF12	4.02809e-128	1.46069	0.594	0.429	8.05619e-125	8	DNAAF1
ETS23	1.59917e-127	0.76625	0.83	0.776	3.19835e-124	8	ETS2
OASL1	4.93763e-126	1.224	0.607	0.453	9.87526e-123	8	OASL
FBP12	4.8574e-123	0.908041	0.76	0.692	9.7148e-120	8	FBP1
CXCL162	1.67229e-121	0.833158	0.761	0.671	3.34458e-118	8	CXCL16
INSIG12	2.75042e-121	1.02318	0.664	0.531	5.50085e-118	8	INSIG1
TMEM176B3	1.40432e-119	0.660508	0.843	0.621	2.80865e-116	8	TMEM176B
CD79B1	2.11556e-119	0.886409	0.546	0.345	4.23112e-116	8	CD79B
HLA-DRB51	6.46852e-119	0.464581	0.968	0.857	1.2937e-115	8	HLA-DRB5
PFKFB32	2.82646e-118	1.0734	0.719	0.654	5.65293e-115	8	PFKFB3
KLF62	5.26915e-117	0.332939	1	0.937	1.05383e-113	8	KLF6
GBP12	2.74111e-116	1.00418	0.713	0.615	5.48222e-113	8	GBP1
NKG7	7.89452e-115	0.725892	0.495	0.301	1.5789e-111	8	NKG7
PTP4A31	6.16029e-113	1.08985	0.567	0.405	1.23206e-109	8	PTP4A3
MYD881	4.34843e-111	0.513826	0.855	0.813	8.69687e-108	8	MYD88
GBP23	4.28092e-109	0.725319	0.807	0.742	8.56184e-106	8	GBP2
HLA-DPA11	2.00859e-107	0.37814	0.994	0.929	4.01719e-104	8	HLA-DPA1
LRRC251	5.63177e-107	0.464507	0.906	0.841	1.12635e-103	8	LRRC25
PLK32	6.8937e-107	0.828891	0.755	0.719	1.37874e-103	8	PLK3
SOD22	1.22587e-106	0.428694	0.994	0.904	2.45175e-103	8	SOD2
MIR155HG1	5.9777e-105	1.06559	0.377	0.171	1.19554e-101	8	MIR155HG
ISG153	2.0105e-102	0.588904	0.823	0.584	4.02099e-99	8	ISG15
KCNJ22	1.10058e-101	1.30686	0.614	0.532	2.20116e-98	8	KCNJ2
RNH11	1.1747e-101	0.38956	0.965	0.878	2.3494e-98	8	RNH1
XIST2	2.02935e-101	0.755885	0.633	0.437	4.0587e-98	8	XIST
TIMP12	5.70428e-101	0.31623	0.976	0.904	1.14086e-97	8	TIMP1
ZFAND51	3.22723e-100	0.406911	0.932	0.899	6.45445e-97	8	ZFAND5
CX3CR11	4.34932e-100	0.822176	0.734	0.684	8.69864e-97	8	CX3CR1
TUBB1	1.64971e-98	0.644936	0.792	0.709	3.29942e-95	8	TUBB
SCIMP1	3.34846e-97	0.594932	0.821	0.758	6.69693e-94	8	SCIMP
TUBA1B1	1.25719e-93	0.575082	0.846	0.778	2.51438e-90	8	TUBA1B
DRAM11	5.70967e-91	1.14862	0.651	0.618	1.14193e-87	8	DRAM1
ITGA41	1.85846e-90	0.545582	0.836	0.76	3.71692e-87	8	ITGA4
GBP41	1.44872e-88	0.927099	0.665	0.602	2.89744e-85	8	GBP4
ATG31	4.54921e-86	0.431131	0.891	0.832	9.09842e-83	8	ATG3
GPBAR11	5.53208e-86	0.671375	0.755	0.693	1.10642e-82	8	GPBAR1
HMOX11	7.66357e-84	0.576421	0.804	0.749	1.53271e-80	8	HMOX1
LILRA11	1.2143e-83	0.671692	0.734	0.713	2.42861e-80	8	LILRA1
DUSP23	2.83169e-83	0.835077	0.748	0.733	5.66338e-80	8	DUSP2
OAZ22	3.73759e-83	0.599013	0.792	0.764	7.47518e-80	8	OAZ2
RNASET21	3.99847e-83	0.260058	0.988	0.915	7.99693e-80	8	RNASET2
MSR11	1.24771e-82	0.951288	0.431	0.312	2.49541e-79	8	MSR1
RAB102	1.79867e-81	0.419143	0.866	0.824	3.59735e-78	8	RAB10
RGS191	4.10935e-80	0.456212	0.849	0.809	8.21869e-77	8	RGS19
SECTM11	5.34415e-79	0.575658	0.761	0.748	1.06883e-75	8	SECTM1
IFITM12	6.61733e-79	0.285704	0.241	0.179	1.32347e-75	8	IFITM1
PTPN61	2.84819e-77	0.277654	0.934	0.874	5.69637e-74	8	PTPN6
SYNGR21	6.65681e-77	0.438681	0.84	0.796	1.33136e-73	8	SYNGR2
CD552	2.11627e-76	0.380169	0.899	0.862	4.23254e-73	8	CD55
CD300A1	4.02467e-75	0.644413	0.72	0.655	8.04934e-72	8	CD300A
IER32	6.10281e-74	0.407385	0.903	0.845	1.22056e-70	8	IER3
HLA-DQA21	4.72858e-73	0.261975	0.253	0.206	9.45716e-70	8	HLA-DQA2
FGD21	1.33517e-71	0.601787	0.729	0.725	2.67033e-68	8	FGD2
PSME22	1.2949e-70	0.321022	0.936	0.762	2.5898e-67	8	PSME2
PTGIR2	1.47417e-70	0.949605	0.643	0.634	2.94834e-67	8	PTGIR
HLA-DPB11	1.50184e-69	0.344048	0.964	0.868	3.00369e-66	8	HLA-DPB1
DUSP52	2.30162e-69	1.08118	0.536	0.478	4.60324e-66	8	DUSP5
TBXAS11	2.02934e-68	0.433409	0.827	0.808	4.05867e-65	8	TBXAS1
CLEC4F1	1.60112e-65	0.579936	0.226	0.107	3.20225e-62	8	CLEC4F
LY6E2	3.30113e-64	0.320169	0.943	0.748	6.60225e-61	8	LY6E
IL61	9.50434e-62	1.24605	0.362	0.214	1.90087e-58	8	IL6
BACH11	2.13742e-61	0.424072	0.847	0.853	4.27484e-58	8	BACH1
PPM1N1	3.83904e-61	0.714023	0.344	0.278	7.67808e-58	8	PPM1N
SWAP702	4.87186e-59	0.820392	0.616	0.613	9.74372e-56	8	SWAP70
LIMS11	2.6937e-58	0.42577	0.797	0.789	5.38741e-55	8	LIMS1
NFKBID3	1.01102e-56	0.561324	0.743	0.769	2.02204e-53	8	NFKBID
TPPP31	2.47549e-56	0.713444	0.556	0.493	4.95099e-53	8	TPPP3
SKIL2	2.65959e-54	0.669985	0.679	0.699	5.31918e-51	8	SKIL
GRASP2	1.75805e-52	0.949037	0.553	0.547	3.51611e-49	8	GRASP
UNC1191	1.9276e-52	0.634517	0.664	0.655	3.85521e-49	8	UNC119
LGALS92	6.04543e-52	0.295164	0.882	0.847	1.20909e-48	8	LGALS9
MT2A3	1.70964e-51	0.309688	0.8	0.671	3.41927e-48	8	MT2A
IFNGR21	1.47869e-50	0.258435	0.879	0.874	2.95739e-47	8	IFNGR2
LYPD21	7.8806e-50	0.415875	0.153	0.082	1.57612e-46	8	LYPD2
MAPKAPK31	1.50408e-48	0.422008	0.761	0.759	3.00815e-45	8	MAPKAPK3
ATP1B31	3.67281e-48	0.417391	0.77	0.748	7.34563e-45	8	ATP1B3
ARL4A3	1.23784e-47	0.414854	0.604	0.513	2.47568e-44	8	ARL4A
GRINA2	6.36912e-47	0.345718	0.81	0.823	1.27382e-43	8	GRINA
THEMIS2	2.14621e-46	0.253739	0.87	0.874	4.29242e-43	8	THEMIS2
OTUD12	2.4913e-46	0.702428	0.652	0.696	4.9826e-43	8	OTUD1
PTGES1	6.70786e-46	0.915974	0.363	0.26	1.34157e-42	8	PTGES
PIK3AP11	8.58756e-46	0.426795	0.753	0.783	1.71751e-42	8	PIK3AP1
KCNMA11	7.8842e-45	0.944411	0.386	0.307	1.57684e-41	8	KCNMA1
EPB41L32	5.14137e-44	0.594566	0.673	0.715	1.02827e-40	8	EPB41L3
ARRB11	7.48289e-44	0.62055	0.634	0.65	1.49658e-40	8	ARRB1
CKS1B1	3.80111e-43	0.698187	0.408	0.372	7.60223e-40	8	CKS1B
BCL62	1.43444e-41	0.496756	0.705	0.756	2.86887e-38	8	BCL6
APOBEC3A4	2.23721e-41	0.557321	0.736	0.783	4.47442e-38	8	APOBEC3A
TCIRG11	4.44651e-41	0.327541	0.784	0.8	8.89303e-38	8	TCIRG1
NRIP11	1.23159e-39	0.708372	0.633	0.693	2.46318e-36	8	NRIP1
SLC7A7	3.0498e-39	0.254619	0.881	0.873	6.09959e-36	8	SLC7A7
KYNU1	1.23012e-38	0.538579	0.672	0.693	2.46025e-35	8	KYNU
OAS12	1.84586e-38	0.457671	0.711	0.715	3.69173e-35	8	OAS1
ACP21	1.89783e-38	0.868075	0.474	0.474	3.79566e-35	8	ACP2
HSPB11	3.21826e-37	0.490772	0.322	0.322	6.43652e-34	8	HSPB1
RBBP82	3.87828e-37	0.824754	0.517	0.531	7.75657e-34	8	RBBP8
CD300C1	5.33467e-37	0.67724	0.571	0.589	1.06693e-33	8	CD300C
C19orf381	7.28846e-37	0.275523	0.822	0.832	1.45769e-33	8	C19orf38
SLC8A1	9.84748e-37	0.412218	0.729	0.767	1.9695e-33	8	SLC8A1
CDH231	1.24783e-36	0.746747	0.562	0.579	2.49566e-33	8	CDH23
EHD11	2.82611e-34	0.690692	0.592	0.628	5.65223e-31	8	EHD1
BTK1	8.6321e-34	0.457839	0.686	0.728	1.72642e-30	8	BTK
ADK2	6.74469e-33	0.652193	0.475	0.482	1.34894e-29	8	ADK
CDKN1A1	7.61924e-31	0.506601	0.682	0.746	1.52385e-27	8	CDKN1A
GK51	1.82577e-30	0.28476	0.259	0.569	3.65154e-27	8	GK5
BCL32	1.86734e-30	0.59141	0.627	0.708	3.73469e-27	8	BCL3
PHF191	6.80017e-30	0.747761	0.549	0.597	1.36003e-26	8	PHF19
ITGB11	1.93192e-29	0.270482	0.786	0.825	3.86384e-26	8	ITGB1
FMNL21	6.22164e-29	0.941104	0.422	0.416	1.24433e-25	8	FMNL2
CXCL10	7.87377e-29	0.793144	0.169	0.131	1.57475e-25	8	CXCL10
DOCK51	4.9552e-28	0.516013	0.636	0.708	9.91041e-25	8	DOCK5
CKB1	5.82627e-28	0.816256	0.39	0.34	1.16525e-24	8	CKB
RPS27L1	5.23208e-27	0.287298	0.74	0.706	1.04642e-23	8	RPS27L
RABGAP1L1	1.03835e-26	0.417145	0.671	0.697	2.07671e-23	8	RABGAP1L
CUX11	1.08868e-26	0.287032	0.751	0.812	2.17736e-23	8	CUX1
EAF21	1.36453e-26	0.616813	0.528	0.556	2.72906e-23	8	EAF2
BLVRA2	2.40391e-24	0.260633	0.756	0.744	4.80781e-21	8	BLVRA
HIGD1A1	4.10678e-24	0.319973	0.372	0.384	8.21357e-21	8	HIGD1A
PTX32	5.09737e-24	0.436478	0.22	0.512	1.01947e-20	8	PTX3
PPP1R171	2.69112e-22	0.495775	0.169	0.102	5.38223e-19	8	PPP1R17
NEURL11	3.81951e-22	0.760866	0.401	0.398	7.63902e-19	8	NEURL1
CASP51	4.36038e-22	0.871833	0.399	0.395	8.72076e-19	8	CASP5
SH2D1B1	4.96662e-22	0.25166	0.119	0.126	9.93325e-19	8	SH2D1B
HCAR31	5.37888e-22	0.695781	0.337	0.372	1.07578e-18	8	HCAR3
TCN2	1.68159e-21	0.306238	0.246	0.305	3.36318e-18	8	TCN2
SLC31A21	2.52025e-21	0.410627	0.644	0.695	5.04051e-18	8	SLC31A2
MFSD2A1	3.20438e-21	0.252884	0.201	0.486	6.40877e-18	8	MFSD2A
CHST21	5.80344e-21	0.7948	0.489	0.551	1.16069e-17	8	CHST2
RELT1	2.57278e-20	0.39457	0.645	0.735	5.14556e-17	8	RELT
SMPDL3A1	2.6446e-20	0.723928	0.465	0.513	5.2892e-17	8	SMPDL3A
GNGT21	3.72487e-20	0.577032	0.334	0.37	7.44974e-17	8	GNGT2
TAGLN1	1.67913e-19	0.817435	0.447	0.498	3.35825e-16	8	TAGLN
PRDM12	2.46315e-19	0.406973	0.258	0.55	4.9263e-16	8	PRDM1
MAF	1.5315e-18	0.389434	0.222	0.492	3.063e-15	8	MAF
EZR1	1.63682e-17	0.424114	0.613	0.675	3.27364e-14	8	EZR
MTHFD21	4.08584e-17	0.52545	0.529	0.593	8.17169e-14	8	MTHFD2
CD300LF1	4.86487e-17	0.341388	0.647	0.715	9.72974e-14	8	CD300LF
LPCAT21	7.19465e-17	0.388171	0.628	0.708	1.43893e-13	8	LPCAT2
UNC93B11	8.26393e-17	0.253007	0.695	0.759	1.65279e-13	8	UNC93B1
C20orf271	2.03472e-16	0.304489	0.646	0.679	4.06944e-13	8	C20orf27
ZNF5031	2.21633e-16	0.396154	0.245	0.512	4.43266e-13	8	ZNF503
PTGS23	3.43954e-16	0.334978	0.344	0.637	6.87908e-13	8	PTGS2
CNIH41	3.62925e-16	0.349152	0.593	0.629	7.25849e-13	8	CNIH4
LIPA1	4.1691e-16	0.406183	0.595	0.653	8.33821e-13	8	LIPA
P2RY1	2.38902e-15	0.252301	0.108	0.267	4.77805e-12	8	P2RY1
CXCL32	2.39219e-15	0.534425	0.157	0.365	4.78437e-12	8	CXCL3
LILRB4	2.51643e-15	0.514134	0.546	0.622	5.03286e-12	8	LILRB4
PLD41	2.58137e-15	0.746089	0.432	0.49	5.16274e-12	8	PLD4
BCAT11	5.13229e-15	0.420997	0.256	0.329	1.02646e-11	8	BCAT1
MAFF2	7.76162e-15	0.351405	0.221	0.467	1.55232e-11	8	MAFF
SQLE1	1.71244e-14	0.355676	0.247	0.506	3.42487e-11	8	SQLE
ATP1B1	5.11784e-14	0.312539	0.149	0.351	1.02357e-10	8	ATP1B1
ISG201	8.83322e-14	0.315982	0.306	0.368	1.76664e-10	8	ISG20
ELL21	1.35343e-13	0.350467	0.237	0.493	2.70687e-10	8	ELL2
CORO1B1	2.9446e-13	0.400545	0.597	0.686	5.88921e-10	8	CORO1B
KCNJ2-AS12	3.02996e-13	0.862789	0.4	0.435	6.05991e-10	8	KCNJ2-AS1
S100B	3.47153e-13	0.601597	0.204	0.208	6.94307e-10	8	S100B
TNFRSF81	6.69982e-13	0.36618	0.262	0.512	1.33996e-09	8	TNFRSF8
FAM110A1	1.27025e-12	0.428298	0.489	0.556	2.54049e-09	8	FAM110A
MTMR11	1.95598e-12	0.49863	0.509	0.587	3.91196e-09	8	MTMR11
ITLN1	2.65718e-12	0.271363	0.114	0.076	5.31437e-09	8	ITLN1
SASH12	3.87248e-12	0.732449	0.48	0.582	7.74496e-09	8	SASH1
KCNQ1OT11	8.25889e-11	0.297245	0.367	0.637	1.65178e-07	8	KCNQ1OT1
PLK21	3.00772e-10	0.578533	0.229	0.266	6.01544e-07	8	PLK2
APOBEC3C1	4.34937e-10	0.405005	0.558	0.659	8.69873e-07	8	APOBEC3C
APOBEC3G1	5.17003e-10	0.561094	0.467	0.561	1.03401e-06	8	APOBEC3G
IFIT12	1.35448e-09	0.297167	0.264	0.345	2.70897e-06	8	IFIT1
P2RY132	4.6379e-09	0.295106	0.632	0.747	9.27579e-06	8	P2RY13
C15orf481	4.83866e-09	0.953446	0.482	0.597	9.67733e-06	8	C15orf48
MCOLN12	4.92865e-09	0.423356	0.482	0.572	9.85731e-06	8	MCOLN1
PIM11	1.09343e-08	0.271428	0.279	0.524	2.18686e-05	8	PIM1
CLEC10A	1.81193e-08	0.438113	0.235	0.468	3.62387e-05	8	CLEC10A
CLIC2	2.75762e-08	0.359234	0.161	0.333	5.51524e-05	8	CLIC2
ZG16B1	3.40664e-08	0.371595	0.216	0.441	6.81327e-05	8	ZG16B
CBFA2T3	3.71308e-08	0.326268	0.347	0.593	7.42615e-05	8	CBFA2T3
TFRC1	4.04332e-08	0.504464	0.447	0.543	8.08665e-05	8	TFRC
ENHO1	4.34095e-08	0.654993	0.218	0.221	8.68189e-05	8	ENHO
ICAM41	7.64403e-08	0.599086	0.337	0.424	0.000152881	8	ICAM4
TNNI21	2.20496e-07	0.570841	0.418	0.517	0.000440991	8	TNNI2
PDE4B2	6.39314e-07	0.386759	0.581	0.706	0.00127863	8	PDE4B
ACRBP	8.65841e-07	0.260686	0.163	0.385	0.00173168	8	ACRBP
CALML4	8.80004e-07	0.322155	0.17	0.282	0.00176001	8	CALML4
DDAH21	1.71096e-06	0.450255	0.492	0.601	0.00342192	8	DDAH2
ZC3H12A2	6.47648e-06	0.649603	0.458	0.593	0.012953	8	ZC3H12A
TPM1	1.19801e-05	0.514221	0.361	0.468	0.0239602	8	TPM1
PIM21	1.42329e-05	0.55834	0.305	0.412	0.0284657	8	PIM2
IL3RA1	1.62179e-05	0.449108	0.248	0.35	0.0324358	8	IL3RA
IFT571	1.7396e-05	0.358882	0.288	0.507	0.0347919	8	IFT57
RUNX31	2.245e-05	0.5724	0.461	0.589	0.0449001	8	RUNX3
SH2B3	2.39682e-05	0.280507	0.595	0.731	0.0479364	8	SH2B3
UTF1	2.40483e-05	0.262167	0.186	0.409	0.0480966	8	UTF1
IL4I1	3.28266e-05	0.351212	0.16	0.316	0.0656531	8	IL4I1
RALB1	4.01202e-05	0.269552	0.554	0.668	0.0802405	8	RALB
C1orf56	5.17558e-05	0.385966	0.542	0.686	0.103512	8	C1orf56
E2F1	5.20109e-05	0.267631	0.104	0.204	0.104022	8	E2F1
MYC	6.86557e-05	0.251296	0.151	0.377	0.137311	8	MYC
ADAP2	7.03984e-05	0.301552	0.577	0.726	0.140797	8	ADAP2
L1TD11	9.09727e-05	0.522893	0.214	0.204	0.181945	8	L1TD1
CITED2	9.59648e-05	0.257376	0.378	0.493	0.19193	8	CITED2
B4GALT11	9.61311e-05	0.352382	0.56	0.707	0.192262	8	B4GALT1
ZDHHC11	9.96495e-05	0.408411	0.404	0.509	0.199299	8	ZDHHC1
VMO11	0.000104703	0.331482	0.169	0.182	0.209407	8	VMO1
ABCA11	0.000139013	0.451997	0.315	0.539	0.278026	8	ABCA1
IDH3A1	0.000325576	0.342297	0.354	0.569	0.651151	8	IDH3A
MAPKAPK21	0.000463652	0.322993	0.396	0.63	0.927304	8	MAPKAPK2
TRIB11	0.000491739	0.32211	0.369	0.587	0.983479	8	TRIB1
C1orf54	0.000587047	0.285617	0.181	0.388	1	8	C1orf54
SEMA4A1	0.000629987	0.339647	0.547	0.713	1	8	SEMA4A
CMSS1	0.000802509	0.321254	0.18	0.376	1	8	CMSS1
FPR21	0.000871386	0.701096	0.413	0.556	1	8	FPR2
IDH21	0.000919909	0.338681	0.503	0.632	1	8	IDH2
MCTP12	0.000946232	0.30473	0.56	0.712	1	8	MCTP1
ANKRD22	0.00115581	0.266163	0.109	0.299	1	8	ANKRD22
NOTCH4	0.00190499	0.620556	0.274	0.377	1	8	NOTCH4
SLC1A51	0.00241307	0.329711	0.377	0.59	1	8	SLC1A5
IL181	0.00270636	0.588329	0.475	0.644	1	8	IL18
GPR1832	0.00315484	0.677417	0.322	0.48	1	8	GPR183
CYSLTR11	0.00403813	0.292905	0.467	0.59	1	8	CYSLTR1
CENPE	0.00437984	0.30279	0.127	0.237	1	8	CENPE
PLIN22	0.00483506	0.308243	0.515	0.66	1	8	PLIN2
C2	0.00727392	0.406247	0.194	0.383	1	8	C2
UBE2E2	0.00892996	0.254746	0.391	0.596	1	8	UBE2E2

## Sheet: T cells DEG
Table S1 DEG of PBMC subpopulation
	p_val	avg_log2FC	pct.1	pct.2	p_val_adj	cluster	gene
GPR183	0	1.17638	0.812	0.595	0	0	GPR183
TNFRSF4	0	0.972207	0.562	0.305	0	0	TNFRSF4
AQP3	0	0.932904	0.751	0.572	0	0	AQP3
LIMS1	0	0.878645	0.735	0.592	0	0	LIMS1
TIMP1	0	0.859015	0.697	0.496	0	0	TIMP1
AP3M2	0	0.794558	0.659	0.489	0	0	AP3M2
KLRB1	0	0.794336	0.684	0.541	0	0	KLRB1
ITGB1	0	0.788843	0.872	0.732	0	0	ITGB1
INPP4B	0	0.75031	0.726	0.597	0	0	INPP4B
PLP2	0	0.71014	0.729	0.627	0	0	PLP2
CD40LG	0	0.70555	0.609	0.454	0	0	CD40LG
S100A11	0	0.675042	0.922	0.802	0	0	S100A11
CD4	0	0.673228	0.678	0.523	0	0	CD4
GATA3	0	0.670227	0.636	0.563	0	0	GATA3
MAF	0	0.665814	0.668	0.566	0	0	MAF
CORO1B	0	0.659328	0.653	0.551	0	0	CORO1B
TNFAIP3	0	0.645079	0.792	0.715	0	0	TNFAIP3
BIRC3	0	0.639549	0.707	0.594	0	0	BIRC3
ANXA1	0	0.615801	0.935	0.808	0	0	ANXA1
CCR6	0	0.601179	0.5	0.236	0	0	CCR6
PDE4D	0	0.589818	0.619	0.535	0	0	PDE4D
CD82	0	0.586712	0.546	0.465	0	0	CD82
JUNB	0	0.563623	0.945	0.846	0	0	JUNB
USP10	0	0.559533	0.641	0.579	0	0	USP10
RNASET2	0	0.529972	0.84	0.743	0	0	RNASET2
SOCS3	0	0.528605	0.635	0.556	0	0	SOCS3
TSPAN18	0	0.527504	0.565	0.42	0	0	TSPAN18
CD69	0	0.510387	0.883	0.751	0	0	CD69
TNFSF10	0	0.503698	0.605	0.491	0	0	TNFSF10
TNFRSF25	0	0.50299	0.655	0.557	0	0	TNFRSF25
CRIP1	0	0.498946	0.63	0.423	0	0	CRIP1
JUN	0	0.497917	0.599	0.463	0	0	JUN
ATP2B1	0	0.491848	0.695	0.638	0	0	ATP2B1
TRAT1	0	0.486949	0.71	0.583	0	0	TRAT1
SLC2A3	0	0.482463	0.698	0.575	0	0	SLC2A3
LTB	0	0.47626	0.989	0.921	0	0	LTB
MAL	0	0.474796	0.765	0.631	0	0	MAL
PTGER2	0	0.472606	0.602	0.486	0	0	PTGER2
ADAM19	0	0.469665	0.496	0.25	0	0	ADAM19
PDE4B	0	0.464272	0.636	0.57	0	0	PDE4B
KLF6	0	0.459436	0.837	0.77	0	0	KLF6
RORA	0	0.439337	0.834	0.768	0	0	RORA
TXN	0	0.436944	0.732	0.663	0	0	TXN
AHNAK	0	0.435654	0.882	0.764	0	0	AHNAK
RILPL2	0	0.428586	0.618	0.56	0	0	RILPL2
COTL1	0	0.425982	0.79	0.665	0	0	COTL1
CCND2	0	0.425919	0.726	0.68	0	0	CCND2
RGCC	0	0.419832	0.619	0.581	0	0	RGCC
PPP1R14B	0	0.419621	0.667	0.623	0	0	PPP1R14B
S100A4	0	0.41656	0.984	0.928	0	0	S100A4
PRDM1	0	0.410777	0.686	0.581	0	0	PRDM1
YWHAH	0	0.40291	0.629	0.562	0	0	YWHAH
FOS	0	0.402329	0.54	0.444	0	0	FOS
SAMSN1	0	0.39911	0.602	0.546	0	0	SAMSN1
LGALS3	0	0.394411	0.508	0.445	0	0	LGALS3
CRIP2	0	0.392832	0.466	0.388	0	0	CRIP2
TAGLN2	0	0.38995	0.844	0.797	0	0	TAGLN2
CTSH	0	0.38628	0.43	0.357	0	0	CTSH
ARL4A	0	0.384259	0.435	0.291	0	0	ARL4A
ODF2L	0	0.383462	0.746	0.685	0	0	ODF2L
PTGER4	0	0.37973	0.563	0.51	0	0	PTGER4
GNAQ	0	0.377211	0.581	0.533	0	0	GNAQ
PHACTR2	0	0.37316	0.666	0.588	0	0	PHACTR2
IL2RA	0	0.368357	0.494	0.299	0	0	IL2RA
TNFRSF18	0	0.356638	0.457	0.246	0	0	TNFRSF18
IL7R	0	0.353392	0.993	0.921	0	0	IL7R
LMNA	0	0.352373	0.446	0.33	0	0	LMNA
FXYD1	0	0.34984	0.408	0.342	0	0	FXYD1
ANXA5	0	0.348562	0.663	0.58	0	0	ANXA5
DUSP1	0	0.335773	0.6	0.468	0	0	DUSP1
DPP4	0	0.331586	0.562	0.445	0	0	DPP4
ANXA2	0	0.328537	0.674	0.53	0	0	ANXA2
SLC40A1	0	0.318317	0.498	0.397	0	0	SLC40A1
BCL2	0	0.313943	0.746	0.685	0	0	BCL2
SEC11C	0	0.313601	0.69	0.647	0	0	SEC11C
CFH	0	0.311453	0.454	0.24	0	0	CFH
S100A10	0	0.305125	0.966	0.926	0	0	S100A10
OSM	0	0.301208	0.453	0.332	0	0	OSM
ITM2A	0	0.300861	0.762	0.715	0	0	ITM2A
RCAN3	0	0.297528	0.829	0.732	0	0	RCAN3
SSR3	0	0.294163	0.676	0.642	0	0	SSR3
VIM	0	0.29374	0.994	0.982	0	0	VIM
EVI2B	0	0.292134	0.822	0.778	0	0	EVI2B
IRS2	0	0.289644	0.542	0.488	0	0	IRS2
DUSP5	0	0.289574	0.476	0.321	0	0	DUSP5
BTG2	0	0.287866	0.805	0.767	0	0	BTG2
FHL1	0	0.284195	0.446	0.365	0	0	FHL1
NCF4	0	0.282798	0.415	0.265	0	0	NCF4
TPD52	0	0.281595	0.501	0.409	0	0	TPD52
KRT1	0	0.281085	0.433	0.202	0	0	KRT1
NSG1	0	0.280978	0.57	0.532	0	0	NSG1
FKBP11	0	0.275716	0.679	0.614	0	0	FKBP11
GPR171	0	0.275569	0.528	0.467	0	0	GPR171
CTSB	0	0.273443	0.528	0.476	0	0	CTSB
CSTB	0	0.273368	0.798	0.761	0	0	CSTB
RAB11FIP1	0	0.272702	0.554	0.48	0	0	RAB11FIP1
TPM4	0	0.272163	0.653	0.622	0	0	TPM4
PLK3	0	0.268964	0.508	0.449	0	0	PLK3
CREM	0	0.268818	0.551	0.51	0	0	CREM
PLEKHO1	0	0.26788	0.623	0.607	0	0	PLEKHO1
FUT7	0	0.267786	0.427	0.309	0	0	FUT7
DAAM1	0	0.263958	0.536	0.531	0	0	DAAM1
EMP3	0	0.250257	0.964	0.924	0	0	EMP3
FXYD7	5.7833e-303	0.299493	0.443	0.412	1.15666e-299	0	FXYD7
CMTM6	3.50798e-298	0.372412	0.639	0.604	7.01595e-295	0	CMTM6
PRDX1	6.1943e-296	0.269519	0.754	0.715	1.23886e-292	0	PRDX1
FRMD4B	3.56043e-281	0.355774	0.424	0.362	7.12086e-278	0	FRMD4B
VMP1	1.82576e-271	0.305587	0.616	0.585	3.65152e-268	0	VMP1
GLIPR1	6.46714e-259	0.28089	0.638	0.602	1.29343e-255	0	GLIPR1
TOB1	7.48412e-255	0.298496	0.717	0.69	1.49682e-251	0	TOB1
ARID5B	3.92652e-234	0.388218	0.67	0.645	7.85305e-231	0	ARID5B
CCDC167	9.02873e-137	0.262484	0.554	0.531	1.80575e-133	0	CCDC167
NPDC1	2.25926e-125	0.350932	0.346	0.281	4.51852e-122	0	NPDC1
LPAR6	1.10426e-82	0.446413	0.464	0.452	2.20852e-79	0	LPAR6
ALOX5AP	1.59513e-78	0.260228	0.53	0.505	3.19027e-75	0	ALOX5AP
CAPG	2.46919e-22	0.326986	0.21	0.156	4.93838e-19	0	CAPG
CST7	0	2.01145	0.938	0.498	0	1	CST7
NKG7	0	2.01103	0.957	0.427	0	1	NKG7
GZMH	0	1.957	0.717	0.236	0	1	GZMH
GNLY	0	1.8971	0.755	0.454	0	1	GNLY
FGFBP2	0	1.89597	0.766	0.343	0	1	FGFBP2
CCL5	0	1.85044	0.987	0.652	0	1	CCL5
GZMA	0	1.84103	0.907	0.426	0	1	GZMA
KLRD1	0	1.7719	0.84	0.424	0	1	KLRD1
CCL4	0	1.63102	0.819	0.484	0	1	CCL4
PLEK	0	1.62887	0.865	0.459	0	1	PLEK
GZMB	0	1.52425	0.656	0.297	0	1	GZMB
ZEB2	0	1.51397	0.816	0.43	0	1	ZEB2
DUSP2	0	1.47077	0.903	0.63	0	1	DUSP2
CMC1	0	1.46774	0.665	0.527	0	1	CMC1
KLRG1	0	1.41043	0.763	0.369	0	1	KLRG1
EFHD2	0	1.40124	0.866	0.637	0	1	EFHD2
CD8A	0	1.33653	0.866	0.48	0	1	CD8A
PRF1	0	1.33484	0.825	0.383	0	1	PRF1
HLA-DPB1	0	1.29753	0.833	0.422	0	1	HLA-DPB1
GZMK	0	1.29308	0.727	0.399	0	1	GZMK
LYAR	0	1.27386	0.907	0.65	0	1	LYAR
C12orf75	0	1.25144	0.845	0.527	0	1	C12orf75
MYO1F	0	1.21201	0.841	0.456	0	1	MYO1F
GZMM	0	1.1687	0.934	0.732	0	1	GZMM
HLA-DPA1	0	1.1297	0.787	0.379	0	1	HLA-DPA1
HLA-DRB1	0	1.12053	0.694	0.321	0	1	HLA-DRB1
SAMD3	0	1.11325	0.845	0.518	0	1	SAMD3
SYNE1	0	1.08915	0.866	0.671	0	1	SYNE1
APOBEC3G	0	1.08365	0.814	0.522	0	1	APOBEC3G
HOPX	0	1.08068	0.781	0.414	0	1	HOPX
PYHIN1	0	1.05033	0.813	0.575	0	1	PYHIN1
C1orf21	0	1.00684	0.719	0.285	0	1	C1orf21
CX3CR1	0	1.002	0.711	0.278	0	1	CX3CR1
CD99	0	0.982838	0.94	0.763	0	1	CD99
MATK	0	0.975086	0.775	0.457	0	1	MATK
CTSW	0	0.966092	0.723	0.431	0	1	CTSW
RUNX3	0	0.94973	0.884	0.686	0	1	RUNX3
MYBL1	0	0.939642	0.839	0.579	0	1	MYBL1
CTSC	0	0.93604	0.834	0.626	0	1	CTSC
LGALS1	0	0.930907	0.712	0.497	0	1	LGALS1
CD8B	0	0.928142	0.809	0.47	0	1	CD8B
FLNA	0	0.920479	0.896	0.745	0	1	FLNA
TPST2	0	0.898903	0.774	0.517	0	1	TPST2
SPON2	0	0.898447	0.69	0.311	0	1	SPON2
PPP2R5C	0	0.894358	0.957	0.842	0	1	PPP2R5C
SYNE2	0	0.87136	0.953	0.805	0	1	SYNE2
ID2	0	0.864339	0.818	0.577	0	1	ID2
FCRL6	0	0.861204	0.674	0.198	0	1	FCRL6
AHNAK1	0	0.852702	0.934	0.755	0	1	AHNAK
XCL2	0	0.849425	0.667	0.191	0	1	XCL2
TGFBR3	0	0.848476	0.735	0.433	0	1	TGFBR3
APMAP	0	0.836376	0.689	0.44	0	1	APMAP
ZNF683	0	0.828564	0.612	0.159	0	1	ZNF683
LCP1	0	0.825598	0.963	0.879	0	1	LCP1
CLIC1	0	0.820239	0.934	0.773	0	1	CLIC1
ABHD17A	0	0.810081	0.909	0.768	0	1	ABHD17A
SLAMF7	0	0.807259	0.725	0.269	0	1	SLAMF7
TBX21	0	0.797996	0.703	0.305	0	1	TBX21
SRGN	0	0.78889	0.95	0.797	0	1	SRGN
CLIC3	0	0.779804	0.639	0.315	0	1	CLIC3
CHST12	0	0.761885	0.713	0.51	0	1	CHST12
S1PR5	0	0.761548	0.627	0.227	0	1	S1PR5
HCST	0	0.758402	0.982	0.913	0	1	HCST
ITGB2	0	0.748447	0.841	0.665	0	1	ITGB2
CD74	0	0.732413	0.762	0.603	0	1	CD74
CD63	0	0.727544	0.821	0.64	0	1	CD63
MT2A	0	0.724133	0.816	0.64	0	1	MT2A
STOM	0	0.715215	0.755	0.48	0	1	STOM
ITGA4	0	0.712277	0.899	0.734	0	1	ITGA4
ANXA11	0	0.701351	0.956	0.807	0	1	ANXA1
MIAT	0	0.698846	0.703	0.426	0	1	MIAT
LITAF	0	0.69712	0.902	0.788	0	1	LITAF
IRF1	0	0.693933	0.869	0.722	0	1	IRF1
SH2D1A	0	0.681369	0.74	0.527	0	1	SH2D1A
PTMS	0	0.679759	0.694	0.411	0	1	PTMS
ZBTB38	0	0.6781	0.8	0.617	0	1	ZBTB38
GSTP1	0	0.676388	0.826	0.646	0	1	GSTP1
HERPUD1	0	0.672779	0.743	0.532	0	1	HERPUD1
ANXA21	0	0.671354	0.795	0.504	0	1	ANXA2
APOBEC3C	0	0.669109	0.762	0.561	0	1	APOBEC3C
LAG3	0	0.663596	0.577	0.339	0	1	LAG3
ASCL2	0	0.657107	0.636	0.246	0	1	ASCL2
ARL4C	0	0.651505	0.982	0.921	0	1	ARL4C
PTGDR	0	0.650885	0.699	0.302	0	1	PTGDR
KLRC1	0	0.650757	0.536	0.196	0	1	KLRC1
PRSS23	0	0.648301	0.574	0.115	0	1	PRSS23
IQGAP2	0	0.647885	0.841	0.687	0	1	IQGAP2
CD2	0	0.646832	0.957	0.892	0	1	CD2
GBP5	0	0.643303	0.779	0.541	0	1	GBP5
LAIR2	0	0.630948	0.473	0.261	0	1	LAIR2
EOMES	0	0.625916	0.643	0.268	0	1	EOMES
MAP3K8	0	0.622499	0.682	0.424	0	1	MAP3K8
DOK2	0	0.621808	0.788	0.577	0	1	DOK2
ITGB11	0	0.621504	0.882	0.734	0	1	ITGB1
TNFRSF1B	0	0.61911	0.781	0.588	0	1	TNFRSF1B
USP28	0	0.614855	0.695	0.451	0	1	USP28
IKZF3	0	0.614025	0.86	0.678	0	1	IKZF3
SYTL3	0	0.612963	0.754	0.527	0	1	SYTL3
TLN1	0	0.611735	0.904	0.8	0	1	TLN1
CYBA	0	0.608271	0.969	0.91	0	1	CYBA
CALR	0	0.592899	0.877	0.785	0	1	CALR
EZR	0	0.592101	0.875	0.726	0	1	EZR
LYST	0	0.584534	0.732	0.526	0	1	LYST
RAP1B	0	0.579636	0.952	0.881	0	1	RAP1B
FCGR3A	0	0.565485	0.59	0.268	0	1	FCGR3A
ABI3	0	0.565028	0.592	0.337	0	1	ABI3
RNF213	0	0.559686	0.957	0.895	0	1	RNF213
F2R	0	0.55878	0.683	0.287	0	1	F2R
FGR	0	0.551999	0.57	0.324	0	1	FGR
CEP78	0	0.546924	0.679	0.514	0	1	CEP78
VCL	0	0.546856	0.724	0.513	0	1	VCL
MIDN	0	0.546222	0.734	0.459	0	1	MIDN
RARRES3	0	0.543784	0.927	0.84	0	1	RARRES3
PTPN4	0	0.5431	0.818	0.627	0	1	PTPN4
SPN	0	0.542618	0.829	0.683	0	1	SPN
PLA2G16	0	0.540136	0.611	0.292	0	1	PLA2G16
IQGAP1	0	0.539454	0.859	0.725	0	1	IQGAP1
MT1E	0	0.536897	0.594	0.308	0	1	MT1E
HLA-DQB1	0	0.533539	0.619	0.297	0	1	HLA-DQB1
OPTN	0	0.528969	0.833	0.683	0	1	OPTN
PRR5L	0	0.527628	0.67	0.278	0	1	PRR5L
SH3BGRL3	0	0.52712	0.993	0.978	0	1	SH3BGRL3
KLF61	0	0.521416	0.896	0.757	0	1	KLF6
TGFB1	0	0.52135	0.846	0.715	0	1	TGFB1
LY6E	0	0.520557	0.771	0.648	0	1	LY6E
ARHGAP26	0	0.5161	0.726	0.512	0	1	ARHGAP26
EMP31	0	0.51476	0.976	0.923	0	1	EMP3
CAST	0	0.514042	0.925	0.825	0	1	CAST
CD300A	0	0.503603	0.673	0.342	0	1	CD300A
S100A41	0	0.499814	0.977	0.932	0	1	S100A4
REL	0	0.499252	0.796	0.623	0	1	REL
NEAT1	0	0.483141	0.973	0.929	0	1	NEAT1
PPP2R2B	0	0.48009	0.67	0.334	0	1	PPP2R2B
HSP90B1	0	0.479968	0.918	0.834	0	1	HSP90B1
S100A111	0	0.479833	0.915	0.807	0	1	S100A11
UTRN	0	0.479427	0.88	0.776	0	1	UTRN
RHOC	0	0.475501	0.576	0.287	0	1	RHOC
PPIB	0	0.466262	0.929	0.864	0	1	PPIB
PRKCH	0	0.463324	0.81	0.663	0	1	PRKCH
CDC42EP3	0	0.461534	0.732	0.526	0	1	CDC42EP3
TTC38	0	0.456875	0.499	0.249	0	1	TTC38
SH2D2A	0	0.452296	0.698	0.469	0	1	SH2D2A
PIK3R1	0	0.451977	0.906	0.821	0	1	PIK3R1
DYNLL1	0	0.448389	0.8	0.661	0	1	DYNLL1
HLA-DQA1	0	0.441421	0.513	0.216	0	1	HLA-DQA1
S100A101	0	0.440437	0.978	0.925	0	1	S100A10
ZFP36	0	0.440111	0.808	0.682	0	1	ZFP36
TIGIT	0	0.432504	0.628	0.411	0	1	TIGIT
IL2RB	0	0.430473	0.726	0.503	0	1	IL2RB
FCRL3	0	0.430439	0.654	0.239	0	1	FCRL3
IL32	0	0.427138	0.97	0.95	0	1	IL32
KIAA1551	0	0.426885	0.922	0.854	0	1	KIAA1551
GAPDH	0	0.417682	0.968	0.938	0	1	GAPDH
CTSS	0	0.416944	0.859	0.696	0	1	CTSS
OAZ1	0	0.412652	0.993	0.975	0	1	OAZ1
IER2	0	0.410094	0.776	0.669	0	1	IER2
S100A6	0	0.408568	0.987	0.977	0	1	S100A6
IDH2	0	0.408101	0.647	0.472	0	1	IDH2
YBX3	0	0.406946	0.724	0.47	0	1	YBX3
GNAI2	0	0.403947	0.913	0.842	0	1	GNAI2
HLA-DRB5	0	0.400494	0.598	0.316	0	1	HLA-DRB5
PTPRE	0	0.399176	0.71	0.52	0	1	PTPRE
CD3G	0	0.39838	0.978	0.934	0	1	CD3G
SAT1	0	0.394991	0.802	0.684	0	1	SAT1
PRDM11	0	0.394578	0.772	0.563	0	1	PRDM1
KLRB11	0	0.392939	0.69	0.544	0	1	KLRB1
ATP1B3	0	0.387715	0.703	0.542	0	1	ATP1B3
SYTL2	0	0.385184	0.697	0.482	0	1	SYTL2
ITGAM	0	0.384494	0.614	0.315	0	1	ITGAM
RORA1	0	0.38208	0.875	0.759	0	1	RORA
VASP	0	0.378047	0.76	0.603	0	1	VASP
YPEL1	0	0.376662	0.651	0.387	0	1	YPEL1
LRRFIP1	0	0.376547	0.912	0.843	0	1	LRRFIP1
IL2RG	0	0.375117	0.87	0.79	0	1	IL2RG
DTHD1	0	0.366843	0.609	0.15	0	1	DTHD1
ZAP70	0	0.366822	0.772	0.624	0	1	ZAP70
KIF21A	0	0.366275	0.691	0.499	0	1	KIF21A
GLIPR11	0	0.364567	0.743	0.576	0	1	GLIPR1
CARD16	0	0.359618	0.729	0.583	0	1	CARD16
AOAH	0	0.358954	0.582	0.371	0	1	AOAH
PROK2	0	0.357703	0.566	0.118	0	1	PROK2
ANXA51	0	0.354217	0.757	0.559	0	1	ANXA5
CCL4L2	0	0.351309	0.681	0.434	0	1	CCL4L2
AGTRAP	0	0.350189	0.641	0.435	0	1	AGTRAP
PMAIP1	0	0.34951	0.619	0.436	0	1	PMAIP1
STAT4	0	0.34873	0.746	0.573	0	1	STAT4
TESC	0	0.348523	0.557	0.218	0	1	TESC
PYCARD	0	0.347666	0.717	0.56	0	1	PYCARD
LILRB1	0	0.347523	0.604	0.272	0	1	LILRB1
ARPC1B	0	0.342943	0.899	0.808	0	1	ARPC1B
HSPA5	0	0.339599	0.811	0.685	0	1	HSPA5
NFATC2	0	0.334853	0.716	0.542	0	1	NFATC2
CASP1	0	0.332722	0.699	0.511	0	1	CASP1
GNPTAB	0	0.324625	0.741	0.583	0	1	GNPTAB
XCL1	0	0.321677	0.62	0.129	0	1	XCL1
CEBPB	0	0.319398	0.786	0.666	0	1	CEBPB
HLA-DMA	0	0.31537	0.519	0.328	0	1	HLA-DMA
PTPN12	0	0.314954	0.678	0.503	0	1	PTPN12
NR4A2	0	0.314936	0.62	0.392	0	1	NR4A2
SDF2L1	0	0.314087	0.714	0.556	0	1	SDF2L1
CRTAM	0	0.313377	0.659	0.376	0	1	CRTAM
SAP30	0	0.309944	0.651	0.398	0	1	SAP30
FKBP111	0	0.306691	0.734	0.602	0	1	FKBP11
EHD1	0	0.303678	0.745	0.593	0	1	EHD1
KLRC4	0	0.300713	0.624	0.308	0	1	KLRC4
CAPNS1	0	0.298594	0.794	0.662	0	1	CAPNS1
THEMIS	0	0.297102	0.722	0.558	0	1	THEMIS
TUBA4A	0	0.296825	0.768	0.639	0	1	TUBA4A
JAKMIP2	0	0.29553	0.587	0.351	0	1	JAKMIP2
TXN1	0	0.291653	0.781	0.653	0	1	TXN
ANXA4	0	0.28576	0.621	0.386	0	1	ANXA4
OASL	0	0.281379	0.489	0.215	0	1	OASL
DIP2A	0	0.278674	0.77	0.632	0	1	DIP2A
ITGB7	0	0.277257	0.719	0.577	0	1	ITGB7
CD3D	0	0.275053	0.972	0.953	0	1	CD3D
SAMD9L	0	0.275024	0.685	0.512	0	1	SAMD9L
BAZ2B	0	0.269958	0.69	0.499	0	1	BAZ2B
CXCR3	0	0.268699	0.635	0.363	0	1	CXCR3
CES1	0	0.264839	0.433	0.157	0	1	CES1
VAMP5	0	0.264571	0.686	0.54	0	1	VAMP5
HIST1H1E	0	0.262823	0.835	0.752	0	1	HIST1H1E
MANF	0	0.262092	0.707	0.545	0	1	MANF
IFNGR1	0	0.261386	0.671	0.416	0	1	IFNGR1
KLF10	0	0.260699	0.56	0.332	0	1	KLF10
RGS2	0	0.258524	0.487	0.296	0	1	RGS2
MAF1	0	0.258056	0.73	0.554	0	1	MAF
ATP6V0B	0	0.258049	0.716	0.582	0	1	ATP6V0B
SLC15A4	0	0.25369	0.644	0.418	0	1	SLC15A4
MCTP2	0	0.25272	0.662	0.409	0	1	MCTP2
METRNL	0	0.252551	0.683	0.41	0	1	METRNL
B4GALT1	0	0.25223	0.742	0.574	0	1	B4GALT1
RHOB	0	0.251436	0.472	0.31	0	1	RHOB
KLRF1	0	0.250405	0.584	0.271	0	1	KLRF1
ARHGAP18	0	0.250217	0.592	0.369	0	1	ARHGAP18
SKAP2	0	0.250208	0.667	0.456	0	1	SKAP2
PRELID1	3.59682e-276	0.335447	0.821	0.745	7.19363e-273	1	PRELID1
IFITM2	9.45711e-263	0.336836	0.911	0.9	1.89142e-259	1	IFITM2
STK17A	7.55747e-262	0.31377	0.887	0.801	1.51149e-258	1	STK17A
SUB1	2.81428e-256	0.290902	0.96	0.932	5.62856e-253	1	SUB1
RGS1	3.15483e-219	0.381427	0.421	0.274	6.30966e-216	1	RGS1
CLEC2D	2.9178e-163	0.350245	0.927	0.856	5.83561e-160	1	CLEC2D
SIT1	2.82782e-161	0.30664	0.568	0.457	5.65565e-158	1	SIT1
CD247	1.77306e-160	0.281025	0.87	0.788	3.54612e-157	1	CD247
CTSD	5.46615e-147	0.276921	0.603	0.509	1.09323e-143	1	CTSD
ISG15	9.53729e-130	0.263713	0.564	0.457	1.90746e-126	1	ISG15
BST2	1.51272e-111	0.260287	0.723	0.65	3.02543e-108	1	BST2
IFI27	1.168e-100	0.46946	0.151	0.074	2.33601e-97	1	IFI27
PATL2	3.21445e-94	0.782232	0.452	0.351	6.4289e-91	1	PATL2
HLA-DRA	2.88499e-91	0.335877	0.462	0.361	5.76999e-88	1	HLA-DRA
IFNG	5.01684e-60	0.416539	0.296	0.104	1.00337e-56	1	IFNG
CD160	8.01822e-57	0.499753	0.409	0.24	1.60364e-53	1	CD160
KLF2	5.6311e-14	0.273938	0.996	0.991	1.12622e-10	1	KLF2
TSHZ2	0	1.08802	0.78	0.415	0	2	TSHZ2
FHIT	0	1.03358	0.73	0.414	0	2	FHIT
IL6ST	0	0.956367	0.819	0.589	0	2	IL6ST
ADTRP	0	0.817852	0.711	0.273	0	2	ADTRP
CCR7	0	0.802375	0.855	0.596	0	2	CCR7
LEF1	0	0.723278	0.891	0.679	0	2	LEF1
TCF7	0	0.72108	0.95	0.828	0	2	TCF7
LINC00861	0	0.695477	0.876	0.726	0	2	LINC00861
PIK3IP1	0	0.691725	0.892	0.735	0	2	PIK3IP1
TRABD2A	0	0.676478	0.831	0.62	0	2	TRABD2A
MAL1	0	0.665531	0.857	0.62	0	2	MAL
FOXP1	0	0.663771	0.929	0.854	0	2	FOXP1
SELL	0	0.647167	0.912	0.726	0	2	SELL
RPS4Y1	0	0.629977	0.993	0.879	0	2	RPS4Y1
RGS10	0	0.625604	0.917	0.789	0	2	RGS10
LTB1	0	0.609537	0.993	0.924	0	2	LTB
C12orf57	0	0.558185	0.961	0.905	0	2	C12orf57
RCAN31	0	0.5576	0.885	0.726	0	2	RCAN3
GIMAP7	0	0.553339	0.954	0.91	0	2	GIMAP7
LDHB	0	0.531294	0.987	0.932	0	2	LDHB
SATB1	0	0.528984	0.847	0.719	0	2	SATB1
IL7R1	0	0.516849	0.984	0.928	0	2	IL7R
MYC	0	0.50518	0.738	0.504	0	2	MYC
CAMK4	0	0.490897	0.82	0.683	0	2	CAMK4
AK5	0	0.488305	0.695	0.391	0	2	AK5
TMIGD2	0	0.484693	0.705	0.378	0	2	TMIGD2
OXNAD1	0	0.463465	0.84	0.687	0	2	OXNAD1
MARCKSL1	0	0.454246	0.732	0.525	0	2	MARCKSL1
ANKRD55	0	0.428676	0.65	0.199	0	2	ANKRD55
ABLIM1	0	0.414006	0.793	0.638	0	2	ABLIM1
EPHB6	0	0.41129	0.686	0.467	0	2	EPHB6
SH3YL1	0	0.405676	0.772	0.608	0	2	SH3YL1
CD41	0	0.403068	0.757	0.516	0	2	CD4
RPS5	0	0.399582	0.998	0.993	0	2	RPS5
NOSIP	0	0.393842	0.886	0.801	0	2	NOSIP
NPM1	0	0.391353	0.997	0.992	0	2	NPM1
LRRN3	0	0.390036	0.73	0.447	0	2	LRRN3
ACTN1	0	0.38993	0.733	0.515	0	2	ACTN1
CD27	0	0.389276	0.848	0.696	0	2	CD27
RPS12	0	0.389221	1	1	0	2	RPS12
EEF1B2	0	0.388904	1	0.999	0	2	EEF1B2
TRAT11	0	0.37837	0.724	0.589	0	2	TRAT1
RPSA	0	0.377014	0.998	0.996	0	2	RPSA
LBH	0	0.375816	0.859	0.762	0	2	LBH
RPS27	0	0.370957	1	1	0	2	RPS27
RPS6	0	0.370869	1	1	0	2	RPS6
H1FX	0	0.364191	0.909	0.846	0	2	H1FX
AIF1	0	0.361351	0.706	0.492	0	2	AIF1
RPL13	0	0.360572	1	1	0	2	RPL13
RPL10A	0	0.352597	0.999	0.996	0	2	RPL10A
C1orf162	0	0.350555	0.704	0.485	0	2	C1orf162
RPS18	0	0.344431	1	1	0	2	RPS18
LEPROTL1	0	0.341355	0.931	0.857	0	2	LEPROTL1
RPS3	0	0.336439	1	1	0	2	RPS3
RPS29	0	0.332761	1	1	0	2	RPS29
SLC40A11	0	0.331786	0.63	0.375	0	2	SLC40A1
EEF1A1	0	0.331018	1	1	0	2	EEF1A1
RPL3	0	0.321499	1	0.999	0	2	RPL3
CYSLTR1	0	0.319009	0.557	0.357	0	2	CYSLTR1
BTG1	0	0.317447	0.999	0.997	0	2	BTG1
MALAT1	0	0.29845	1	1	0	2	MALAT1
CDCA7L	0	0.296277	0.625	0.311	0	2	CDCA7L
NCF1	0	0.288927	0.717	0.514	0	2	NCF1
HSPB1	0	0.282508	0.774	0.62	0	2	HSPB1
SPINT2	0	0.277672	0.696	0.462	0	2	SPINT2
MDS2	0	0.276487	0.513	0.304	0	2	MDS2
TXNIP	0	0.270653	0.999	0.997	0	2	TXNIP
NET1	0	0.261236	0.654	0.304	0	2	NET1
APP	0	0.25715	0.66	0.377	0	2	APP
BCL11B	1.73041e-300	0.323426	0.874	0.78	3.46083e-297	2	BCL11B
SVIP	2.7217e-285	0.279693	0.806	0.697	5.44341e-282	2	SVIP
PRMT2	4.83494e-244	0.287953	0.9	0.855	9.66987e-241	2	PRMT2
TCEA3	3.95292e-178	0.285116	0.565	0.431	7.90584e-175	2	TCEA3
HBB	7.10564e-133	0.418267	0.461	0.336	1.42113e-129	2	HBB
CD8B1	0	1.70392	0.946	0.468	0	3	CD8B
S100B	0	1.35795	0.639	0.277	0	3	S100B
NELL2	0	1.25515	0.787	0.497	0	3	NELL2
CD8A1	0	0.958544	0.876	0.503	0	3	CD8A
LRRN31	0	0.958467	0.726	0.457	0	3	LRRN3
CCR71	0	0.948043	0.879	0.6	0	3	CCR7
OXNAD11	0	0.932823	0.875	0.686	0	3	OXNAD1
ACTN11	0	0.914875	0.763	0.517	0	3	ACTN1
NUCB2	0	0.812914	0.909	0.733	0	3	NUCB2
LEF11	0	0.804192	0.906	0.683	0	3	LEF1
PASK	0	0.780337	0.708	0.46	0	3	PASK
TRABD2A1	0	0.779214	0.832	0.627	0	3	TRABD2A
PDE3B	0	0.771945	0.81	0.656	0	3	PDE3B
AIF11	0	0.736815	0.721	0.497	0	3	AIF1
APBA2	0	0.719902	0.693	0.487	0	3	APBA2
YBX31	0	0.712762	0.702	0.491	0	3	YBX3
CRTAM1	0	0.694691	0.646	0.397	0	3	CRTAM
RGS101	0	0.634672	0.946	0.789	0	3	RGS10
CD55	0	0.626748	0.775	0.62	0	3	CD55
ABLIM11	0	0.619137	0.792	0.644	0	3	ABLIM1
TXK	0	0.594797	0.754	0.559	0	3	TXK
GPR155	0	0.558751	0.721	0.584	0	3	GPR155
PIK3IP11	0	0.552035	0.903	0.739	0	3	PIK3IP1
SPINT21	0	0.51728	0.649	0.478	0	3	SPINT2
THEMIS1	0	0.515918	0.724	0.569	0	3	THEMIS
CD271	0	0.509658	0.866	0.698	0	3	CD27
SATB11	0	0.506841	0.848	0.723	0	3	SATB1
SELL1	0	0.503927	0.914	0.732	0	3	SELL
NOSIP1	0	0.50291	0.926	0.797	0	3	NOSIP
TCF71	0	0.482983	0.955	0.831	0	3	TCF7
BACH2	0	0.460424	0.649	0.501	0	3	BACH2
TMIGD21	0	0.460234	0.613	0.405	0	3	TMIGD2
RCAN32	0	0.457597	0.878	0.733	0	3	RCAN3
TTN	0	0.455481	0.667	0.49	0	3	TTN
DSEL	0	0.438602	0.452	0.292	0	3	DSEL
CPA5	0	0.421667	0.518	0.223	0	3	CPA5
SH3YL11	0	0.415768	0.727	0.622	0	3	SH3YL1
LBH1	0	0.414692	0.88	0.762	0	3	LBH
TOB11	0	0.413453	0.786	0.681	0	3	TOB1
SPINK2	0	0.400207	0.577	0.392	0	3	SPINK2
NRCAM	0	0.392376	0.567	0.117	0	3	NRCAM
PRMT21	0	0.378047	0.935	0.851	0	3	PRMT2
LEPROTL11	0	0.370091	0.952	0.856	0	3	LEPROTL1
FOXP11	0	0.368408	0.935	0.856	0	3	FOXP1
MYC1	0	0.363146	0.644	0.528	0	3	MYC
HSPB11	0	0.35758	0.753	0.629	0	3	HSPB1
CD7	0	0.355947	0.879	0.763	0	3	CD7
RIC3	0	0.355107	0.618	0.523	0	3	RIC3
CD79A	0	0.354643	0.345	0.168	0	3	CD79A
RPS4Y11	0	0.354351	0.933	0.894	0	3	RPS4Y1
STK17A1	0	0.306181	0.883	0.808	0	3	STK17A
CAMK41	0	0.293155	0.797	0.692	0	3	CAMK4
GRAP2	0	0.290221	0.675	0.558	0	3	GRAP2
ITGA6	0	0.287641	0.696	0.604	0	3	ITGA6
CD96	0	0.284548	0.779	0.695	0	3	CD96
SIRPG	0	0.278275	0.55	0.396	0	3	SIRPG
C12orf571	0	0.275456	0.966	0.906	0	3	C12orf57
PPA1	0	0.274965	0.818	0.728	0	3	PPA1
LDHB1	0	0.267878	0.989	0.933	0	3	LDHB
MAL2	0	0.267756	0.791	0.64	0	3	MAL
RPS51	0	0.256187	0.999	0.992	0	3	RPS5
C12orf45	0	0.252474	0.619	0.531	0	3	C12orf45
LINC008611	0	0.250821	0.833	0.739	0	3	LINC00861
FKBP5	2.45134e-300	0.255574	0.763	0.672	4.90269e-297	3	FKBP5
RUNX2	2.0555e-252	0.572111	0.536	0.473	4.11101e-249	3	RUNX2
PADI4	3.43992e-251	0.407505	0.447	0.323	6.87984e-248	3	PADI4
PCSK1N	2.63062e-53	0.285279	0.491	0.457	5.26124e-50	3	PCSK1N
FCGR3A1	0	2.33507	0.827	0.294	0	4	FCGR3A
GZMB1	0	2.27883	0.954	0.324	0	4	GZMB
KLRC2	0	2.20439	0.65	0.206	0	4	KLRC2
KLRF11	0	2.03011	0.653	0.31	0	4	KLRF1
PRF11	0	2.02772	0.949	0.436	0	4	PRF1
GZMH1	0	2.01747	0.96	0.284	0	4	GZMH
FGFBP21	0	2.00826	0.921	0.39	0	4	FGFBP2
TYROBP	0	1.95633	0.86	0.296	0	4	TYROBP
KLRD11	0	1.90177	0.945	0.474	0	4	KLRD1
GNLY1	0	1.82773	0.953	0.481	0	4	GNLY
ZEB21	0	1.78047	0.923	0.476	0	4	ZEB2
EFHD21	0	1.68902	0.975	0.66	0	4	EFHD2
SPON21	0	1.67751	0.64	0.368	0	4	SPON2
CX3CR11	0	1.64971	0.657	0.344	0	4	CX3CR1
CCL41	0	1.62472	0.896	0.525	0	4	CCL4
NKG71	0	1.62306	1	0.498	0	4	NKG7
CTSW1	0	1.56681	0.91	0.457	0	4	CTSW
CST71	0	1.52754	0.984	0.556	0	4	CST7
PLEK1	0	1.51111	0.928	0.511	0	4	PLEK
CEP781	0	1.49623	0.713	0.535	0	4	CEP78
PRSS231	0	1.45867	0.58	0.179	0	4	PRSS23
HOPX1	0	1.42543	0.779	0.466	0	4	HOPX
C1orf211	0	1.41539	0.658	0.351	0	4	C1orf21
S1PR51	0	1.4073	0.621	0.284	0	4	S1PR5
GZMA1	0	1.39405	0.977	0.488	0	4	GZMA
GNPTAB1	0	1.37449	0.723	0.607	0	4	GNPTAB
METRNL1	0	1.36289	0.57	0.458	0	4	METRNL
FCRL61	0	1.33937	0.586	0.272	0	4	FCRL6
CLIC31	0	1.33608	0.543	0.369	0	4	CLIC3
MYO1F1	0	1.28108	0.889	0.507	0	4	MYO1F
PTPN121	0	1.25005	0.574	0.536	0	4	PTPN12
CCL51	0	1.24542	0.999	0.698	0	4	CCL5
ASCL21	0	1.23595	0.498	0.312	0	4	ASCL2
TBX211	0	1.23526	0.568	0.372	0	4	TBX21
IL2RB1	0	1.21645	0.615	0.544	0	4	IL2RB
AOAH1	0	1.19601	0.525	0.405	0	4	AOAH
FCER1G	0	1.19487	0.47	0.193	0	4	FCER1G
LGALS11	0	1.18941	0.899	0.512	0	4	LGALS1
TTC381	0	1.18886	0.481	0.286	0	4	TTC38
MYBL11	0	1.1596	0.763	0.622	0	4	MYBL1
CD631	0	1.15526	0.837	0.665	0	4	CD63
TGFBR31	0	1.15399	0.605	0.486	0	4	TGFBR3
SYNE11	0	1.15129	0.875	0.698	0	4	SYNE1
FGR1	0	1.12776	0.512	0.364	0	4	FGR
CCL3	0	1.11417	0.512	0.519	0	4	CCL3
SLAMF71	0	1.11399	0.531	0.349	0	4	SLAMF7
F2R1	0	1.0769	0.483	0.358	0	4	F2R
TPST21	0	1.07484	0.634	0.565	0	4	TPST2
LYN	0	1.07133	0.462	0.344	0	4	LYN
PYHIN11	0	1.07098	0.79	0.611	0	4	PYHIN1
FGL2	0	1.07045	0.495	0.419	0	4	FGL2
APOBEC3G1	0	1.06399	0.69	0.573	0	4	APOBEC3G
HLA-DPA11	0	1.06267	0.79	0.436	0	4	HLA-DPA1
HLA-DPB11	0	1.06262	0.857	0.478	0	4	HLA-DPB1
CD300A1	0	1.05476	0.498	0.403	0	4	CD300A
SYTL31	0	1.05332	0.653	0.567	0	4	SYTL3
MATK1	0	1.03623	0.625	0.514	0	4	MATK
ABHD17A1	0	1.034	0.929	0.786	0	4	ABHD17A
SAMD31	0	1.02174	0.787	0.569	0	4	SAMD3
PLA2G161	0	1.01994	0.483	0.347	0	4	PLA2G16
ITGB21	0	1.00752	0.933	0.682	0	4	ITGB2
MTSS1	0	1.0059	0.464	0.408	0	4	MTSS1
APMAP1	0	1.00199	0.583	0.484	0	4	APMAP
IL1B	0	0.995045	0.559	0.59	0	4	IL1B
PRDM12	0	0.993418	0.688	0.599	0	4	PRDM1
PTGDR1	0	0.993034	0.452	0.378	0	4	PTGDR
USP281	0	0.984584	0.498	0.501	0	4	USP28
RUNX31	0	0.981838	0.844	0.717	0	4	RUNX3
HIST1H1E1	0	0.981642	0.887	0.759	0	4	HIST1H1E
PLCG2	0	0.981558	0.602	0.631	0	4	PLCG2
CTSC1	0	0.979058	0.759	0.662	0	4	CTSC
CHST121	0	0.975675	0.604	0.548	0	4	CHST12
C12orf751	0	0.975091	0.769	0.578	0	4	C12orf75
NCR3	0	0.972082	0.502	0.484	0	4	NCR3
RGS9	0	0.943877	0.396	0.276	0	4	RGS9
CD2471	0	0.938786	0.886	0.798	0	4	CD247
FLNA1	0	0.938448	0.93	0.764	0	4	FLNA
IQGAP11	0	0.931007	0.883	0.742	0	4	IQGAP1
ITGAM1	0	0.929973	0.427	0.372	0	4	ITGAM
NCAM1	0	0.927141	0.365	0.181	0	4	NCAM1
ABI31	0	0.924011	0.452	0.384	0	4	ABI3
RHOC1	0	0.923889	0.462	0.337	0	4	RHOC
TFDP2	0	0.90813	0.586	0.594	0	4	TFDP2
ITGB12	0	0.905045	0.944	0.75	0	4	ITGB1
APLP2	0	0.896266	0.594	0.585	0	4	APLP2
ID21	0	0.89495	0.93	0.602	0	4	ID2
TNFRSF1B1	0	0.88084	0.666	0.624	0	4	TNFRSF1B
REL1	0	0.878628	0.718	0.654	0	4	REL
HLA-DRB11	0	0.877918	0.637	0.378	0	4	HLA-DRB1
IQGAP21	0	0.865013	0.804	0.712	0	4	IQGAP2
GSTP11	0	0.863918	0.865	0.668	0	4	GSTP1
PPP2R2B1	0	0.857931	0.432	0.4	0	4	PPP2R2B
CTSD1	0	0.851904	0.624	0.52	0	4	CTSD
APOBEC3C1	0	0.849593	0.584	0.604	0	4	APOBEC3C
ANXA22	0	0.839708	0.742	0.55	0	4	ANXA2
DOK21	0	0.837274	0.654	0.618	0	4	DOK2
MIDN1	0	0.836111	0.536	0.514	0	4	MIDN
IRF11	0	0.833554	0.895	0.741	0	4	IRF1
IGFBP7	0	0.828461	0.293	0.178	0	4	IGFBP7
TGFB11	0	0.823509	0.813	0.736	0	4	TGFB1
AHNAK2	0	0.817864	0.956	0.778	0	4	AHNAK
CLIC11	0	0.80878	0.969	0.793	0	4	CLIC1
STOM1	0	0.804618	0.534	0.536	0	4	STOM
HLA-DRA1	0	0.787462	0.623	0.363	0	4	HLA-DRA
SPN1	0	0.787132	0.74	0.71	0	4	SPN
SYNE21	0	0.781921	0.979	0.824	0	4	SYNE2
SRGN1	0	0.773826	0.988	0.815	0	4	SRGN
TLN11	0	0.770014	0.93	0.813	0	4	TLN1
GZMM1	0	0.767161	0.907	0.762	0	4	GZMM
UTRN1	0	0.76078	0.892	0.79	0	4	UTRN
DIP2A1	0	0.757685	0.649	0.661	0	4	DIP2A
PSAP	0	0.739602	0.692	0.455	0	4	PSAP
HIST1H1D	0	0.73624	0.796	0.766	0	4	HIST1H1D
SERPINB1	0	0.735539	0.758	0.704	0	4	SERPINB1
CAPNS11	0	0.730258	0.684	0.69	0	4	CAPNS1
PTPN41	0	0.728634	0.715	0.662	0	4	PTPN4
NCR1	0	0.725101	0.312	0.135	0	4	NCR1
ZBTB381	0	0.72506	0.645	0.655	0	4	ZBTB38
CST3	0	0.7237	0.535	0.315	0	4	CST3
S100A9	0	0.714743	0.889	0.682	0	4	S100A9
CTSS1	0	0.703146	0.888	0.717	0	4	CTSS
S100A8	0	0.697676	0.721	0.525	0	4	S100A8
ZNF6831	0	0.689604	0.346	0.244	0	4	ZNF683
CD991	0	0.684614	0.951	0.787	0	4	CD99
LCP11	0	0.673203	0.987	0.889	0	4	LCP1
SH2D1B	0	0.659219	0.25	0.096	0	4	SH2D1B
LITAF1	0	0.649528	0.912	0.803	0	4	LITAF
PRELID11	0	0.645858	0.836	0.754	0	4	PRELID1
LAT2	0	0.643431	0.277	0.24	0	4	LAT2
LYZ	0	0.639352	0.872	0.663	0	4	LYZ
CAST1	0	0.632036	0.96	0.837	0	4	CAST
CD741	0	0.618646	0.841	0.619	0	4	CD74
CALR1	0	0.615807	0.854	0.8	0	4	CALR
KIR2DL3	0	0.614624	0.26	0.082	0	4	KIR2DL3
FCN1	0	0.595906	0.381	0.257	0	4	FCN1
HSPA51	0	0.586092	0.705	0.711	0	4	HSPA5
CYBA1	0	0.583074	0.994	0.916	0	4	CYBA
NMUR1	0	0.57344	0.271	0.144	0	4	NMUR1
IKZF31	0	0.554671	0.675	0.719	0	4	IKZF3
MNDA	0	0.55277	0.338	0.258	0	4	MNDA
IFITM21	0	0.53174	0.979	0.896	0	4	IFITM2
MT2A1	0	0.508194	0.767	0.669	0	4	MT2A
ITGA41	0	0.496817	0.812	0.765	0	4	ITGA4
GNAI21	0	0.494806	0.918	0.852	0	4	GNAI2
PLAC8	0	0.490164	0.865	0.808	0	4	PLAC8
HSP90B11	0	0.485084	0.914	0.846	0	4	HSP90B1
GRN	0	0.471185	0.326	0.298	0	4	GRN
C1orf56	0	0.46327	0.764	0.77	0	4	C1orf56
PDLIM1	0	0.457035	0.238	0.191	0	4	PDLIM1
RAC1	0	0.454457	0.768	0.752	0	4	RAC1
ANXA12	0	0.453072	0.949	0.828	0	4	ANXA1
RNF2131	0	0.447307	0.977	0.902	0	4	RNF213
RAP1B1	0	0.443579	0.974	0.889	0	4	RAP1B
LY6E1	0	0.435199	0.803	0.663	0	4	LY6E
PPP2R5C1	0	0.433179	0.951	0.858	0	4	PPP2R5C
NFKBIA	0	0.428547	0.823	0.772	0	4	NFKBIA
IFITM3	0	0.423596	0.27	0.195	0	4	IFITM3
IER21	0	0.407834	0.827	0.68	0	4	IER2
HCST1	0	0.389963	0.989	0.923	0	4	HCST
LRRFIP11	0	0.362208	0.909	0.853	0	4	LRRFIP1
KIR3DL1	0	0.360495	0.216	0.104	0	4	KIR3DL1
MT-ND4L	0	0.353913	0.867	0.745	0	4	MT-ND4L
SAT11	0	0.349752	0.823	0.699	0	4	SAT1
S100A112	0	0.338988	0.9	0.824	0	4	S100A11
HBA2	0	0.334248	0.161	0.195	0	4	HBA2
KLF62	0	0.320482	0.85	0.78	0	4	KLF6
ARL4C1	0	0.318182	0.992	0.928	0	4	ARL4C
BNC2	0	0.296255	0.192	0.092	0	4	BNC2
LIM2	0	0.276077	0.169	0.056	0	4	LIM2
FCRL31	3.30986e-304	0.721383	0.359	0.321	6.61972e-301	4	FCRL3
IL2RG1	1.86061e-302	0.359397	0.844	0.803	3.72122e-299	4	IL2RG
DYNLL11	2.17482e-297	0.558745	0.687	0.689	4.34963e-294	4	DYNLL1
RARRES31	3.15204e-292	0.270518	0.889	0.856	6.30407e-289	4	RARRES3
PRR5L1	3.43262e-291	0.814376	0.4	0.355	6.86523e-288	4	PRR5L
CEBPB1	1.41015e-289	0.591671	0.672	0.692	2.82029e-286	4	CEBPB
MYO6	5.69861e-288	0.812442	0.358	0.315	1.13972e-284	4	MYO6
MAP3K81	1.14775e-285	0.867752	0.479	0.477	2.2955e-282	4	MAP3K8
PTPRE1	3.5999e-285	0.866565	0.533	0.561	7.1998e-282	4	PTPRE
CD14	4.02612e-280	0.28337	0.203	0.235	8.05223e-277	4	CD14
RRBP1	1.29118e-278	0.887379	0.524	0.555	2.58236e-275	4	RRBP1
PPIB1	6.31285e-274	0.257409	0.903	0.875	1.26257e-270	4	PPIB
S100A12	1.5787e-271	0.30464	0.199	0.225	3.15741e-268	4	S100A12
KIR2DL1	1.78461e-267	0.313963	0.195	0.09	3.56922e-264	4	KIR2DL1
SYTL21	4.63866e-267	0.852232	0.503	0.528	9.27732e-264	4	SYTL2
TIGIT1	3.02315e-263	0.882712	0.458	0.455	6.04629e-260	4	TIGIT
CD71	2.24826e-262	0.399443	0.78	0.781	4.49652e-259	4	CD7
HIST1H1C	4.55338e-262	0.598723	0.675	0.719	9.10675e-259	4	HIST1H1C
VCAN	4.25016e-250	0.667672	0.424	0.429	8.50031e-247	4	VCAN
TAGLN21	8.79189e-249	0.298906	0.839	0.806	1.75838e-245	4	TAGLN2
DAB2	7.93452e-243	0.392087	0.226	0.152	1.5869e-239	4	DAB2
LILRB11	1.95558e-242	0.780977	0.359	0.338	3.91115e-239	4	LILRB1
PTGDS	8.20468e-240	0.83394	0.263	0.259	1.64094e-236	4	PTGDS
HLA-DRB51	5.34749e-227	0.680993	0.367	0.374	1.0695e-223	4	HLA-DRB5
OPTN1	6.13689e-226	0.473195	0.68	0.717	1.22738e-222	4	OPTN
CARD161	1.94197e-222	0.496752	0.621	0.612	3.88395e-219	4	CARD16
LYAR1	8.90117e-218	0.376754	0.701	0.703	1.78023e-214	4	LYAR
XIST	1.41234e-216	0.409794	0.306	0.312	2.82467e-213	4	XIST
ZAP701	1.85218e-213	0.568535	0.624	0.656	3.70435e-210	4	ZAP70
CES11	1.41972e-207	0.590997	0.26	0.209	2.83943e-204	4	CES1
PTMS1	3.76532e-196	0.989814	0.448	0.471	7.53063e-193	4	PTMS
PATL21	5.62805e-192	0.711115	0.365	0.372	1.12561e-188	4	PATL2
MCTP21	7.43229e-191	0.859608	0.415	0.464	1.48646e-187	4	MCTP2
TSPO	1.67765e-190	0.29926	0.811	0.797	3.3553e-187	4	TSPO
DTHD11	4.20018e-170	0.581636	0.29	0.24	8.40036e-167	4	DTHD1
CCL3L1	2.01897e-167	0.382022	0.271	0.514	4.03794e-164	4	CCL3L1
GLIPR12	1.68079e-166	0.604034	0.57	0.613	3.36159e-163	4	GLIPR1
SKAP21	9.25075e-164	0.866477	0.444	0.503	1.85015e-160	4	SKAP2
DOCK5	2.26629e-163	0.423338	0.215	0.195	4.53257e-160	4	DOCK5
LYST1	3.5054e-163	0.751484	0.52	0.572	7.01081e-160	4	LYST
BHLHE40	9.23438e-161	0.693365	0.426	0.466	1.84688e-157	4	BHLHE40
VASP1	6.76381e-160	0.610099	0.589	0.639	1.35276e-156	4	VASP
ITGAX	9.43097e-151	0.785439	0.337	0.393	1.88619e-147	4	ITGAX
LST1	2.11999e-149	0.287654	0.393	0.399	4.23998e-146	4	LST1
TNFRSF1A	6.40067e-149	0.281002	0.277	0.52	1.28013e-145	4	TNFRSF1A
SYNGR1	4.35518e-148	0.801708	0.326	0.343	8.71036e-145	4	SYNGR1
HERPUD11	1.23784e-146	0.454356	0.56	0.576	2.47568e-143	4	HERPUD1
CD1601	5.04393e-141	0.672327	0.284	0.274	1.00879e-137	4	CD160
KIR3DL2	7.33688e-139	0.530265	0.211	0.155	1.46738e-135	4	KIR3DL2
EOMES1	9.84399e-136	0.603534	0.343	0.345	1.9688e-132	4	EOMES
SKAP1	1.25112e-134	0.285848	0.731	0.79	2.50225e-131	4	SKAP1
IDH21	2.15769e-133	0.547318	0.474	0.511	4.31538e-130	4	IDH2
GBP51	1.60788e-127	0.533223	0.54	0.594	3.21577e-124	4	GBP5
VCL1	7.86932e-126	0.693421	0.489	0.562	1.57386e-122	4	VCL
TNFRSF181	4.70053e-119	0.661353	0.314	0.293	9.40107e-116	4	TNFRSF18
HIST1H4C	9.11938e-118	0.327123	0.713	0.76	1.82388e-114	4	HIST1H4C
LRMP	3.10165e-116	0.287022	0.313	0.549	6.20329e-113	4	LRMP
SH2D2A1	3.58955e-115	0.745596	0.453	0.521	7.1791e-112	4	SH2D2A
PARP14	3.80477e-114	0.570413	0.557	0.643	7.60954e-111	4	PARP14
MXD1	1.13044e-105	0.309243	0.27	0.507	2.26087e-102	4	MXD1
CXXC5	9.61414e-104	0.724571	0.331	0.373	1.92283e-100	4	CXXC5
MEGF9	2.82666e-103	0.330835	0.279	0.503	5.65331e-100	4	MEGF9
PRKCH1	4.38067e-103	0.422052	0.638	0.697	8.76134e-100	4	PRKCH
ANXA52	8.44985e-96	0.433478	0.556	0.603	1.68997e-92	4	ANXA5
TYMP	3.62475e-95	0.342839	0.36	0.4	7.24951e-92	4	TYMP
RHOQ	3.14295e-94	0.423689	0.303	0.539	6.2859e-91	4	RHOQ
PIK3AP1	1.77362e-92	0.565103	0.3	0.348	3.54724e-89	4	PIK3AP1
KLRC41	1.16304e-90	0.692194	0.357	0.374	2.32608e-87	4	KLRC4
SNX18	1.25398e-90	0.289581	0.237	0.46	2.50796e-87	4	SNX18
TESC1	1.21584e-89	0.36625	0.239	0.291	2.43168e-86	4	TESC
ASAH1	7.66802e-89	0.533168	0.477	0.538	1.5336e-85	4	ASAH1
PTGER21	1.35831e-87	0.373246	0.471	0.516	2.71662e-84	4	PTGER2
PYCARD1	5.71553e-83	0.479724	0.534	0.597	1.14311e-79	4	PYCARD
CCDC50	7.72258e-81	0.313108	0.234	0.442	1.54452e-77	4	CCDC50
SLC15A41	7.63475e-80	0.78245	0.383	0.471	1.52695e-76	4	SLC15A4
SLFN12L	1.17351e-79	0.595825	0.515	0.609	2.34701e-76	4	SLFN12L
XBP1	7.82564e-79	0.357977	0.634	0.707	1.56513e-75	4	XBP1
OASL1	1.40701e-77	0.429825	0.236	0.274	2.81402e-74	4	OASL
IER3	1.73043e-74	0.333682	0.261	0.476	3.46086e-71	4	IER3
GK5	8.67312e-73	0.816968	0.43	0.533	1.73462e-69	4	GK5
YPEL11	7.71552e-72	0.726793	0.373	0.447	1.5431e-68	4	YPEL1
BST21	1.39097e-70	0.406661	0.612	0.669	2.78193e-67	4	BST2
RASSF4	1.7206e-70	0.47656	0.255	0.33	3.4412e-67	4	RASSF4
COL6A2	6.48322e-70	0.836	0.375	0.461	1.29664e-66	4	COL6A2
SAP301	1.14377e-68	0.352363	0.277	0.463	2.28754e-65	4	SAP30
SYK	2.42026e-68	0.286196	0.172	0.251	4.84053e-65	4	SYK
FOSL2	6.27491e-68	0.614524	0.393	0.474	1.25498e-64	4	FOSL2
CD8A2	6.97695e-68	0.310794	0.518	0.562	1.39539e-64	4	CD8A
HLA-DQB11	1.38629e-62	0.336241	0.299	0.368	2.77259e-59	4	HLA-DQB1
G0S2	1.58651e-58	0.790603	0.47	0.582	3.17302e-55	4	G0S2
ARID5B1	3.58615e-58	0.287509	0.593	0.655	7.1723e-55	4	ARID5B
CHST2	3.92613e-58	0.575596	0.275	0.321	7.85225e-55	4	CHST2
PSTPIP2	6.94811e-56	0.282649	0.258	0.471	1.38962e-52	4	PSTPIP2
XCL21	8.85557e-56	0.482922	0.277	0.29	1.77111e-52	4	XCL2
AGTRAP1	7.67946e-53	0.551286	0.397	0.484	1.53589e-49	4	AGTRAP
IKZF2	2.21121e-51	0.838251	0.407	0.498	4.42242e-48	4	IKZF2
TCIRG1	3.01371e-51	0.316267	0.314	0.507	6.02742e-48	4	TCIRG1
SPECC1	1.18429e-50	0.273684	0.235	0.423	2.36859e-47	4	SPECC1
STAT41	2.07724e-49	0.501974	0.529	0.615	4.15448e-46	4	STAT4
SMC4	8.77468e-49	0.27518	0.327	0.516	1.75494e-45	4	SMC4
ANXA41	2.74528e-48	0.626145	0.357	0.44	5.49056e-45	4	ANXA4
AKR1C3	2.91909e-44	0.669372	0.297	0.354	5.83818e-41	4	AKR1C3
TXK1	6.22136e-44	0.412533	0.513	0.594	1.24427e-40	4	TXK
AUTS2	1.70061e-43	0.569722	0.347	0.409	3.40121e-40	4	AUTS2
LGALS31	1.95043e-43	0.532037	0.383	0.466	3.90086e-40	4	LGALS3
ITGB71	2.67403e-42	0.465176	0.528	0.612	5.34806e-39	4	ITGB7
OGFRL1	4.01703e-42	0.388189	0.304	0.508	8.03405e-39	4	OGFRL1
CADM1	2.12081e-41	0.310897	0.202	0.176	4.24163e-38	4	CADM1
HIST1H1B	3.51313e-41	0.320981	0.237	0.398	7.02626e-38	4	HIST1H1B
IL18R1	1.07873e-37	0.345735	0.276	0.456	2.15746e-34	4	IL18R1
ATP6V0B1	7.53704e-36	0.383101	0.538	0.615	1.50741e-32	4	ATP6V0B
IFNG1	2.61158e-35	0.349737	0.149	0.143	5.22316e-32	4	IFNG
IER5	4.48267e-35	0.430046	0.363	0.56	8.96535e-32	4	IER5
JAKMIP21	5.40582e-34	0.624273	0.322	0.405	1.08116e-30	4	JAKMIP2
SAMD9L1	7.94166e-34	0.476491	0.456	0.555	1.58833e-30	4	SAMD9L
TUBB4B	1.13852e-32	0.332317	0.356	0.553	2.27703e-29	4	TUBB4B
BAZ2B1	3.39646e-32	0.305068	0.349	0.554	6.79292e-29	4	BAZ2B
SOD2	3.67321e-32	0.25357	0.422	0.604	7.34642e-29	4	SOD2
CYBB	5.11994e-32	0.423284	0.219	0.319	1.02399e-28	4	CYBB
RNF130	6.51009e-32	0.31438	0.304	0.491	1.30202e-28	4	RNF130
KLF101	1.40626e-31	0.341664	0.281	0.386	2.81252e-28	4	KLF10
ATP1B31	2.25882e-30	0.562472	0.482	0.583	4.51764e-27	4	ATP1B3
BCL2A1	2.62939e-30	0.267749	0.318	0.498	5.25878e-27	4	BCL2A1
STXBP2	2.88729e-30	0.253901	0.315	0.412	5.77458e-27	4	STXBP2
MAPKAPK2	1.64487e-29	0.404894	0.374	0.578	3.28973e-26	4	MAPKAPK2
CD226	2.41157e-28	0.515912	0.514	0.639	4.82314e-25	4	CD226
FAM49A	9.50879e-28	0.439569	0.243	0.316	1.90176e-24	4	FAM49A
HAVCR2	3.72347e-27	0.513338	0.234	0.308	7.44695e-24	4	HAVCR2
RABGAP1L	1.01184e-26	0.499091	0.482	0.591	2.02368e-23	4	RABGAP1L
PDE4D1	1.26475e-26	0.260856	0.391	0.567	2.52951e-23	4	PDE4D
HBA1	1.94008e-25	0.602141	0.238	0.355	3.88015e-22	4	HBA1
CEBPD	2.27098e-25	0.544455	0.363	0.476	4.54195e-22	4	CEBPD
KLRC11	3.88774e-25	0.45055	0.182	0.272	7.77549e-22	4	KLRC1
TNFAIP2	1.65755e-24	0.512913	0.315	0.504	3.31511e-21	4	TNFAIP2
GLUL	3.22904e-23	0.481172	0.355	0.462	6.45808e-20	4	GLUL
MIS18BP1	7.12278e-23	0.456395	0.505	0.622	1.42456e-19	4	MIS18BP1
FAM3C	4.13396e-22	0.353067	0.299	0.493	8.26791e-19	4	FAM3C
GNS	5.42638e-21	0.256577	0.24	0.438	1.08528e-17	4	GNS
QKI	3.34352e-20	0.540478	0.492	0.631	6.68703e-17	4	QKI
IL18RAP	4.62337e-20	0.271696	0.191	0.264	9.24675e-17	4	IL18RAP
CMC11	1.53583e-19	0.717342	0.443	0.564	3.07166e-16	4	CMC1
MARCKS	1.82927e-19	0.526412	0.303	0.407	3.65854e-16	4	MARCKS
TKT	6.48152e-19	0.271624	0.603	0.7	1.2963e-15	4	TKT
CTSZ	4.30577e-18	0.408896	0.34	0.532	8.61153e-15	4	CTSZ
TPM41	1.60817e-16	0.502604	0.497	0.64	3.21634e-13	4	TPM4
FBXL5	3.68894e-16	0.391466	0.441	0.548	7.37788e-13	4	FBXL5
2022-09-11	2.0112e-15	0.329327	0.348	0.528	4.02241e-12	4	2022-09-11
SERPINB9	8.69702e-15	0.539375	0.495	0.62	1.7394e-11	4	SERPINB9
SP140	6.01103e-14	0.259448	0.402	0.574	1.20221e-10	4	SP140
THEMIS2	1.35886e-13	0.588332	0.356	0.473	2.71771e-10	4	THEMIS2
LMO4	3.57189e-13	0.44958	0.37	0.553	7.14379e-10	4	LMO4
SLA2	3.745e-13	0.420233	0.327	0.501	7.49e-10	4	SLA2
SLFN13	2.25163e-12	0.566123	0.354	0.524	4.50326e-09	4	SLFN13
GAS7	2.77639e-12	0.524037	0.28	0.386	5.55278e-09	4	GAS7
ARHGAP261	4.56449e-12	0.594872	0.423	0.566	9.12898e-09	4	ARHGAP26
TNIK	1.60846e-11	0.295547	0.441	0.63	3.21693e-08	4	TNIK
B4GALT11	1.69919e-09	0.474593	0.48	0.618	3.39838e-06	4	B4GALT1
PROK21	2.60543e-09	0.316892	0.212	0.209	5.21086e-06	4	PROK2
CDC42EP31	6.61979e-09	0.480293	0.444	0.578	1.32396e-05	4	CDC42EP3
CASP11	8.2467e-09	0.381802	0.444	0.558	1.64934e-05	4	CASP1
CCL4L21	9.4212e-09	0.729224	0.372	0.494	1.88424e-05	4	CCL4L2
HOTAIRM1	2.24219e-08	0.343921	0.3	0.469	4.48438e-05	4	HOTAIRM1
DPYSL2	3.55025e-08	0.317306	0.278	0.454	7.10049e-05	4	DPYSL2
BPGM	7.76914e-08	0.432127	0.269	0.432	0.000155383	4	BPGM
IVNS1ABP	7.85232e-07	0.426551	0.397	0.578	0.00157046	4	IVNS1ABP
MTRNR2L12	9.46124e-07	0.81644	0.428	0.573	0.00189225	4	MTRNR2L12
SDF2L11	1.03984e-06	0.324927	0.433	0.6	0.00207967	4	SDF2L1
RHOBTB3	3.02362e-06	0.439264	0.237	0.324	0.00604724	4	RHOBTB3
RAB27B	4.12622e-06	0.31755	0.211	0.289	0.00825245	4	RAB27B
NFATC21	6.43273e-06	0.496553	0.438	0.588	0.0128655	4	NFATC2
ABCB1	5.35397e-05	0.473359	0.273	0.411	0.107079	4	ABCB1
KIF21A1	0.000536505	0.66664	0.404	0.549	1	4	KIF21A
NAMPT	0.00112708	0.4539	0.393	0.56	1	4	NAMPT
ARHGEF12	0.00136543	0.437797	0.263	0.333	1	4	ARHGEF12
TOX	0.00185896	0.58141	0.324	0.438	1	4	TOX
STX7	0.00206044	0.488809	0.353	0.518	1	4	STX7
CD83	0.00689459	0.252654	0.23	0.394	1	4	CD83
RAB11FIP11	0.00835932	0.468731	0.364	0.508	1	4	RAB11FIP1
FHIT1	0	1.06857	0.622	0.46	0	5	FHIT
CCR72	0	1.03783	0.879	0.625	0	5	CCR7
IL6ST1	0	1.00824	0.749	0.622	0	5	IL6ST
PLCG21	0	0.998741	0.619	0.629	0	5	PLCG2
HIST1H1D1	0	0.795253	0.839	0.764	0	5	HIST1H1D
TRABD2A2	0	0.785751	0.745	0.651	0	5	TRABD2A
XIST1	0	0.753057	0.417	0.304	0	5	XIST
LEF12	0	0.710843	0.866	0.706	0	5	LEF1
HIST1H4C1	0	0.692906	0.814	0.752	0	5	HIST1H4C
SELL2	0	0.683753	0.932	0.747	0	5	SELL
SATB12	0	0.671655	0.81	0.737	0	5	SATB1
ABLIM12	0	0.652014	0.659	0.666	0	5	ABLIM1
HIST1H1E2	0	0.616405	0.808	0.766	0	5	HIST1H1E
CAMK42	0	0.609374	0.746	0.704	0	5	CAMK4
TRAT12	0	0.605432	0.657	0.61	0	5	TRAT1
AIF12	0	0.567646	0.652	0.522	0	5	AIF1
MAL3	0	0.534905	0.735	0.657	0	5	MAL
PIK3IP12	0	0.522185	0.883	0.755	0	5	PIK3IP1
S100A91	0	0.519011	0.861	0.686	0	5	S100A9
OXNAD12	0	0.514256	0.752	0.712	0	5	OXNAD1
RCAN33	0	0.481689	0.833	0.749	0	5	RCAN3
NOSIP2	0	0.42329	0.912	0.809	0	5	NOSIP
S100A81	0	0.420203	0.644	0.532	0	5	S100A8
LINC008612	0	0.404077	0.792	0.75	0	5	LINC00861
TCF72	0	0.395375	0.959	0.842	0	5	TCF7
BCL11B1	0	0.376105	0.814	0.795	0	5	BCL11B
RGS102	0	0.374675	0.882	0.807	0	5	RGS10
LYZ1	0	0.370821	0.807	0.67	0	5	LYZ
FOXP12	0	0.323967	0.94	0.862	0	5	FOXP1
FCN11	0	0.255321	0.292	0.265	0	5	FCN1
TXK2	2.67978e-276	0.602307	0.601	0.587	5.35956e-273	5	TXK
ITGA61	4.22015e-252	0.819331	0.58	0.621	8.44031e-249	5	ITGA6
C1orf1621	2.38269e-235	0.484268	0.556	0.521	4.76538e-232	5	C1orf162
TNFAIP21	8.74309e-215	0.273494	0.24	0.507	1.74862e-211	5	TNFAIP2
SAMHD1	4.48359e-210	0.254236	0.823	0.823	8.96717e-207	5	SAMHD1
IFI6	4.11441e-203	0.388784	0.362	0.375	8.22882e-200	5	IFI6
NUCB21	2.17726e-194	0.344317	0.761	0.759	4.35452e-191	5	NUCB2
EPHB61	1.87156e-182	0.311003	0.266	0.523	3.74312e-179	5	EPHB6
STRBP	1.51835e-173	0.274199	0.272	0.528	3.0367e-170	5	STRBP
MAST4	2.20536e-164	0.266136	0.252	0.507	4.41072e-161	5	MAST4
C1orf561	3.98662e-160	0.290831	0.726	0.772	7.97324e-157	5	C1orf56
RNASET21	4.61035e-160	0.292594	0.762	0.765	9.2207e-157	5	RNASET2
CD272	8.45125e-157	0.282712	0.745	0.721	1.69025e-153	5	CD27
OAS2	1.81718e-147	0.260244	0.271	0.535	3.63437e-144	5	OAS2
NFKBIZ	7.28354e-147	0.600789	0.605	0.67	1.45671e-143	5	NFKBIZ
IFI44L	4.67619e-144	0.358171	0.231	0.301	9.35237e-141	5	IFI44L
HIST1H1C1	9.02039e-136	0.466312	0.645	0.721	1.80408e-132	5	HIST1H1C
HERC5	1.76293e-134	0.327392	0.216	0.478	3.52586e-131	5	HERC5
KCNQ1OT1	1.0145e-128	0.250191	0.3	0.536	2.02899e-125	5	KCNQ1OT1
NFKBIA1	1.05528e-123	0.260647	0.763	0.777	2.11056e-120	5	NFKBIA
ACTN12	2.24088e-119	0.640433	0.515	0.557	4.48176e-116	5	ACTN1
TSHZ21	1.2126e-113	0.712092	0.462	0.481	2.42521e-110	5	TSHZ2
ADTRP1	1.49651e-112	0.696322	0.368	0.35	2.99301e-109	5	ADTRP
NAMPT1	1.58563e-110	0.272332	0.324	0.563	3.17125e-107	5	NAMPT
ISG151	2.7041e-108	0.333167	0.448	0.481	5.4082e-105	5	ISG15
IL17RA	3.16199e-105	0.318739	0.342	0.578	6.32398e-102	5	IL17RA
LRRN32	6.91037e-99	0.784046	0.462	0.5	1.38207e-95	5	LRRN3
TTN1	9.98273e-84	0.803649	0.456	0.52	1.99655e-80	5	TTN
CHI3L2	3.4902e-81	0.593945	0.295	0.361	6.9804e-78	5	CHI3L2
FKBP51	4.46904e-80	0.403337	0.617	0.691	8.93808e-77	5	FKBP5
MCL1	1.54271e-78	0.274825	0.69	0.766	3.08543e-75	5	MCL1
SAMD9L2	2.14786e-74	0.261536	0.325	0.563	4.29573e-71	5	SAMD9L
PPA11	5.19965e-74	0.287497	0.694	0.745	1.03993e-70	5	PPA1
GBP4	1.41108e-73	0.297504	0.365	0.611	2.82217e-70	5	GBP4
IL1B1	9.91098e-73	0.764524	0.488	0.595	1.9822e-69	5	IL1B
AK51	2.37009e-67	0.654198	0.399	0.448	4.74019e-64	5	AK5
IFIT3	5.72653e-67	0.39174	0.118	0.223	1.14531e-63	5	IFIT3
TMIGD22	5.29946e-65	0.532846	0.391	0.439	1.05989e-61	5	TMIGD2
ANKRD26	5.98256e-64	0.429981	0.345	0.565	1.19651e-60	5	ANKRD26
NRIP1	5.7633e-63	0.375376	0.345	0.565	1.15266e-59	5	NRIP1
TKT1	2.84378e-62	0.367022	0.615	0.698	5.68756e-59	5	TKT
MYC2	1.32285e-59	0.554806	0.488	0.549	2.64571e-56	5	MYC
PARP141	8.1398e-59	0.250764	0.42	0.651	1.62796e-55	5	PARP14
CD42	1.17354e-58	0.508406	0.491	0.564	2.34708e-55	5	CD4
IFIT1	3.00799e-57	0.323187	0.134	0.211	6.01598e-54	5	IFIT1
SOD21	1.48762e-56	0.266866	0.394	0.604	2.97524e-53	5	SOD2
LGALS3BP	5.16134e-56	0.332081	0.229	0.326	1.03227e-52	5	LGALS3BP
DPYD	1.90277e-54	0.294603	0.361	0.574	3.80554e-51	5	DPYD
RPAP2	2.69883e-54	0.300698	0.408	0.624	5.39767e-51	5	RPAP2
RALGPS2	8.06804e-54	0.335922	0.267	0.475	1.61361e-50	5	RALGPS2
TNIK1	8.25386e-51	0.250915	0.417	0.63	1.65077e-47	5	TNIK
PARP9	1.19806e-50	0.316623	0.281	0.505	2.39613e-47	5	PARP9
CD551	3.57797e-48	0.438564	0.562	0.649	7.15595e-45	5	CD55
EPSTI1	2.45575e-46	0.260408	0.246	0.464	4.9115e-43	5	EPSTI1
KNOP1	2.30556e-45	0.333252	0.345	0.551	4.61111e-42	5	KNOP1
IL4R	1.64766e-37	0.316309	0.334	0.518	3.29531e-34	5	IL4R
RSAD2	7.52067e-37	0.309072	0.146	0.263	1.50413e-33	5	RSAD2
SERPINE2	5.45428e-36	0.309308	0.186	0.288	1.09086e-32	5	SERPINE2
NET11	6.62262e-31	0.29474	0.217	0.377	1.32452e-27	5	NET1
OAS3	2.1512e-29	0.282366	0.171	0.382	4.3024e-26	5	OAS3
MARCKSL11	5.51209e-28	0.581606	0.476	0.568	1.10242e-24	5	MARCKSL1
STAT1	2.97879e-27	0.602984	0.507	0.631	5.95758e-24	5	STAT1
FCGRT	1.70538e-26	0.373253	0.361	0.453	3.41077e-23	5	FCGRT
MDS21	3.55246e-25	0.250144	0.198	0.351	7.10492e-22	5	MDS2
BRI3	4.83969e-25	0.303892	0.593	0.715	9.67938e-22	5	BRI3
TCEA31	1.44431e-21	0.393502	0.313	0.465	2.88862e-18	5	TCEA3
HMGA1	2.23077e-20	0.27916	0.437	0.623	4.46153e-17	5	HMGA1
CHD7	2.9342e-20	0.440324	0.378	0.577	5.8684e-17	5	CHD7
NT5C3A	4.19255e-19	0.276785	0.361	0.548	8.3851e-16	5	NT5C3A
CDCA7L1	7.6556e-15	0.435193	0.272	0.374	1.53112e-11	5	CDCA7L
STMN1	2.00167e-14	0.322435	0.437	0.604	4.00335e-11	5	STMN1
SOX4	3.59642e-14	0.561182	0.236	0.408	7.19284e-11	5	SOX4
EIF2AK2	5.34004e-14	0.402161	0.409	0.608	1.06801e-10	5	EIF2AK2
PIM2	2.99922e-13	0.383267	0.412	0.517	5.99844e-10	5	PIM2
APP1	5.87128e-13	0.324435	0.27	0.439	1.17426e-09	5	APP
G0S21	1.17827e-12	0.542128	0.387	0.587	2.35654e-09	5	G0S2
TC2N	9.40561e-12	0.275817	0.568	0.679	1.88112e-08	5	TC2N
TBC1D4	3.94636e-11	0.430176	0.412	0.59	7.89272e-08	5	TBC1D4
APBA21	2.04572e-09	0.294041	0.365	0.528	4.09144e-06	5	APBA2
PDE3B1	3.51038e-09	0.305427	0.549	0.688	7.02077e-06	5	PDE3B
AFF3	2.7386e-08	0.362429	0.223	0.345	5.4772e-05	5	AFF3
HIF1A	2.9772e-08	0.486731	0.451	0.582	5.95439e-05	5	HIF1A
MARCKS1	1.15043e-07	0.303854	0.237	0.41	0.000230087	5	MARCKS
MX2	1.66348e-07	0.48863	0.418	0.602	0.000332695	5	MX2
CYSLTR11	2.23618e-06	0.472371	0.285	0.4	0.00447236	5	CYSLTR1
CTSL	3.79483e-06	0.267579	0.193	0.321	0.00758965	5	CTSL
PIM1	8.67807e-05	0.255015	0.518	0.632	0.173561	5	PIM1
INPP4B1	8.94743e-05	0.346568	0.503	0.636	0.178949	5	INPP4B
MX1	0.000107365	0.554721	0.333	0.509	0.21473	5	MX1
TNFSF101	0.000637824	0.456892	0.397	0.526	1	5	TNFSF10
CCL31	0.00169792	0.436415	0.383	0.528	1	5	CCL3
RTKN2	0	2.2547	0.803	0.437	0	6	RTKN2
IKZF21	0	1.20652	0.707	0.481	0	6	IKZF2
FOXP3	0	1.13414	0.571	0.14	0	6	FOXP3
IL2RA1	0	1.10023	0.577	0.333	0	6	IL2RA
BIRC31	0	0.910443	0.716	0.615	0	6	BIRC3
ARID5B2	0	0.782407	0.781	0.644	0	6	ARID5B
CTLA4	0	0.719736	0.552	0.412	0	6	CTLA4
LEF13	0	0.663495	0.857	0.71	0	6	LEF1
ID3	0	0.596866	0.547	0.398	0	6	ID3
LINC00402	0	0.560629	0.585	0.436	0	6	LINC00402
FCRL32	0	0.528812	0.576	0.311	0	6	FCRL3
LAIR21	0	0.357507	0.464	0.297	0	6	LAIR2
NCF41	0	0.350461	0.462	0.292	0	6	NCF4
SWAP70	0	0.281113	0.515	0.39	0	6	SWAP70
FANK1	0	0.261018	0.353	0.107	0	6	FANK1
CD273	4.06169e-269	0.566364	0.824	0.718	8.12338e-266	6	CD27
GADD45A	2.29942e-267	0.377681	0.577	0.468	4.59884e-264	6	GADD45A
ADTRP2	2.07158e-235	0.257339	0.507	0.344	4.14316e-232	6	ADTRP
PELI1	6.12529e-190	0.317841	0.553	0.49	1.22506e-186	6	PELI1
TIGIT2	2.7389e-185	0.920999	0.549	0.451	5.4778e-182	6	TIGIT
TBC1D41	2.31315e-173	0.526319	0.643	0.576	4.6263e-170	6	TBC1D4
MX11	4.57174e-166	0.28857	0.581	0.494	9.14349e-163	6	MX1
NR4A21	7.26473e-152	0.275367	0.546	0.433	1.45295e-148	6	NR4A2
RCAN34	2.39576e-142	0.350915	0.834	0.751	4.79151e-139	6	RCAN3
PIK3IP13	3.60266e-141	0.331861	0.844	0.759	7.20533e-138	6	PIK3IP1
2022-06-01	5.20233e-139	0.528909	0.585	0.49	1.04047e-135	6	JUN
LDHB2	1.26148e-119	0.306121	0.968	0.94	2.52297e-116	6	LDHB
CCDC501	1.3323e-119	0.270712	0.483	0.424	2.66461e-116	6	CCDC50
ISG20	7.09057e-116	0.340866	0.868	0.821	1.41811e-112	6	ISG20
SELL3	2.16163e-105	0.365313	0.809	0.757	4.32325e-102	6	SELL
MAL4	3.06668e-105	0.320485	0.734	0.659	6.13337e-102	6	MAL
PIK3R11	2.69327e-104	0.31071	0.862	0.838	5.38654e-101	6	PIK3R1
F5	7.90836e-102	0.312621	0.391	0.267	1.58167e-98	6	F5
CNST	4.7065e-96	0.269929	0.632	0.569	9.41299e-93	6	CNST
HSPB12	4.22078e-92	0.257629	0.698	0.645	8.44157e-89	6	HSPB1
SAMHD11	5.14245e-89	0.319267	0.847	0.822	1.02849e-85	6	SAMHD1
BTG21	2.30378e-72	0.275408	0.802	0.774	4.60756e-69	6	BTG2
PMAIP11	1.37805e-71	0.393158	0.523	0.471	2.7561e-68	6	PMAIP1
GCC2	8.80983e-67	0.299274	0.871	0.855	1.76197e-63	6	GCC2
NABP1	4.81365e-65	0.318819	0.526	0.472	9.62731e-62	6	NABP1
EZR1	3.03634e-55	0.304756	0.787	0.755	6.07269e-52	6	EZR
RGS11	4.34612e-47	0.528535	0.37	0.3	8.69224e-44	6	RGS1
ATP2B11	2.98546e-43	0.253108	0.667	0.651	5.97092e-40	6	ATP2B1
ZNF331	7.97677e-29	0.382121	0.544	0.501	1.59535e-25	6	ZNF331
SOX41	2.74033e-25	0.419651	0.446	0.395	5.48065e-22	6	SOX4
CORO1B1	7.39506e-25	0.31142	0.584	0.574	1.47901e-21	6	CORO1B
GZMK1	0	2.29231	0.969	0.445	0	7	GZMK
KLRB12	0	2.08036	0.962	0.558	0	7	KLRB1
SLC4A10	0	2.00456	0.725	0.107	0	7	SLC4A10
DUSP21	0	1.85164	0.967	0.674	0	7	DUSP2
NCR31	0	1.75227	0.785	0.473	0	7	NCR3
CEBPD1	0	1.59937	0.745	0.456	0	7	CEBPD
PHACTR21	0	1.53298	0.839	0.596	0	7	PHACTR2
GZMA2	0	1.30584	0.965	0.506	0	7	GZMA
KLRG11	0	1.29166	0.792	0.436	0	7	KLRG1
MYBL12	0	1.22908	0.832	0.624	0	7	MYBL1
ID22	0	1.20102	0.934	0.614	0	7	ID2
DUSP11	0	1.17355	0.803	0.487	0	7	DUSP1
ZBTB16	0	1.14239	0.506	0.283	0	7	ZBTB16
SYTL22	0	1.05867	0.677	0.52	0	7	SYTL2
NKG72	0	1.05795	0.959	0.518	0	7	NKG7
FOSL21	0	1.01979	0.653	0.46	0	7	FOSL2
CCL52	0	1.01696	0.965	0.71	0	7	CCL5
LYAR2	0	1.00274	0.886	0.696	0	7	LYAR
CD691	0	0.997554	0.948	0.775	0	7	CD69
MAP3K82	0	0.99456	0.639	0.47	0	7	MAP3K8
RGS21	0	0.978338	0.619	0.324	0	7	RGS2
CTSW2	0	0.974056	0.807	0.478	0	7	CTSW
CST72	0	0.949575	0.901	0.575	0	7	CST7
CXXC51	0	0.932469	0.567	0.362	0	7	CXXC5
NR4A22	0	0.920933	0.624	0.431	0	7	NR4A2
PRF12	0	0.916197	0.8	0.46	0	7	PRF1
RORA2	0	0.910437	0.912	0.778	0	7	RORA
ZFP361	0	0.90892	0.837	0.703	0	7	ZFP36
ALOX5AP1	0	0.900256	0.729	0.502	0	7	ALOX5AP
PRDM13	0	0.891353	0.744	0.6	0	7	PRDM1
FKBP112	0	0.874557	0.744	0.624	0	7	FKBP11
IFNGR11	0	0.868346	0.619	0.462	0	7	IFNGR1
ARL4C2	0	0.847473	0.994	0.931	0	7	ARL4C
IL18R11	0	0.844484	0.562	0.438	0	7	IL18R1
HOPX2	0	0.839426	0.738	0.479	0	7	HOPX
ABCB11	0	0.83351	0.551	0.395	0	7	ABCB1
CXCR6	0	0.824038	0.515	0.128	0	7	CXCR6
IL18RAP1	0	0.815441	0.514	0.248	0	7	IL18RAP
GPR1711	0	0.803557	0.618	0.476	0	7	GPR171
DDIT4	0	0.790102	0.848	0.743	0	7	DDIT4
NRIP11	0	0.785285	0.624	0.547	0	7	NRIP1
MAF2	0	0.782599	0.702	0.585	0	7	MAF
ODF2L1	0	0.775311	0.781	0.696	0	7	ODF2L
MATK2	0	0.770266	0.656	0.517	0	7	MATK
SRGN2	0	0.74521	0.968	0.822	0	7	SRGN
CTSA	0	0.703423	0.55	0.401	0	7	CTSA
TLE1	0	0.701983	0.463	0.244	0	7	TLE1
LGALS32	0	0.699216	0.606	0.454	0	7	LGALS3
XBP11	0	0.694742	0.794	0.697	0	7	XBP1
BHLHE401	0	0.694666	0.58	0.458	0	7	BHLHE40
TNFAIP31	0	0.66864	0.809	0.73	0	7	TNFAIP3
CCR61	0	0.664625	0.538	0.288	0	7	CCR6
GBP52	0	0.662967	0.693	0.586	0	7	GBP5
CXCR4	0	0.655868	0.978	0.897	0	7	CXCR4
PMAIP12	0	0.644969	0.573	0.469	0	7	PMAIP1
SYNE22	0	0.636423	0.929	0.832	0	7	SYNE2
EOMES2	0	0.634726	0.542	0.336	0	7	EOMES
GNLY2	0	0.622125	0.728	0.507	0	7	GNLY
SPOCK2	0	0.613313	0.891	0.807	0	7	SPOCK2
HCST2	0	0.538657	0.992	0.925	0	7	HCST
IL7R2	0	0.521237	0.999	0.935	0	7	IL7R
OSM1	0	0.516281	0.491	0.355	0	7	OSM
IL23R	0	0.510919	0.454	0.028	0	7	IL23R
JUNB1	0	0.501668	0.972	0.865	0	7	JUNB
MYO1F2	0	0.482581	0.732	0.527	0	7	MYO1F
ZFP36L2	0	0.480707	0.998	0.98	0	7	ZFP36L2
ARL4A1	0	0.472577	0.507	0.317	0	7	ARL4A
ANXA13	0	0.469959	0.943	0.833	0	7	ANXA1
CLIC12	0	0.466847	0.906	0.802	0	7	CLIC1
S100A42	0	0.458943	0.997	0.939	0	7	S100A4
PLEK2	0	0.450287	0.737	0.534	0	7	PLEK
BLK	0	0.434938	0.407	0.189	0	7	BLK
COL5A3	0	0.401757	0.466	0.148	0	7	COL5A3
CCR2	0	0.377815	0.447	0.229	0	7	CCR2
P2RY14	0	0.361127	0.345	0.081	0	7	P2RY14
TNF	0	0.332082	0.451	0.302	0	7	TNF
B3GALT2	0	0.328565	0.445	0.144	0	7	B3GALT2
CCR1	0	0.296397	0.42	0.174	0	7	CCR1
IL4I1	0	0.276672	0.427	0.121	0	7	IL4I1
SLC16A3	0	0.274004	0.437	0.316	0	7	SLC16A3
AHNAK3	3.12315e-307	0.496497	0.877	0.788	6.24631e-304	7	AHNAK
MIDN2	1.81181e-303	0.504686	0.613	0.511	3.62363e-300	7	MIDN
IER22	6.51175e-301	0.54938	0.834	0.685	1.30235e-297	7	IER2
PDE4B1	8.42318e-295	0.631956	0.649	0.583	1.68464e-291	7	PDE4B
IFNG-AS1	1.19947e-293	0.303527	0.455	0.307	2.39893e-290	7	IFNG-AS1
CTSH1	4.46609e-293	0.409514	0.485	0.369	8.93218e-290	7	CTSH
B4GALT12	5.64027e-285	0.625996	0.652	0.606	1.12805e-281	7	B4GALT1
SLC2A31	2.13681e-284	0.542003	0.706	0.599	4.27362e-281	7	SLC2A3
ZNF3311	3.65422e-277	0.603456	0.581	0.499	7.30844e-274	7	ZNF331
LST11	7.38358e-273	0.652994	0.57	0.391	1.47672e-269	7	LST1
SLAMF72	1.64735e-266	0.329145	0.525	0.356	3.29469e-263	7	SLAMF7
HSPA52	3.73823e-265	0.605394	0.775	0.708	7.47646e-262	7	HSPA5
PIK3R12	3.79599e-256	0.590874	0.874	0.837	7.59197e-253	7	PIK3R1
TC2N1	4.9638e-255	0.593928	0.728	0.67	9.9276e-252	7	TC2N
LCP12	3.26452e-247	0.369841	0.939	0.894	6.52905e-244	7	LCP1
CD632	1.11805e-239	0.494487	0.757	0.674	2.2361e-236	7	CD63
TYROBP1	1.87673e-226	0.585807	0.471	0.332	3.75347e-223	7	TYROBP
SMIM14	5.88278e-215	0.270452	0.488	0.436	1.17656e-211	7	SMIM14
HPGD	8.20566e-211	0.684502	0.477	0.376	1.64113e-207	7	HPGD
AQP31	2.96876e-210	0.601918	0.698	0.61	5.93752e-207	7	AQP3
IKZF22	6.30175e-200	0.512485	0.542	0.49	1.26035e-196	7	IKZF2
SAMD32	1.16113e-199	0.333676	0.693	0.581	2.32226e-196	7	SAMD3
NFKBIA2	3.64971e-189	0.629486	0.812	0.774	7.29942e-186	7	NFKBIA
CTSC2	2.8224e-187	0.457564	0.711	0.667	5.64479e-184	7	CTSC
STOM2	3.96656e-183	0.49861	0.6	0.533	7.93312e-180	7	STOM
SPATS2L	2.61975e-181	0.319526	0.437	0.337	5.23949e-178	7	SPATS2L
ANXA23	5.32913e-181	0.326579	0.688	0.559	1.06583e-177	7	ANXA2
AUTS21	1.05637e-177	0.275107	0.494	0.401	2.11275e-174	7	AUTS2
CYBA2	9.44965e-177	0.259843	0.971	0.92	1.88993e-173	7	CYBA
DUSP51	3.53055e-176	0.316658	0.462	0.352	7.06111e-173	7	DUSP5
TGFB12	1.06561e-173	0.41919	0.782	0.74	2.13122e-170	7	TGFB1
HSP90B12	6.75661e-170	0.383832	0.888	0.85	1.35132e-166	7	HSP90B1
YWHAH1	3.08691e-168	0.504495	0.63	0.575	6.17383e-165	7	YWHAH
SOCS31	4.04839e-168	0.427735	0.61	0.573	8.09679e-165	7	SOCS3
ZFP36L1	2.18892e-164	0.455664	0.787	0.745	4.37784e-161	7	ZFP36L1
RAB11FIP12	6.76093e-164	0.366978	0.544	0.496	1.35219e-160	7	RAB11FIP1
RUNX21	8.03096e-157	0.352273	0.51	0.481	1.60619e-153	7	RUNX2
AREG	8.12085e-157	0.444121	0.498	0.479	1.62417e-153	7	AREG
CASP12	7.14692e-155	0.515037	0.617	0.547	1.42938e-151	7	CASP1
SH2D2A2	5.11369e-154	0.409676	0.549	0.514	1.02274e-150	7	SH2D2A
EZR2	9.88114e-152	0.405757	0.78	0.756	1.97623e-148	7	EZR
RUNX32	2.90742e-150	0.386861	0.756	0.725	5.81484e-147	7	RUNX3
PDXK	2.99462e-150	0.269261	0.492	0.466	5.98925e-147	7	PDXK
PTGDR2	6.79781e-148	0.338461	0.488	0.379	1.35956e-144	7	PTGDR
SSR31	2.5301e-147	0.468502	0.677	0.649	5.0602e-144	7	SSR3
GLRX	4.8916e-147	0.512144	0.752	0.714	9.78321e-144	7	GLRX
S1PR52	1.78661e-144	0.370504	0.459	0.303	3.57323e-141	7	S1PR5
CDC42EP32	6.94712e-142	0.520245	0.596	0.567	1.38942e-138	7	CDC42EP3
PDE4D2	7.41256e-142	0.628957	0.617	0.552	1.48251e-138	7	PDE4D
TGFBR32	1.28846e-137	0.265141	0.553	0.493	2.57693e-134	7	TGFBR3
CFH1	1.56262e-137	0.466643	0.43	0.284	3.12524e-134	7	CFH
TOB12	5.28355e-137	0.421254	0.732	0.695	1.05671e-133	7	TOB1
LMO41	1.64108e-135	0.401968	0.546	0.539	3.28217e-132	7	LMO4
MAFF	1.61193e-134	0.474412	0.448	0.381	3.22386e-131	7	MAFF
PPIB2	3.02996e-133	0.304559	0.914	0.876	6.05991e-130	7	PPIB
BTG22	8.2285e-133	0.362341	0.81	0.774	1.6457e-129	7	BTG2
KLRC12	1.17876e-130	0.369968	0.359	0.262	2.35752e-127	7	KLRC1
PPP2R5C2	1.26107e-128	0.307355	0.894	0.864	2.52213e-125	7	PPP2R5C
SATB13	9.43216e-127	0.369313	0.763	0.741	1.88643e-123	7	SATB1
CAST2	3.21927e-122	0.3165	0.873	0.845	6.43853e-119	7	CAST
PTGER41	4.58777e-122	0.27067	0.544	0.521	9.17554e-119	7	PTGER4
ANXA53	2.68672e-118	0.264417	0.664	0.597	5.37344e-115	7	ANXA5
IL2RB2	1.27983e-116	0.368467	0.57	0.548	2.55966e-113	7	IL2RB
GZMM2	1.91149e-116	0.286627	0.813	0.771	3.82297e-113	7	GZMM
TPD521	2.20883e-115	0.424886	0.497	0.428	4.41766e-112	7	TPD52
LAG31	3.03017e-115	0.469499	0.463	0.385	6.06034e-112	7	LAG3
MANF1	1.56002e-114	0.401548	0.603	0.577	3.12003e-111	7	MANF
PYHIN12	2.08983e-114	0.346493	0.667	0.622	4.17966e-111	7	PYHIN1
TNFRSF251	2.74679e-114	0.377434	0.62	0.578	5.49357e-111	7	TNFRSF25
CREM1	4.99995e-114	0.540695	0.552	0.518	9.99989e-111	7	CREM
SPRY1	3.68151e-112	0.321283	0.369	0.261	7.36303e-109	7	SPRY1
ARHGAP262	5.42932e-109	0.37565	0.552	0.556	1.08586e-105	7	ARHGAP26
PPP2R2B2	1.13199e-108	0.258237	0.481	0.399	2.26398e-105	7	PPP2R2B
GADD45A1	2.40889e-105	0.272004	0.487	0.472	4.81778e-102	7	GADD45A
TLN12	4.61277e-104	0.264862	0.836	0.821	9.22554e-101	7	TLN1
IKZF32	5.11636e-103	0.281659	0.708	0.716	1.02327e-99	7	IKZF3
ZC3H12A	6.91289e-98	0.263824	0.438	0.428	1.38258e-94	7	ZC3H12A
CD742	9.84899e-96	0.262804	0.701	0.633	1.9698e-92	7	CD74
CD992	2.10173e-95	0.264897	0.837	0.797	4.20346e-92	7	CD99
CMC12	1.82656e-94	0.488188	0.593	0.553	3.65311e-91	7	CMC1
UTRN2	2.40771e-93	0.270284	0.806	0.797	4.81541e-90	7	UTRN
NSG11	9.90692e-89	0.475042	0.559	0.54	1.98138e-85	7	NSG1
SEC11C1	2.167e-81	0.37168	0.667	0.657	4.334e-78	7	SEC11C
DPP41	8.06096e-81	0.70762	0.53	0.47	1.61219e-77	7	DPP4
SH2D1A1	3.48288e-80	0.468484	0.613	0.569	6.96576e-77	7	SH2D1A
IER51	2.94943e-78	0.42193	0.563	0.545	5.89886e-75	7	IER5
PTPN42	9.50673e-78	0.262861	0.695	0.665	1.90135e-74	7	PTPN4
LITAF2	1.15057e-76	0.292817	0.825	0.81	2.30113e-73	7	LITAF
IQGAP12	3.77934e-76	0.252563	0.772	0.752	7.55868e-73	7	IQGAP1
TSPYL2	1.99409e-75	0.316727	0.572	0.548	3.98817e-72	7	TSPYL2
MAPKAPK21	2.09638e-75	0.358296	0.551	0.563	4.19275e-72	7	MAPKAPK2
HIST1H1C2	1.09565e-72	0.304792	0.703	0.716	2.19129e-69	7	HIST1H1C
FOS1	2.65453e-69	0.442323	0.518	0.464	5.30907e-66	7	FOS
PPP1R15A	1.37043e-67	0.279865	0.387	0.317	2.74087e-64	7	PPP1R15A
TMIGD23	4.84057e-64	0.512639	0.501	0.433	9.68114e-61	7	TMIGD2
METRNL2	9.78719e-64	0.263869	0.499	0.465	1.95744e-60	7	METRNL
CHST122	1.81509e-62	0.264261	0.563	0.551	3.63019e-59	7	CHST12
MT2A2	5.49575e-62	0.324099	0.717	0.675	1.09915e-58	7	MT2A
PPP1R14B1	3.39077e-57	0.33241	0.63	0.634	6.78154e-54	7	PPP1R14B
SKAP22	2.33886e-50	0.386869	0.501	0.499	4.67772e-47	7	SKAP2
MBD2	4.32922e-50	0.251135	0.674	0.684	8.65845e-47	7	MBD2
LMAN1	5.17642e-50	0.326902	0.635	0.645	1.03528e-46	7	LMAN1
EHD11	1.84926e-42	0.320215	0.605	0.625	3.69852e-39	7	EHD1
PTGER22	9.63182e-41	0.290958	0.55	0.512	1.92636e-37	7	PTGER2
TUBB4B1	1.37963e-40	0.253414	0.522	0.539	2.75927e-37	7	TUBB4B
KLRF12	3.16892e-34	0.325254	0.38	0.334	6.33784e-31	7	KLRF1
GADD45B	4.2501e-33	0.290573	0.437	0.403	8.50019e-30	7	GADD45B
RHOC2	1.18187e-30	0.378243	0.378	0.345	2.36373e-27	7	RHOC
SESN1	4.17145e-27	0.441632	0.485	0.503	8.3429e-24	7	SESN1
TPM42	1.33599e-19	0.287947	0.618	0.629	2.67199e-16	7	TPM4
STAT42	1.91783e-09	0.267959	0.6	0.609	3.83566e-06	7	STAT4
COL6A21	1.34162e-05	0.287103	0.378	0.458	0.0268324	7	COL6A2
FAM3C1	0.000355794	0.266614	0.453	0.479	0.711587	7	FAM3C
PDIA4	0.00132731	0.30179	0.465	0.491	1	7	PDIA4
MT1E1	0	1.31712	0.774	0.362	0	8	MT1E
LIMS11	0	1.08158	0.901	0.622	0	8	LIMS1
SMC41	0	0.882527	0.803	0.499	0	8	SMC4
CTLA41	0	0.879506	0.752	0.415	0	8	CTLA4
CXCR31	0	0.85565	0.718	0.415	0	8	CXCR3
MKI67	0	0.835947	0.533	0.127	0	8	MKI67
CDCA7	0	0.809841	0.673	0.199	0	8	CDCA7
SIRPG1	0	0.717566	0.755	0.415	0	8	SIRPG
DUSP4	0	0.48649	0.624	0.166	0	8	DUSP4
TOP2A	0	0.429732	0.613	0.16	0	8	TOP2A
BIRC5	0	0.421773	0.38	0.042	0	8	BIRC5
F51	0	0.387134	0.624	0.268	0	8	F5
CENPE	0	0.360466	0.578	0.199	0	8	CENPE
PACSIN1	0	0.318121	0.597	0.132	0	8	PACSIN1
IGFBP4	0	0.317833	0.593	0.118	0	8	IGFBP4
TPX2	0	0.282628	0.541	0.104	0	8	TPX2
TROAP	0	0.262887	0.38	0.047	0	8	TROAP
TOX2	0	0.259845	0.526	0.11	0	8	TOX2
TMEM156	8.57254e-307	0.466435	0.708	0.375	1.71451e-303	8	TMEM156
CD38	1.03011e-303	0.784273	0.664	0.324	2.06021e-300	8	CD38
EZH2	1.4969e-298	0.700719	0.716	0.44	2.99381e-295	8	EZH2
PTTG1	5.57623e-281	0.992253	0.679	0.388	1.11525e-277	8	PTTG1
PDCD1	2.5405e-268	0.517885	0.574	0.226	5.08099e-265	8	PDCD1
PHACTR22	5.15255e-256	0.64391	0.839	0.603	1.03051e-252	8	PHACTR2
COTL11	8.21755e-254	0.89278	0.919	0.691	1.64351e-250	8	COTL1
TPM43	1.31135e-252	0.878698	0.856	0.626	2.6227e-249	8	TPM4
LIMA1	1.48505e-247	0.557822	0.744	0.52	2.97011e-244	8	LIMA1
OPTN2	3.20534e-239	0.792416	0.934	0.711	6.41068e-236	8	OPTN
NUSAP1	9.78317e-237	0.369878	0.545	0.216	1.95663e-233	8	NUSAP1
CKS2	6.84764e-235	0.607212	0.637	0.362	1.36953e-231	8	CKS2
AFF31	5.1674e-232	0.327242	0.627	0.333	1.03348e-228	8	AFF3
HIST1H1B1	3.30831e-228	0.3648	0.634	0.383	6.61663e-225	8	HIST1H1B
CLTA	2.83855e-227	0.756078	0.889	0.66	5.6771e-224	8	CLTA
ZYX	8.46126e-227	0.601119	0.783	0.567	1.69225e-223	8	ZYX
ADA	3.94994e-221	0.791363	0.702	0.411	7.89988e-218	8	ADA
SIT11	3.07421e-218	0.866361	0.748	0.477	6.14843e-215	8	SIT1
IDH22	3.02528e-216	0.871731	0.776	0.505	6.05055e-213	8	IDH2
NPDC11	8.75973e-216	0.437353	0.612	0.293	1.75195e-212	8	NPDC1
HELLS	2.53767e-213	0.539452	0.692	0.479	5.07533e-210	8	HELLS
MAF3	1.32416e-212	0.708595	0.806	0.587	2.64832e-209	8	MAF
ACP5	7.79396e-206	0.466044	0.622	0.37	1.55879e-202	8	ACP5
PHF19	1.00688e-198	0.365972	0.712	0.515	2.01376e-195	8	PHF19
ARHGAP181	2.91656e-196	0.396746	0.651	0.412	5.83312e-193	8	ARHGAP18
SP1401	5.60215e-196	0.565895	0.789	0.559	1.12043e-192	8	SP140
HSPA4	5.93782e-196	0.400027	0.756	0.554	1.18756e-192	8	HSPA4
FABP5	4.40214e-194	0.920282	0.682	0.434	8.80428e-191	8	FABP5
DOK22	2.65172e-192	0.722789	0.839	0.618	5.30344e-189	8	DOK2
POU2AF1	2.00092e-189	0.252615	0.473	0.137	4.00183e-186	8	POU2AF1
TOX1	3.0583e-189	0.431725	0.663	0.427	6.11659e-186	8	TOX
CENPF	3.1854e-186	0.696385	0.584	0.303	6.37081e-183	8	CENPF
CD821	9.99721e-186	0.59276	0.724	0.481	1.99944e-182	8	CD82
YWHAE	1.49229e-185	0.749278	0.843	0.614	2.98457e-182	8	YWHAE
GBP1	2.0777e-185	0.809468	0.796	0.581	4.1554e-182	8	GBP1
LGALS9	4.52755e-184	0.760206	0.635	0.365	9.05511e-181	8	LGALS9
CDKN2A	7.05643e-183	0.323633	0.533	0.214	1.41129e-179	8	CDKN2A
GBP41	1.51409e-180	0.651887	0.797	0.593	3.02818e-177	8	GBP4
CLIC13	3.10608e-178	0.671204	0.956	0.804	6.21216e-175	8	CLIC1
MT1X	4.06251e-174	0.738836	0.809	0.567	8.12501e-171	8	MT1X
MYB	6.05982e-173	0.310084	0.436	0.185	1.21196e-169	8	MYB
P2RX5	6.87733e-172	0.343022	0.613	0.379	1.37547e-168	8	P2RX5
DAPP1	3.69918e-171	0.295106	0.659	0.443	7.39835e-168	8	DAPP1
FAM45A	6.36552e-171	0.431993	0.709	0.473	1.2731e-167	8	FAM45A
PSMA4	7.99337e-169	0.818704	0.851	0.638	1.59867e-165	8	PSMA4
LXN	1.455e-168	0.269741	0.612	0.391	2.91001e-165	8	LXN
DYNLL12	2.64904e-168	0.770867	0.88	0.687	5.29808e-165	8	DYNLL1
NABP11	1.35651e-167	0.302038	0.683	0.472	2.71301e-164	8	NABP1
CHI3L21	3.05846e-167	0.534	0.611	0.353	6.11692e-164	8	CHI3L2
CORO1B2	9.89614e-167	0.6124	0.817	0.572	1.97923e-163	8	CORO1B
EIF1AY	7.16587e-165	0.318521	0.761	0.604	1.43317e-161	8	EIF1AY
CCDC1671	6.51395e-164	0.786894	0.768	0.533	1.30279e-160	8	CCDC167
ARPC1B1	6.83449e-162	0.621242	0.968	0.825	1.3669e-158	8	ARPC1B
ADAM191	6.85209e-161	0.336556	0.597	0.304	1.37042e-157	8	ADAM19
SH2D1A2	2.32492e-159	0.709731	0.806	0.568	4.64983e-156	8	SH2D1A
OAS21	7.37093e-159	0.543447	0.73	0.515	1.47419e-155	8	OAS2
APOBEC3C2	5.30074e-158	0.605645	0.808	0.6	1.06015e-154	8	APOBEC3C
RILPL21	1.11011e-156	0.530061	0.76	0.572	2.22021e-153	8	RILPL2
LMNB1	3.85126e-156	0.357361	0.65	0.456	7.70251e-153	8	LMNB1
ANXA24	2.90182e-154	0.763252	0.807	0.561	5.80364e-151	8	ANXA2
ANXA54	5.70244e-151	0.661816	0.835	0.597	1.14049e-147	8	ANXA5
GPR1551	2.85957e-150	0.37259	0.798	0.602	5.71914e-147	8	GPR155
MT2A3	1.33832e-148	0.828679	0.873	0.674	2.67665e-145	8	MT2A
MIR181A1HG	2.06734e-147	0.405631	0.556	0.312	4.13469e-144	8	MIR181A1HG
NFATC22	3.39933e-147	0.361175	0.743	0.575	6.79865e-144	8	NFATC2
STAT11	5.09423e-143	0.699921	0.821	0.621	1.01885e-139	8	STAT1
APOBEC3G2	6.21842e-142	0.648992	0.794	0.579	1.24368e-138	8	APOBEC3G
DENND2D	1.3539e-141	0.634517	0.846	0.642	2.7078e-138	8	DENND2D
SMC6	3.18425e-141	0.431141	0.67	0.452	6.36851e-138	8	SMC6
HMGA11	7.15145e-141	0.522393	0.809	0.609	1.43029e-137	8	HMGA1
JAK2	1.44887e-140	0.363535	0.639	0.444	2.89775e-137	8	JAK2
SMCO4	6.46784e-140	0.335468	0.509	0.241	1.29357e-136	8	SMCO4
PRDX3	1.58778e-139	0.484673	0.732	0.517	3.17556e-136	8	PRDX3
ISG152	1.70712e-139	0.791223	0.787	0.475	3.41425e-136	8	ISG15
PLIN2	1.67188e-138	0.388119	0.755	0.546	3.34376e-135	8	PLIN2
GBP2	2.4397e-137	0.78717	0.835	0.63	4.8794e-134	8	GBP2
ITGB13	8.22553e-136	0.738368	0.904	0.763	1.64511e-132	8	ITGB1
CHP1	1.42291e-135	0.303994	0.667	0.474	2.84582e-132	8	CHP1
TXN2	1.28882e-134	0.634705	0.876	0.677	2.57764e-131	8	TXN
UBE2L6	6.88178e-134	0.720127	0.708	0.447	1.37636e-130	8	UBE2L6
TNIK2	6.11096e-133	0.38374	0.804	0.614	1.22219e-129	8	TNIK
SAMD9L3	1.73409e-132	0.596268	0.764	0.545	3.46818e-129	8	SAMD9L
KIF20B	2.58635e-132	0.326178	0.673	0.484	5.17269e-129	8	KIF20B
GAPDH1	8.27967e-132	0.414019	0.987	0.944	1.65593e-128	8	GAPDH
EPSTI11	2.77205e-131	0.951714	0.673	0.447	5.5441e-128	8	EPSTI1
ATP6V0D1	5.57755e-131	0.430406	0.686	0.47	1.11551e-127	8	ATP6V0D1
RABGAP1L1	4.74078e-130	0.352373	0.772	0.58	9.48157e-127	8	RABGAP1L
FLNA2	2.98415e-127	0.666917	0.918	0.775	5.96829e-124	8	FLNA
YWHAH2	3.61978e-124	0.43041	0.775	0.575	7.23956e-121	8	YWHAH
ANXA42	3.30563e-121	0.31043	0.631	0.432	6.61125e-118	8	ANXA4
HSBP1	1.6941e-120	0.43989	0.703	0.507	3.38819e-117	8	HSBP1
ACTG1	1.97329e-120	0.356731	0.995	0.984	3.94657e-117	8	ACTG1
SEPT111	2.40232e-120	0.29283	0.704	0.513	4.80465e-117	8	2022-09-11
HIST1H1C3	3.80836e-120	0.503984	0.869	0.714	7.61672e-117	8	HIST1H1C
LAIR22	8.90787e-119	0.355424	0.542	0.301	1.78157e-115	8	LAIR2
C12orf752	4.15374e-118	0.506666	0.806	0.589	8.30748e-115	8	C12orf75
TBC1D42	1.51036e-117	0.409766	0.765	0.577	3.02073e-114	8	TBC1D4
TMEM167A	1.96999e-116	0.482329	0.743	0.517	3.93998e-113	8	TMEM167A
PTMS2	8.95939e-114	0.370699	0.666	0.467	1.79188e-110	8	PTMS
LAP3	5.94691e-112	0.501546	0.645	0.427	1.18938e-108	8	LAP3
AP2S1	2.26707e-111	0.521568	0.846	0.646	4.53413e-108	8	AP2S1
GPR1831	3.29574e-111	0.494649	0.865	0.643	6.59148e-108	8	GPR183
CD993	3.77347e-107	0.492888	0.949	0.797	7.54694e-104	8	CD99
VASP2	1.10238e-106	0.382703	0.799	0.633	2.20476e-103	8	VASP
GBP53	1.48185e-105	0.539839	0.772	0.588	2.96371e-102	8	GBP5
SLC25A5	4.05869e-105	0.552915	0.929	0.773	8.11739e-102	8	SLC25A5
PGLS	3.20774e-104	0.428591	0.849	0.671	6.41549e-101	8	PGLS
SNX2	3.31328e-104	0.337043	0.736	0.562	6.62655e-101	8	SNX2
HIST1H2AC	1.06318e-103	0.254076	0.666	0.493	2.12637e-100	8	HIST1H2AC
PARP142	7.61016e-103	0.432032	0.819	0.634	1.52203e-99	8	PARP14
NMI	9.20943e-103	0.581156	0.76	0.577	1.84189e-99	8	NMI
GZMK2	2.42686e-102	1.00887	0.672	0.463	4.85373e-99	8	GZMK
GZMA3	2.4977e-102	0.667666	0.756	0.521	4.9954e-99	8	GZMA
LY96	4.54383e-102	0.331978	0.546	0.317	9.08767e-99	8	LY96
IQGAP22	1.34746e-101	0.415819	0.86	0.717	2.69491e-98	8	IQGAP2
MYO1F3	9.85196e-101	0.34257	0.791	0.532	1.97039e-97	8	MYO1F
TALDO1	1.30288e-100	0.503684	0.824	0.657	2.60576e-97	8	TALDO1
IKZF33	1.45005e-99	0.399743	0.852	0.714	2.90009e-96	8	IKZF3
CAPNS12	1.22112e-98	0.343971	0.827	0.688	2.44224e-95	8	CAPNS1
GATA31	4.12491e-98	0.342369	0.767	0.578	8.24982e-95	8	GATA3
OASL2	4.84429e-98	0.409539	0.509	0.269	9.68859e-95	8	OASL
PRDX11	4.55993e-97	0.540038	0.888	0.722	9.11986e-94	8	PRDX1
SLFN5	2.22246e-96	0.503106	0.956	0.816	4.44492e-93	8	SLFN5
IQGAP13	1.59288e-95	0.40251	0.894	0.751	3.18576e-92	8	IQGAP1
CD743	3.59438e-94	0.4917	0.877	0.633	7.18877e-91	8	CD74
SKAP11	6.20329e-93	0.388062	0.932	0.784	1.24066e-89	8	SKAP1
AQP32	9.04525e-92	0.352076	0.802	0.612	1.80905e-88	8	AQP3
NT5C3A1	5.97745e-91	0.517275	0.735	0.534	1.19549e-87	8	NT5C3A
CEP782	5.94551e-90	0.281311	0.705	0.546	1.1891e-86	8	CEP78
RHOG	9.4243e-90	0.458975	0.802	0.597	1.88486e-86	8	RHOG
ARID5B3	1.9676e-89	0.337132	0.845	0.648	3.93519e-86	8	ARID5B
PRKCH2	2.54219e-89	0.321065	0.864	0.691	5.08439e-86	8	PRKCH
CTSC3	1.42118e-88	0.481976	0.831	0.667	2.84236e-85	8	CTSC
IFI35	5.19532e-88	0.463829	0.604	0.385	1.03906e-84	8	IFI35
H2AFY	1.21924e-87	0.400783	0.825	0.655	2.43848e-84	8	H2AFY
ATP6V1B2	1.42419e-87	0.253514	0.599	0.435	2.84837e-84	8	ATP6V1B2
MIS18BP11	1.55408e-87	0.373764	0.788	0.611	3.10816e-84	8	MIS18BP1
ZAP702	4.48652e-87	0.358391	0.831	0.652	8.97305e-84	8	ZAP70
SAMD33	5.89766e-87	0.358442	0.799	0.583	1.17953e-83	8	SAMD3
TNFRSF252	1.88353e-86	0.276001	0.768	0.577	3.76706e-83	8	TNFRSF25
PYCARD2	1.70035e-85	0.505642	0.775	0.59	3.40071e-82	8	PYCARD
GNAI22	2.28525e-84	0.425818	0.964	0.855	4.57049e-81	8	GNAI2
FKBP1A	5.02003e-84	0.501746	0.817	0.605	1.00401e-80	8	FKBP1A
LYST2	6.40507e-84	0.575167	0.736	0.566	1.28101e-80	8	LYST
TNFRSF1B2	8.45263e-84	0.326832	0.775	0.626	1.69053e-80	8	TNFRSF1B
PMAIP13	8.55433e-84	0.564723	0.638	0.471	1.71087e-80	8	PMAIP1
LCP13	9.83841e-83	0.399618	0.978	0.895	1.96768e-79	8	LCP1
HMGB3	2.63797e-82	0.415757	0.403	0.1	5.27595e-79	8	HMGB3
EZR3	2.87384e-82	0.394255	0.91	0.755	5.74769e-79	8	EZR
CARD162	2.66881e-81	0.463665	0.798	0.611	5.33761e-78	8	CARD16
SAMSN11	4.1279e-81	0.263256	0.726	0.557	8.2558e-78	8	SAMSN1
EHD12	8.75576e-81	0.332053	0.789	0.622	1.75115e-77	8	EHD1
CAT	7.36879e-80	0.324242	0.63	0.446	1.47376e-76	8	CAT
CENPK	9.98302e-80	0.321826	0.63	0.444	1.9966e-76	8	CENPK
BLVRA	2.37635e-79	0.417466	0.592	0.406	4.75271e-76	8	BLVRA
CXCR61	2.45806e-79	0.275021	0.433	0.14	4.91612e-76	8	CXCR6
LMAN11	7.84555e-79	0.270661	0.799	0.643	1.56911e-75	8	LMAN1
LCK	3.68343e-77	0.424977	0.964	0.834	7.36686e-74	8	LCK
ATP1B32	1.07566e-75	0.356347	0.744	0.573	2.15132e-72	8	ATP1B3
ATOX1	3.77657e-75	0.318647	0.655	0.46	7.55314e-72	8	ATOX1
TTN2	2.0703e-72	0.279945	0.685	0.514	4.1406e-69	8	TTN
IFIH1	3.65238e-71	0.254885	0.606	0.462	7.30476e-68	8	IFIH1
CRIP11	5.49432e-71	0.469802	0.735	0.468	1.09886e-67	8	CRIP1
HIST1H1D2	1.98333e-70	0.392303	0.866	0.767	3.96666e-67	8	HIST1H1D
FUT71	4.23278e-69	0.348661	0.541	0.334	8.46555e-66	8	FUT7
CD43	4.53617e-69	0.260825	0.754	0.557	9.07234e-66	8	CD4
ATG3	2.42613e-68	0.314149	0.686	0.529	4.85226e-65	8	ATG3
CD274	3.47634e-65	0.474022	0.872	0.721	6.95267e-62	8	CD27
CENPM	1.14471e-63	0.307565	0.52	0.352	2.28943e-60	8	CENPM
PSME2	2.115e-63	0.464958	0.875	0.769	4.22999e-60	8	PSME2
ITGA42	8.31387e-60	0.370056	0.908	0.767	1.66277e-56	8	ITGA4
HMGB2	8.62521e-60	0.531102	0.877	0.736	1.72504e-56	8	HMGB2
CD70	1.42826e-59	0.379465	0.425	0.165	2.85652e-56	8	CD70
SEC11C2	4.39429e-59	0.263785	0.808	0.655	8.78857e-56	8	SEC11C
VAMP51	4.9286e-57	0.381792	0.746	0.568	9.8572e-54	8	VAMP5
LYAR3	2.16047e-55	0.32544	0.837	0.701	4.32095e-52	8	LYAR
TIFA	2.45931e-55	0.275648	0.601	0.478	4.91862e-52	8	TIFA
TLN13	4.94488e-55	0.279681	0.927	0.82	9.88976e-52	8	TLN1
AHNAK4	1.31984e-53	0.291947	0.902	0.79	2.63968e-50	8	AHNAK
ATP2B12	2.41361e-53	0.324094	0.812	0.65	4.82722e-50	8	ATP2B1
CSTB1	3.81078e-53	0.329988	0.922	0.768	7.62156e-50	8	CSTB
GSTO1	1.6962e-51	0.29308	0.79	0.637	3.3924e-48	8	GSTO1
ACOT7	1.21453e-50	0.254141	0.487	0.314	2.42907e-47	8	ACOT7
LGALS12	1.80143e-50	0.66665	0.692	0.539	3.60286e-47	8	LGALS1
ISG201	1.02504e-49	0.368474	0.905	0.823	2.05009e-46	8	ISG20
ITGB22	1.22733e-47	0.322638	0.857	0.699	2.45466e-44	8	ITGB2
STK17A2	5.24832e-46	0.32465	0.924	0.818	1.04966e-42	8	STK17A
NEAT11	9.05909e-45	0.354971	0.98	0.937	1.81182e-41	8	NEAT1
HAVCR21	1.68745e-44	0.428519	0.286	0.303	3.3749e-41	8	HAVCR2
ITM2A1	2.52364e-44	0.43022	0.847	0.724	5.04727e-41	8	ITM2A
TKT2	2.06873e-43	0.259724	0.831	0.691	4.13746e-40	8	TKT
IFI61	9.69396e-43	0.439694	0.572	0.371	1.93879e-39	8	IFI6
GLRX1	1.76872e-41	0.318589	0.856	0.714	3.53743e-38	8	GLRX
MCM5	1.95584e-41	0.267186	0.568	0.45	3.91168e-38	8	MCM5
XAF1	3.49066e-41	0.28141	0.765	0.646	6.98131e-38	8	XAF1
ITGB72	1.13036e-40	0.300832	0.748	0.604	2.26073e-37	8	ITGB7
LAG32	2.76412e-40	0.487293	0.538	0.386	5.52824e-37	8	LAG3
PTPN6	1.85949e-39	0.312852	0.771	0.631	3.71897e-36	8	PTPN6
LRRFIP12	5.12209e-38	0.270403	0.966	0.856	1.02442e-34	8	LRRFIP1
S100A113	6.56994e-38	0.272965	0.909	0.829	1.31399e-34	8	S100A11
TAGLN22	5.68387e-37	0.279759	0.924	0.807	1.13677e-33	8	TAGLN2
SAT12	2.85237e-35	0.333317	0.844	0.707	5.70475e-32	8	SAT1
TNFSF102	9.39989e-34	0.394751	0.628	0.516	1.87998e-30	8	TNFSF10
LGALS33	3.04853e-32	0.466912	0.58	0.459	6.09706e-29	8	LGALS3
VMP11	3.5731e-32	0.251588	0.709	0.59	7.1462e-29	8	VMP1
NOSIP3	4.93459e-32	0.273358	0.93	0.815	9.86918e-29	8	NOSIP
ANXA14	7.56037e-32	0.278218	0.914	0.836	1.51207e-28	8	ANXA1
HLA-DRA2	1.31021e-31	0.374223	0.585	0.38	2.62041e-28	8	HLA-DRA
HLA-DRB12	2.09301e-28	0.456221	0.557	0.395	4.18603e-25	8	HLA-DRB1
BST22	4.07509e-26	0.26175	0.772	0.664	8.15018e-23	8	BST2
MTHFD2	1.2631e-24	0.266612	0.519	0.406	2.5262e-21	8	MTHFD2
TIMD4	1.67854e-24	0.326667	0.239	0.176	3.35709e-21	8	TIMD4
PYHIN13	3.48509e-18	0.279595	0.708	0.623	6.97018e-15	8	PYHIN1
CD79B	3.85198e-17	0.356229	0.519	0.398	7.70396e-14	8	CD79B
IFI44	6.88701e-17	0.284079	0.331	0.355	1.3774e-13	8	IFI44
HLA-DPA12	4.227e-16	0.28055	0.569	0.461	8.45401e-13	8	HLA-DPA1
HLA-DQB12	5.18988e-15	0.411562	0.474	0.361	1.03798e-11	8	HLA-DQB1
TIGIT3	5.28189e-14	0.721137	0.534	0.455	1.05638e-10	8	TIGIT
SPATS2L1	1.01178e-13	0.27864	0.46	0.339	2.02355e-10	8	SPATS2L
APOBEC3H	1.01178e-11	0.509631	0.406	0.221	2.02357e-08	8	APOBEC3H
STMN11	9.45992e-08	0.636159	0.675	0.592	0.000189198	8	STMN1
IFNG2	1.49528e-07	0.258635	0.349	0.141	0.000299057	8	IFNG
FXYD2	3.86946e-07	0.410904	0.35	0.24	0.000773893	8	FXYD2
TYMP1	7.63602e-06	0.30575	0.469	0.396	0.015272	8	TYMP
CAPG1	1.4127e-05	0.287485	0.293	0.167	0.0282539	8	CAPG
CD59	4.2862e-05	0.441918	0.537	0.49	0.0857241	8	CD59
GCH1	0.000139252	0.299817	0.528	0.474	0.278505	8	GCH1
PARP91	0.000194472	0.29832	0.547	0.489	0.388943	8	PARP9
HLA-DRB52	0.000210733	0.368339	0.441	0.373	0.421466	8	HLA-DRB5
HLA-DMA1	0.00088378	0.324249	0.384	0.367	1	8	HLA-DMA
MX12	0.00483084	0.446546	0.53	0.497	1	8	MX1

## Sheet: natural killer cells DEG
Table S1 DEG of PBMC subpopulation
	p_val	avg_log2FC	pct.1	pct.2	p_val_adj	cluster	gene
TXNIP	1.48845e-209	0.315627	0.995	0.989	2.9769e-206	0	TXNIP
GNLY	3.90114e-123	0.250011	0.974	0.957	7.80229e-120	0	GNLY
CST7	9.44377e-123	0.277676	0.982	0.967	1.88875e-119	0	CST7
BTG1	2.05169e-121	0.294708	0.996	0.985	4.10338e-118	0	BTG1
SPON2	7.81379e-113	0.426645	0.932	0.861	1.56276e-109	0	SPON2
CALM1	1.6119e-108	0.25616	0.999	0.999	3.2238e-105	0	CALM1
KLRD1	2.49852e-104	0.339494	0.993	0.973	4.99703e-101	0	KLRD1
CCL5	2.52313e-93	0.337202	0.854	0.854	5.04626e-90	0	CCL5
S100A6	1.67301e-92	0.285529	0.981	0.964	3.34602e-89	0	S100A6
CCL4	6.06714e-90	0.451164	0.923	0.843	1.21343e-86	0	CCL4
PRF1	9.61985e-90	0.271716	0.971	0.959	1.92397e-86	0	PRF1
CCL3	1.60694e-80	0.382411	0.704	0.539	3.21388e-77	0	CCL3
CLIC3	8.40115e-71	0.335376	0.897	0.811	1.68023e-67	0	CLIC3
CD247	6.06375e-69	0.26532	0.983	0.96	1.21275e-65	0	CD247
FCGR3A	7.45106e-63	0.287309	0.932	0.875	1.49021e-59	0	FCGR3A
PYHIN1	2.73919e-61	0.306507	0.894	0.82	5.47838e-58	0	PYHIN1
GZMM	1.74104e-58	0.271878	0.965	0.918	3.48207e-55	0	GZMM
SYNE2	2.17732e-51	0.302462	0.953	0.893	4.35463e-48	0	SYNE2
RAP1B	9.79798e-48	0.255728	0.986	0.975	1.9596e-44	0	RAP1B
LCP1	2.82321e-46	0.312036	0.986	0.978	5.64642e-43	0	LCP1
ACTG1	4.80481e-46	0.253022	0.995	0.993	9.60963e-43	0	ACTG1
JUNB	6.31925e-46	0.291255	0.899	0.855	1.26385e-42	0	JUNB
NEAT1	4.99758e-44	0.311441	0.991	0.982	9.99516e-41	0	NEAT1
RARRES3	1.92506e-42	0.277496	0.943	0.914	3.85011e-39	0	RARRES3
SAT1	2.23337e-42	0.300223	0.85	0.759	4.46674e-39	0	SAT1
PPP2R5C	2.57171e-42	0.350379	0.932	0.868	5.14343e-39	0	PPP2R5C
GZMH	6.83258e-42	0.265206	0.871	0.795	1.36652e-38	0	GZMH
ZFP36L2	3.69042e-41	0.345642	0.983	0.963	7.38084e-38	0	ZFP36L2
PLEK	1.54031e-36	0.316205	0.949	0.901	3.08062e-33	0	PLEK
IL2RG	1.74055e-35	0.259955	0.902	0.865	3.4811e-32	0	IL2RG
CXCR4	7.3613e-26	0.297427	0.787	0.709	1.47226e-22	0	CXCR4
DDIT4	8.06594e-19	0.274418	0.886	0.813	1.61319e-15	0	DDIT4
IL32	6.34513e-17	0.300251	0.77	0.723	1.26903e-13	0	IL32
EFHD2	6.05319e-16	0.37509	0.986	0.965	1.21064e-12	0	EFHD2
GIMAP7	6.40834e-13	0.283582	0.917	0.854	1.28167e-09	0	GIMAP7
GNPTAB	4.28128e-12	0.257691	0.88	0.796	8.56256e-09	0	GNPTAB
AES	4.63239e-07	0.258643	0.987	0.979	0.000926479	0	AES
CAST	2.23153e-05	0.265939	0.961	0.932	0.0446305	0	CAST
HBB	0.000381744	0.394035	0.368	0.275	0.763488	0	HBB
SYNE1	0.00186967	0.25854	0.92	0.857	1	0	SYNE1
GADD45B	0.00953104	0.25269	0.441	0.389	1	0	GADD45B
GZMK	0	1.79521	0.635	0.354	0	1	GZMK
B3GNT7	0	1.61285	0.804	0.495	0	1	B3GNT7
XCL1	0	1.44593	0.691	0.498	0	1	XCL1
GPR183	0	1.37636	0.597	0.399	0	1	GPR183
SPTSSB	0	1.19858	0.5	0.196	0	1	SPTSSB
SELL	0	1.11047	0.811	0.618	0	1	SELL
AREG	0	1.10947	0.739	0.587	0	1	AREG
TCF7	0	1.05002	0.712	0.519	0	1	TCF7
SPINK2	0	0.822332	0.415	0.15	0	1	SPINK2
IGFBP4	0	0.737832	0.393	0.107	0	1	IGFBP4
PACSIN1	0	0.504953	0.393	0.13	0	1	PACSIN1
MMRN1	0	0.282932	0.353	0.119	0	1	MMRN1
PPP1R9A	1.2867e-278	0.774105	0.539	0.364	2.57339e-275	1	PPP1R9A
PAWR	2.0825e-275	0.351071	0.386	0.166	4.16499e-272	1	PAWR
CD44	1.08081e-261	0.899203	0.812	0.655	2.16161e-258	1	CD44
XCL2	6.4913e-260	0.954928	0.802	0.664	1.29826e-256	1	XCL2
IL7R	3.6803e-259	1.36274	0.734	0.613	7.3606e-256	1	IL7R
AFF3	2.33051e-220	0.355573	0.371	0.166	4.66101e-217	1	AFF3
ITM2C	2.38569e-219	0.30232	0.37	0.185	4.77137e-216	1	ITM2C
TNFAIP3	1.94727e-207	0.76069	0.783	0.682	3.89455e-204	1	TNFAIP3
GATA3	2.13235e-206	0.833208	0.635	0.474	4.26469e-203	1	GATA3
FUT7	9.57644e-203	0.549748	0.462	0.323	1.91529e-199	1	FUT7
INPP4B	2.47524e-197	0.514858	0.441	0.294	4.95048e-194	1	INPP4B
RUNX2	7.3525e-193	0.413761	0.44	0.274	1.4705e-189	1	RUNX2
CCR7	2.75725e-180	0.431827	0.375	0.217	5.51451e-177	1	CCR7
YBX3	6.68908e-180	0.375502	0.44	0.295	1.33782e-176	1	YBX3
FOS	3.67147e-172	0.748442	0.68	0.482	7.34294e-169	1	FOS
CAPG	1.44289e-149	0.744783	0.303	0.109	2.88579e-146	1	CAPG
IL18R1	6.80469e-148	0.684422	0.627	0.53	1.36094e-144	1	IL18R1
DUSP2	1.07102e-145	0.57252	0.884	0.779	2.14203e-142	1	DUSP2
MAFF	9.63955e-140	0.627041	0.594	0.499	1.92791e-136	1	MAFF
MYADM	3.51032e-134	0.703099	0.558	0.472	7.02063e-131	1	MYADM
FXYD7	6.14372e-132	0.364578	0.324	0.148	1.22874e-128	1	FXYD7
TTN	4.5665e-131	0.332952	0.436	0.306	9.13299e-128	1	TTN
LTB	5.2298e-127	0.920765	0.782	0.723	1.04596e-123	1	LTB
COTL1	5.67515e-126	0.742394	0.717	0.62	1.13503e-122	1	COTL1
TSC22D3	9.93535e-126	0.483002	0.892	0.777	1.98707e-122	1	TSC22D3
BHLHE40	2.31023e-125	0.612582	0.688	0.613	4.62046e-122	1	BHLHE40
ARL4A	2.27786e-122	0.291687	0.426	0.297	4.55572e-119	1	ARL4A
IFITM3	2.66734e-120	0.534331	0.659	0.484	5.33468e-117	1	IFITM3
DUSP1	2.78434e-120	0.493681	0.734	0.558	5.56868e-117	1	DUSP1
KLRC1	1.65286e-119	0.606322	0.771	0.658	3.30572e-116	1	KLRC1
IL18	4.25265e-117	0.370693	0.478	0.402	8.50529e-114	1	IL18
MAP3K8	9.12825e-116	0.520326	0.835	0.762	1.82565e-112	1	MAP3K8
TNFRSF4	1.16673e-115	0.387625	0.45	0.355	2.33346e-112	1	TNFRSF4
KIR2DL4	3.03584e-114	0.455178	0.478	0.402	6.07167e-111	1	KIR2DL4
CRTAM	6.63585e-114	0.349355	0.45	0.361	1.32717e-110	1	CRTAM
CD3E	1.00838e-110	0.401154	0.742	0.603	2.01676e-107	1	CD3E
LTA4H	5.20983e-110	0.390306	0.518	0.398	1.04197e-106	1	LTA4H
LEF1	4.60668e-107	0.406901	0.461	0.372	9.21336e-104	1	LEF1
B4GALT1	2.56344e-106	0.490081	0.723	0.663	5.12688e-103	1	B4GALT1
NFKBIA	9.17759e-106	0.463797	0.859	0.786	1.83552e-102	1	NFKBIA
UNC93B1	4.89336e-105	0.301634	0.426	0.326	9.78672e-102	1	UNC93B1
PIK3R1	2.40354e-104	0.382713	0.899	0.833	4.80707e-101	1	PIK3R1
TSPAN4	5.03187e-104	0.272038	0.442	0.342	1.00637e-100	1	TSPAN4
SPECC1	6.47428e-102	0.430217	0.543	0.483	1.29486e-98	1	SPECC1
TC2N	7.69355e-101	0.443837	0.627	0.555	1.53871e-97	1	TC2N
HVCN1	1.06321e-100	0.419935	0.47	0.364	2.12642e-97	1	HVCN1
BIRC3	1.60144e-100	0.362438	0.493	0.42	3.20288e-97	1	BIRC3
TNFRSF18	9.10387e-100	0.62692	0.596	0.518	1.82077e-96	1	TNFRSF18
HLA-DMB	1.23264e-99	0.272946	0.443	0.351	2.46528e-96	1	HLA-DMB
SOX4	1.75012e-98	0.597837	0.52	0.449	3.50023e-95	1	SOX4
ORAI2	9.30269e-95	0.435509	0.627	0.576	1.86054e-91	1	ORAI2
CMC1	5.88648e-94	0.385558	0.793	0.669	1.1773e-90	1	CMC1
MCL1	1.48979e-88	0.383294	0.794	0.73	2.97957e-85	1	MCL1
CD55	1.66276e-88	0.453207	0.663	0.597	3.32551e-85	1	CD55
SATB1	6.82262e-86	0.384948	0.693	0.644	1.36452e-82	1	SATB1
BACH2	5.30257e-85	0.28346	0.437	0.365	1.06051e-81	1	BACH2
NR4A2	2.41956e-83	0.436949	0.609	0.521	4.83911e-80	1	NR4A2
ITGAX	1.50071e-81	0.496179	0.663	0.611	3.00142e-78	1	ITGAX
IER5L	4.29658e-81	0.265161	0.435	0.375	8.59317e-78	1	IER5L
HLA-DMA	5.20146e-81	0.263946	0.437	0.34	1.04029e-77	1	HLA-DMA
IL2RB	6.48722e-79	0.39741	0.927	0.906	1.29744e-75	1	IL2RB
CD2	2.75766e-78	0.452181	0.826	0.761	5.51532e-75	1	CD2
2022-09-11	3.79054e-78	0.371431	0.591	0.519	7.58109e-75	1	2022-09-11
NCAM1	3.83715e-78	0.529702	0.695	0.649	7.67431e-75	1	NCAM1
PLCG2	4.10901e-78	0.302265	0.729	0.693	8.21801e-75	1	PLCG2
KLRC2	1.33941e-75	0.613114	0.527	0.471	2.67882e-72	1	KLRC2
ZFHX3	4.85745e-73	0.384871	0.479	0.438	9.7149e-70	1	ZFHX3
LST1	4.38616e-72	0.315841	0.531	0.419	8.77231e-69	1	LST1
CD69	1.84575e-71	0.295705	0.845	0.738	3.6915e-68	1	CD69
CD74	2.9762e-70	0.313523	0.851	0.763	5.9524e-67	1	CD74
PPP1R15A	1.08134e-67	0.436974	0.452	0.321	2.16268e-64	1	PPP1R15A
IL4R	2.34029e-67	0.287934	0.474	0.402	4.68059e-64	1	IL4R
OGFRL1	6.18108e-67	0.300276	0.548	0.524	1.23622e-63	1	OGFRL1
PDE4B	4.6289e-63	0.384153	0.518	0.477	9.25779e-60	1	PDE4B
ZFP36	1.74486e-60	0.318398	0.863	0.782	3.48972e-57	1	ZFP36
DST	2.98822e-58	0.278312	0.455	0.421	5.97644e-55	1	DST
HLA-DRA	1.54888e-57	0.340193	0.636	0.518	3.09775e-54	1	HLA-DRA
RCAN3	1.67741e-57	0.387695	0.477	0.452	3.35482e-54	1	RCAN3
STK17A	6.35379e-57	0.318607	0.885	0.853	1.27076e-53	1	STK17A
GNAQ	9.70053e-54	0.391943	0.519	0.46	1.94011e-50	1	GNAQ
LEPROTL1	9.67965e-52	0.288388	0.732	0.674	1.93593e-48	1	LEPROTL1
ABLIM1	1.97975e-50	0.357695	0.605	0.54	3.9595e-47	1	ABLIM1
GRASP	5.26531e-48	0.253593	0.498	0.475	1.05306e-44	1	GRASP
LMNA	3.83714e-47	0.397231	0.391	0.314	7.67428e-44	1	LMNA
C1orf56	1.11624e-46	0.281627	0.829	0.799	2.23249e-43	1	C1orf56
XIST	7.31235e-46	0.381809	0.447	0.354	1.46247e-42	1	XIST
RABGAP1L	2.22121e-45	0.313093	0.68	0.637	4.44242e-42	1	RABGAP1L
GSN	1.61226e-43	0.329095	0.594	0.554	3.22452e-40	1	GSN
ZNF331	1.20985e-40	0.264994	0.514	0.451	2.4197e-37	1	ZNF331
ATP2B1	8.63088e-40	0.261276	0.655	0.619	1.72618e-36	1	ATP2B1
LYST	1.20307e-39	0.263517	0.697	0.665	2.40614e-36	1	LYST
TAGLN2	9.77875e-38	0.267212	0.854	0.814	1.95575e-34	1	TAGLN2
PIM3	2.97463e-33	0.344256	0.553	0.522	5.94926e-30	1	PIM3
BAZ2B	2.54367e-29	0.300067	0.613	0.575	5.08733e-26	1	BAZ2B
RRBP1	1.41233e-26	0.258002	0.713	0.69	2.82466e-23	1	RRBP1
FOSB	1.26107e-13	0.260824	0.184	0.117	2.52213e-10	1	FOSB
LGALS9B	0	2.32355	1	0.369	0	2	LGALS9B
RAMP1	0	2.21008	1	0.442	0	3	RAMP1
FGFBP2	6.60638e-86	0.36668	0.97	0.896	1.32128e-82	3	FGFBP2
PRSS23	1.34653e-17	0.290767	0.688	0.67	2.69305e-14	3	PRSS23
DTHD1	1.8886e-13	0.290258	0.543	0.529	3.77719e-10	3	DTHD1
METRNL	5.39024e-12	0.257942	0.734	0.747	1.07805e-08	3	METRNL
LAIR2	4.27486e-10	0.33906	0.518	0.506	8.54973e-07	3	LAIR2
PTGDS	5.32667e-09	0.310929	0.434	0.425	1.06533e-05	3	PTGDS
HBA1	2.85188e-08	0.304092	0.408	0.389	5.70376e-05	3	HBA1
HAVCR2	2.36184e-05	0.27065	0.56	0.565	0.0472369	3	HAVCR2
BNC2	0	2.33471	1	0.391	0	4	BNC2
APLP2	1.10673e-13	0.26681	0.68	0.708	2.21346e-10	4	APLP2
PRSS231	5.14544e-13	0.266453	0.657	0.672	1.02909e-09	4	PRSS23
MTSS1	4.62267e-08	0.278259	0.546	0.582	9.24533e-05	4	MTSS1
DAB2	8.16344e-06	0.34411	0.494	0.555	0.0163269	4	DAB2
NMUR1	0	2.00829	1	0.534	0	5	NMUR1
MTRNR2L12	1.57429e-12	0.324381	0.417	0.575	3.14858e-09	5	MTRNR2L12
STMN1	0	2.75539	0.979	0.476	0	6	STMN1
MKI67	0	2.61252	0.805	0.341	0	6	MKI67
TYMS	0	2.45013	0.813	0.08	0	6	TYMS
TOP2A	0	2.18813	0.736	0.125	0	6	TOP2A
CLSPN	0	2.15576	0.79	0.249	0	6	CLSPN
CENPF	0	2.03677	0.638	0.162	0	6	CENPF
NUSAP1	0	2.01949	0.716	0.181	0	6	NUSAP1
HELLS	0	1.97067	0.791	0.363	0	6	HELLS
PCNA	0	1.92696	0.799	0.473	0	6	PCNA
TK1	0	1.87184	0.659	0.076	0	6	TK1
ASPM	0	1.78716	0.595	0.096	0	6	ASPM
MCM4	0	1.74142	0.767	0.399	0	6	MCM4
CENPM	0	1.73987	0.716	0.114	0	6	CENPM
BIRC5	0	1.71907	0.587	0.097	0	6	BIRC5
SMC4	0	1.69718	0.835	0.529	0	6	SMC4
TPX2	0	1.68629	0.665	0.19	0	6	TPX2
MCM7	0	1.63504	0.796	0.486	0	6	MCM7
SMC2	0	1.62524	0.835	0.499	0	6	SMC2
CENPU	0	1.55863	0.668	0.222	0	6	CENPU
FAM111B	0	1.55755	0.609	0.008	0	6	FAM111B
ZWINT	0	1.546	0.662	0.107	0	6	ZWINT
TUBB	0	1.54397	0.882	0.538	0	6	TUBB
DHFR	0	1.542	0.729	0.415	0	6	DHFR
GINS2	0	1.53363	0.666	0.071	0	6	GINS2
E2F1	0	1.51501	0.668	0.056	0	6	E2F1
BRCA1	0	1.5135	0.717	0.381	0	6	BRCA1
MCM5	0	1.48107	0.786	0.461	0	6	MCM5
CDT1	0	1.4422	0.651	0.143	0	6	CDT1
HMGB2	0	1.43267	0.97	0.68	0	6	HMGB2
CENPK	0	1.39533	0.772	0.313	0	6	CENPK
TUBA1B	0	1.39285	0.955	0.687	0	6	TUBA1B
LMNB1	0	1.38654	0.768	0.462	0	6	LMNB1
CDK1	0	1.38553	0.556	0.11	0	6	CDK1
PHF19	0	1.36043	0.762	0.502	0	6	PHF19
CDCA7	0	1.33138	0.583	0.172	0	6	CDCA7
HMMR	0	1.31441	0.582	0.105	0	6	HMMR
ESCO2	0	1.25106	0.502	0.051	0	6	ESCO2
KIF11	0	1.24703	0.579	0.17	0	6	KIF11
GTSE1	0	1.23818	0.549	0.151	0	6	GTSE1
CENPW	0	1.23117	0.585	0.209	0	6	CENPW
DLGAP5	0	1.21652	0.473	0.061	0	6	DLGAP5
CEP55	0	1.16834	0.548	0.061	0	6	CEP55
MCM10	0	1.1582	0.571	0.012	0	6	MCM10
CDKN3	0	1.15197	0.521	0.083	0	6	CDKN3
DTL	0	1.14296	0.587	0.054	0	6	DTL
KIF15	0	1.09853	0.527	0.04	0	6	KIF15
MYBL2	0	1.07055	0.514	0.006	0	6	MYBL2
TROAP	0	1.03574	0.518	0.112	0	6	TROAP
NCAPG	0	1.015	0.506	0.053	0	6	NCAPG
CTNNAL1	0	1.01154	0.556	0.037	0	6	CTNNAL1
SPC25	0	0.97235	0.404	0.002	0	6	SPC25
CDCA5	0	0.964726	0.454	0.064	0	6	CDCA5
MND1	0	0.927558	0.491	0.023	0	6	MND1
CDCA8	0	0.912863	0.533	0.156	0	6	CDCA8
HMGB3	0	0.912612	0.468	0.049	0	6	HMGB3
CDC45	0	0.886569	0.479	0.001	0	6	CDC45
SPC24	0	0.839184	0.491	0.025	0	6	SPC24
KIF23	0	0.810044	0.402	0.001	0	6	KIF23
TTK	0	0.784245	0.446	0.008	0	6	TTK
KIF4A	0	0.752197	0.435	0.012	0	6	KIF4A
CDC20	0	0.727743	0.44	0.069	0	6	CDC20
KIF14	0	0.710688	0.389	0.002	0	6	KIF14
CENPA	0	0.696092	0.392	0.006	0	6	CENPA
POLQ	0	0.675161	0.431	0.005	0	6	POLQ
HJURP	0	0.672578	0.366	0.023	0	6	HJURP
CDCA3	0	0.617218	0.39	0.063	0	6	CDCA3
MELK	0	0.607407	0.357	0.008	0	6	MELK
DMC1	0	0.389752	0.361	0.004	0	6	DMC1
RDM1	0	0.254765	0.322	0.037	0	6	RDM1
CDC6	2.76708e-305	0.829512	0.467	0.107	5.53415e-302	6	CDC6
KIFC1	1.90756e-297	1.06375	0.523	0.182	3.81511e-294	6	KIFC1
BRCA2	2.94825e-292	1.46701	0.675	0.372	5.8965e-289	6	BRCA2
ATAD5	2.81263e-286	1.46576	0.739	0.464	5.62527e-283	6	ATAD5
MAD2L1	5.78932e-286	1.48309	0.662	0.331	1.15786e-282	6	MAD2L1
EZH2	1.3576e-281	1.50054	0.755	0.485	2.71521e-278	6	EZH2
GMNN	4.22314e-265	1.22682	0.648	0.338	8.44628e-262	6	GMNN
CCDC167	1.7802e-262	1.1612	0.787	0.502	3.56039e-259	6	CCDC167
CCDC34	2.53048e-258	1.02247	0.587	0.283	5.06096e-255	6	CCDC34
FEN1	1.59331e-257	1.32201	0.656	0.331	3.18662e-254	6	FEN1
CKS1B	1.2862e-254	1.41566	0.742	0.446	2.5724e-251	6	CKS1B
CKAP2L	1.81228e-252	0.872795	0.428	0.097	3.62457e-249	6	CKAP2L
KIF2C	2.71461e-231	0.797542	0.444	0.121	5.42922e-228	6	KIF2C
CKS2	1.37016e-230	1.32292	0.652	0.364	2.74031e-227	6	CKS2
UBE2C	1.39715e-230	1.24076	0.466	0.119	2.7943e-227	6	UBE2C
PTTG1	1.12392e-226	1.59841	0.644	0.376	2.24785e-223	6	PTTG1
FABP5	7.00853e-212	1.34904	0.68	0.439	1.40171e-208	6	FABP5
KIF20B	2.06796e-205	1.12995	0.659	0.387	4.13592e-202	6	KIF20B
CCNB2	6.89302e-198	0.889692	0.411	0.102	1.3786e-194	6	CCNB2
CDCA7L	1.40372e-197	0.78323	0.475	0.184	2.80744e-194	6	CDCA7L
ASF1B	1.85776e-197	1.22755	0.508	0.157	3.71553e-194	6	ASF1B
CENPE	2.25278e-187	1.32304	0.58	0.33	4.50555e-184	6	CENPE
XRCC2	3.29563e-186	0.637161	0.449	0.171	6.59126e-183	6	XRCC2
RRM2	3.25772e-185	1.76356	0.612	0.348	6.51544e-182	6	RRM2
BUB1	7.00465e-184	0.668885	0.335	0.031	1.40093e-180	6	BUB1
HMGA1	1.33376e-181	1.21921	0.682	0.471	2.66752e-178	6	HMGA1
IDH2	1.52801e-178	0.972934	0.827	0.6	3.05603e-175	6	IDH2
YWHAH	2.53001e-167	0.940785	0.75	0.515	5.06001e-164	6	YWHAH
PKMYT1	3.23665e-164	0.712676	0.333	0.031	6.4733e-161	6	PKMYT1
RAD51AP1	1.16218e-156	1.2431	0.546	0.266	2.32436e-153	6	RAD51AP1
HIST1H1B	1.24715e-140	1.36894	0.644	0.505	2.4943e-137	6	HIST1H1B
CTLA4	1.89519e-140	0.279566	0.338	0.11	3.79038e-137	6	CTLA4
TUBB4B	1.27017e-137	1.03935	0.725	0.537	2.54035e-134	6	TUBB4B
CDKN2A	7.21767e-136	0.703297	0.471	0.263	1.44353e-132	6	CDKN2A
FDXR	1.23139e-130	0.310004	0.396	0.204	2.46277e-127	6	FDXR
H2AFY	1.31743e-129	0.680966	0.875	0.67	2.63486e-126	6	H2AFY
TALDO1	5.03333e-127	0.673202	0.813	0.616	1.00667e-123	6	TALDO1
CCNA2	5.71028e-125	0.912635	0.505	0.294	1.14206e-121	6	CCNA2
YWHAE	6.97028e-124	0.795534	0.773	0.608	1.39406e-120	6	YWHAE
ANXA5	2.43185e-123	0.951787	0.665	0.464	4.86369e-120	6	ANXA5
NUF2	1.63455e-122	0.943036	0.469	0.232	3.2691e-119	6	NUF2
CAMK4	2.60637e-121	0.558609	0.418	0.25	5.21274e-118	6	CAMK4
RBBP8	1.06483e-120	0.956097	0.558	0.403	2.12967e-117	6	RBBP8
GGH	3.78587e-119	0.914822	0.405	0.086	7.57175e-116	6	GGH
TXN	5.12476e-119	0.677116	0.857	0.658	1.02495e-115	6	TXN
SLC25A5	1.63896e-118	0.602862	0.938	0.776	3.27793e-115	6	SLC25A5
HIST1H2BJ	2.69808e-115	0.281236	0.284	0.047	5.39616e-112	6	HIST1H2BJ
C2orf48	6.241e-115	0.578958	0.371	0.129	1.2482e-111	6	C2orf48
PRDX3	8.26608e-115	0.88242	0.628	0.487	1.65322e-111	6	PRDX3
MT1E	6.00122e-110	0.88352	0.466	0.301	1.20024e-106	6	MT1E
FBXO5	1.22935e-109	1.07208	0.559	0.392	2.45871e-106	6	FBXO5
ACOT7	3.44879e-108	0.709839	0.543	0.38	6.89758e-105	6	ACOT7
CLTA	4.70932e-103	0.567248	0.836	0.678	9.41865e-100	6	CLTA
IMPA2	3.71642e-101	0.431166	0.378	0.192	7.43285e-98	6	IMPA2
SPATS2L	2.05081e-100	0.531568	0.426	0.229	4.10161e-97	6	SPATS2L
PIF1	2.52767e-92	0.257142	0.387	0.238	5.05535e-89	6	PIF1
SIRPG	6.53257e-88	0.419467	0.356	0.193	1.30651e-84	6	SIRPG
CD3D	2.37509e-87	1.16137	0.542	0.374	4.75019e-84	6	CD3D
PPA1	1.02039e-86	0.680158	0.691	0.552	2.04077e-83	6	PPA1
HIST1H4C	6.00757e-85	0.8756	0.86	0.758	1.20151e-81	6	HIST1H4C
EZR	1.54101e-84	0.483875	0.839	0.701	3.08202e-81	6	EZR
ATP1B3	1.64174e-83	0.530859	0.792	0.62	3.28349e-80	6	ATP1B3
SMC6	3.75027e-83	0.678533	0.604	0.488	7.50054e-80	6	SMC6
NUCB2	1.24334e-82	0.620688	0.851	0.71	2.48668e-79	6	NUCB2
CRIP1	1.4944e-80	0.414957	0.743	0.433	2.98881e-77	6	CRIP1
CCNB1	4.02904e-80	0.772037	0.423	0.27	8.05807e-77	6	CCNB1
SEPT111	1.57869e-79	0.497124	0.658	0.522	3.15737e-76	6	2022-09-11
SIT1	2.05575e-76	0.558412	0.331	0.184	4.1115e-73	6	SIT1
LDHB	6.53535e-76	0.539364	0.87	0.737	1.30707e-72	6	LDHB
LRRCC1	8.47954e-75	0.553394	0.497	0.392	1.69591e-71	6	LRRCC1
CMSS1	5.08547e-74	0.459097	0.492	0.384	1.01709e-70	6	CMSS1
PRDX1	1.23177e-71	0.638229	0.695	0.573	2.46353e-68	6	PRDX1
MT2A	1.83815e-71	0.48226	0.87	0.671	3.67629e-68	6	MT2A
HIST1H2AI	3.94874e-71	0.430768	0.396	0.242	7.89748e-68	6	HIST1H2AI
ODC1	1.21806e-70	0.629764	0.598	0.512	2.43613e-67	6	ODC1
HIST1H2BH	1.61225e-70	0.698968	0.487	0.365	3.2245e-67	6	HIST1H2BH
PSMA4	1.67764e-69	0.483544	0.872	0.678	3.35528e-66	6	PSMA4
PKM	4.87926e-68	0.578744	0.721	0.544	9.75852e-65	6	PKM
PPP1R14B	7.22101e-66	0.55172	0.619	0.563	1.4442e-62	6	PPP1R14B
SSR3	9.45493e-64	0.419751	0.708	0.587	1.89099e-60	6	SSR3
THEMIS	1.32777e-63	0.509941	0.386	0.29	2.65553e-60	6	THEMIS
VIM	1.74486e-63	0.265241	0.961	0.935	3.48971e-60	6	VIM
AURKB	2.4121e-63	0.93863	0.362	0.111	4.8242e-60	6	AURKB
APOBEC3B	7.76483e-62	0.262317	0.195	0.002	1.55297e-58	6	APOBEC3B
CXCR3	1.58571e-61	0.535908	0.397	0.287	3.17141e-58	6	CXCR3
AP2S1	5.29955e-61	0.401089	0.849	0.691	1.05991e-57	6	AP2S1
RGS10	5.37194e-60	0.609408	0.613	0.521	1.07439e-56	6	RGS10
MBD2	1.10321e-59	0.342061	0.719	0.648	2.20642e-56	6	MBD2
PGRMC1	4.23847e-58	0.437539	0.492	0.41	8.47695e-55	6	PGRMC1
LIMS1	9.42198e-58	0.553342	0.641	0.549	1.8844e-54	6	LIMS1
EIF1AY	6.41402e-57	0.524173	0.584	0.542	1.2828e-53	6	EIF1AY
RGCC	9.99368e-57	0.269315	0.415	0.335	1.99874e-53	6	RGCC
GBP1	1.01162e-55	0.616136	0.582	0.517	2.02323e-52	6	GBP1
MIS18BP1	2.04287e-55	0.404061	0.799	0.68	4.08573e-52	6	MIS18BP1
SKA1	3.37118e-55	0.582074	0.289	0.061	6.74236e-52	6	SKA1
TMEM167A	3.54721e-55	0.349032	0.62	0.478	7.09443e-52	6	TMEM167A
KIF2A	4.3812e-55	0.262989	0.85	0.741	8.7624e-52	6	KIF2A
HSPA4	2.07249e-54	0.441255	0.616	0.556	4.14499e-51	6	HSPA4
TPM4	2.32575e-52	0.375787	0.809	0.701	4.65151e-49	6	TPM4
SH2D1A	3.22008e-52	0.449271	0.689	0.545	6.44016e-49	6	SH2D1A
PTMS	5.1849e-52	0.59002	0.499	0.425	1.03698e-48	6	PTMS
HIST1H2AG	1.19813e-51	0.66853	0.526	0.466	2.39625e-48	6	HIST1H2AG
CD3G	3.50815e-51	1.09174	0.579	0.509	7.0163e-48	6	CD3G
HIST1H3H	5.06139e-51	0.35373	0.407	0.291	1.01228e-47	6	HIST1H3H
SVIP	1.23553e-49	0.462352	0.645	0.527	2.47107e-46	6	SVIP
FKBP5	9.95004e-49	0.520178	0.627	0.54	1.99001e-45	6	FKBP5
C12orf75	1.32832e-48	0.311138	0.935	0.785	2.65664e-45	6	C12orf75
NET1	2.67542e-46	0.407153	0.396	0.312	5.35083e-43	6	NET1
MTHFD2	4.79816e-46	0.50456	0.517	0.435	9.59631e-43	6	MTHFD2
LMAN1	5.23547e-46	0.328784	0.697	0.63	1.04709e-42	6	LMAN1
ANXA2	1.97652e-45	0.37766	0.828	0.709	3.95303e-42	6	ANXA2
TIFA	1.09064e-44	0.46075	0.49	0.443	2.18127e-41	6	TIFA
LEF11	2.87533e-44	0.368591	0.436	0.382	5.75065e-41	6	LEF1
NT5C3A	2.73148e-43	0.266215	0.569	0.468	5.46295e-40	6	NT5C3A
PRDX4	3.29363e-42	0.431513	0.534	0.464	6.58727e-39	6	PRDX4
ATG3	1.32055e-41	0.46775	0.623	0.526	2.6411e-38	6	ATG3
TMA16	6.71952e-41	0.340808	0.492	0.397	1.3439e-37	6	TMA16
CENPN	2.17455e-40	0.925891	0.436	0.295	4.34909e-37	6	CENPN
GSTO1	7.56026e-40	0.352487	0.738	0.617	1.51205e-36	6	GSTO1
HIST1H1D	5.55278e-37	0.421212	0.866	0.805	1.11056e-33	6	HIST1H1D
AP3M2	1.72877e-36	0.356194	0.439	0.389	3.45754e-33	6	AP3M2
ITM2A	1.78093e-36	0.398164	0.704	0.608	3.56186e-33	6	ITM2A
AQP3	7.47849e-35	0.442747	0.391	0.358	1.4957e-31	6	AQP3
TESC	2.56961e-34	0.337518	0.523	0.468	5.13922e-31	6	TESC
HIST1H1C	1.84746e-33	0.360781	0.828	0.758	3.69493e-30	6	HIST1H1C
HIST1H4H	2.50884e-33	0.386041	0.416	0.362	5.01767e-30	6	HIST1H4H
KIF21A	1.6463e-31	0.347883	0.556	0.53	3.29261e-28	6	KIF21A
CD59	5.4118e-31	0.629602	0.435	0.354	1.08236e-27	6	CD59
RAB10	2.07837e-30	0.286776	0.584	0.542	4.15673e-27	6	RAB10
CORO1B	3.28532e-30	0.374025	0.46	0.412	6.57065e-27	6	CORO1B
HIST1H2AM	8.85356e-30	0.311598	0.226	0.091	1.77071e-26	6	HIST1H2AM
STAT1	1.82738e-29	0.294915	0.636	0.572	3.65476e-26	6	STAT1
PPIF	2.369e-29	0.418427	0.45	0.429	4.73801e-26	6	PPIF
EPB41L2	3.77077e-28	0.347692	0.406	0.375	7.54155e-25	6	EPB41L2
ADK	5.11587e-28	0.376565	0.485	0.45	1.02317e-24	6	ADK
CD27	1.36646e-27	0.636901	0.404	0.373	2.73291e-24	6	CD27
HPGD	1.81843e-26	0.358544	0.335	0.272	3.63685e-23	6	HPGD
EIF4EBP1	2.78039e-24	0.284639	0.353	0.289	5.56079e-21	6	EIF4EBP1
SAP30	1.56201e-23	0.428624	0.463	0.458	3.12402e-20	6	SAP30
NOSIP	2.67487e-19	0.256001	0.633	0.564	5.34974e-16	6	NOSIP
SLC1A5	8.54829e-19	0.341231	0.449	0.455	1.70966e-15	6	SLC1A5
SQLE	1.36678e-18	0.268074	0.466	0.468	2.73355e-15	6	SQLE
SPDL1	2.23262e-18	0.598414	0.436	0.403	4.46524e-15	6	SPDL1
TFRC	4.53146e-17	0.336915	0.463	0.464	9.06293e-14	6	TFRC
APOBEC3H	5.35755e-17	0.340172	0.423	0.428	1.07151e-13	6	APOBEC3H
HIST1H2AJ	7.33822e-16	0.797663	0.299	0.158	1.46764e-12	6	HIST1H2AJ
SMCO4	2.9929e-15	0.322976	0.313	0.275	5.98579e-12	6	SMCO4
TUBA4A	3.67901e-15	0.340643	0.624	0.584	7.35802e-12	6	TUBA4A
LIMA1	1.05843e-12	0.291136	0.483	0.497	2.11685e-09	6	LIMA1
LAG3	4.89859e-12	0.414662	0.283	0.244	9.79719e-09	6	LAG3
PAK1	1.50084e-11	0.280744	0.369	0.346	3.00168e-08	6	PAK1
TRAT1	9.89836e-11	0.400362	0.345	0.345	1.97967e-07	6	TRAT1
TMEM107	4.44862e-09	0.299723	0.509	0.468	8.89725e-06	6	TMEM107
LAP3	7.73155e-09	0.302325	0.546	0.518	1.54631e-05	6	LAP3
HSBP1	2.12022e-08	0.272493	0.518	0.495	4.24044e-05	6	HSBP1
IFI27	2.72065e-08	0.262237	0.102	0.076	5.44129e-05	6	IFI27
COTL11	1.11417e-06	0.501075	0.583	0.636	0.00222834	6	COTL1
ANKRD9	1.63434e-06	0.253067	0.405	0.435	0.00326868	6	ANKRD9
CD8B	8.5268e-05	0.716535	0.309	0.316	0.170536	6	CD8B
CD8A	0.000338824	0.500838	0.531	0.546	0.677648	6	CD8A
HBA2	0.0052697	0.385182	0.191	0.188	1	6	HBA2
LIM2	0	2.27468	1	0.432	0	7	LIM2
PTGDS1	0.00390589	0.321045	0.386	0.428	1	7	PTGDS
MTRNR2L121	0.00752767	0.398386	0.469	0.57	1	7	MTRNR2L12
KIR3DL1	0	2.31731	0.999	0.414	0	8	KIR3DL1
METRNL1	2.70482e-06	0.270182	0.673	0.749	0.00540965	8	METRNL
COL6A2	0.000118963	0.282951	0.338	0.482	0.237926	8	COL6A2
MYOM2	0.000228295	0.263948	0.602	0.657	0.456591	8	MYOM2
APLP21	0.000242385	0.265156	0.642	0.709	0.48477	8	APLP2
TIMP1	0.00622183	0.250816	0.473	0.526	1	8	TIMP1
PTGDS2	0.00812793	0.307851	0.375	0.428	1	8	PTGDS

## Sheet: dendritic cells DEG
Table S1 DEG of PBMC subpopulation
	p_val	avg_log2FC	pct.1	pct.2	p_val_adj	cluster	gene
LYZ	0	2.66142	1	0.527	0	0	LYZ
FCN1	0	2.62565	0.864	0.147	0	0	FCN1
LGALS2	0	2.59414	0.916	0.176	0	0	LGALS2
MNDA	0	2.57791	0.978	0.478	0	0	MNDA
CSTA	0	2.52403	0.92	0.07	0	0	CSTA
CEBPD	0	2.49257	0.947	0.489	0	0	CEBPD
CLEC10A	0	2.40591	0.909	0.437	0	0	CLEC10A
ANXA1	0	2.39633	0.978	0.237	0	0	ANXA1
VCAN	0	2.39496	0.801	0.095	0	0	VCAN
CPVL	0	2.39488	0.976	0.488	0	0	CPVL
COTL1	0	2.39113	0.998	0.331	0	0	COTL1
CD1C	0	2.36047	0.853	0.422	0	0	CD1C
FGL2	0	2.33707	0.988	0.492	0	0	FGL2
LGALS3	0	2.28595	0.917	0.163	0	0	LGALS3
CEBPB	0	2.25899	0.88	0.4	0	0	CEBPB
CFP	0	2.17513	0.941	0.273	0	0	CFP
S100A9	0	2.1503	0.894	0.614	0	0	S100A9
FOS	0	2.1275	0.987	0.502	0	0	FOS
CASP1	0	2.11478	0.907	0.35	0	0	CASP1
ID2	0	2.11265	0.901	0.43	0	0	ID2
TIMP1	0	2.11158	0.944	0.17	0	0	TIMP1
SPI1	0	2.03416	0.966	0.316	0	0	SPI1
ENHO	0	2.02757	0.804	0.065	0	0	ENHO
AIF1	0	1.9871	0.995	0.504	0	0	AIF1
LY86	0	1.96367	0.913	0.187	0	0	LY86
PLBD1	0	1.95961	0.839	0.375	0	0	PLBD1
CSTB	0	1.95363	0.982	0.603	0	0	CSTB
APLP2	0	1.95103	0.915	0.564	0	0	APLP2
TSPO	0	1.91864	0.969	0.485	0	0	TSPO
TNFAIP2	0	1.84613	0.864	0.465	0	0	TNFAIP2
CTSH	0	1.81319	0.969	0.554	0	0	CTSH
ITGAX	0	1.81029	0.839	0.271	0	0	ITGAX
CARD16	0	1.79621	0.92	0.336	0	0	CARD16
NCF2	0	1.7711	0.889	0.532	0	0	NCF2
IFITM3	0	1.75921	0.677	0.152	0	0	IFITM3
LST1	0	1.75472	0.994	0.558	0	0	LST1
ATP2B1	0	1.73438	0.854	0.193	0	0	ATP2B1
RAB32	0	1.70959	0.85	0.512	0	0	RAB32
CD1D	0	1.70358	0.785	0.052	0	0	CD1D
IFI30	0	1.69138	0.794	0.486	0	0	IFI30
CLEC7A	0	1.68471	0.783	0.346	0	0	CLEC7A
DOK2	0	1.68279	0.779	0.083	0	0	DOK2
DUSP1	0	1.67865	0.848	0.364	0	0	DUSP1
PAK1	0	1.67325	0.899	0.518	0	0	PAK1
IGSF6	0	1.66258	0.95	0.621	0	0	IGSF6
YBX3	0	1.64989	0.793	0.405	0	0	YBX3
FGR	0	1.64908	0.813	0.186	0	0	FGR
ANXA5	0	1.61644	0.991	0.68	0	0	ANXA5
SERPINA1	0	1.6083	0.657	0.072	0	0	SERPINA1
CD33	0	1.60076	0.814	0.487	0	0	CD33
ANXA2	0	1.59473	0.988	0.67	0	0	ANXA2
CLEC12A	0	1.58883	0.797	0.235	0	0	CLEC12A
S100A10	0	1.57161	0.995	0.736	0	0	S100A10
BLVRB	0	1.55823	0.873	0.376	0	0	BLVRB
MARCKS	0	1.51399	0.716	0.264	0	0	MARCKS
POU2F2	0	1.51331	0.861	0.587	0	0	POU2F2
KCNK6	0	1.50143	0.818	0.527	0	0	KCNK6
AOAH	0	1.49927	0.752	0.13	0	0	AOAH
PLXDC2	0	1.49773	0.772	0.396	0	0	PLXDC2
ITGB2	0	1.49745	0.979	0.607	0	0	ITGB2
TUBA1A	0	1.48838	0.818	0.256	0	0	TUBA1A
RASSF4	0	1.4819	0.744	0.417	0	0	RASSF4
VASP	0	1.46119	0.895	0.589	0	0	VASP
CSF3R	0	1.45468	0.773	0.5	0	0	CSF3R
TYMP	0	1.4353	0.974	0.706	0	0	TYMP
IL13RA1	0	1.42442	0.868	0.597	0	0	IL13RA1
LMO2	0	1.4169	0.844	0.551	0	0	LMO2
PID1	0	1.41582	0.708	0.406	0	0	PID1
PPA1	0	1.40932	0.928	0.647	0	0	PPA1
FCGR2B	0	1.4081	0.695	0.107	0	0	FCGR2B
EFHD2	0	1.40762	0.968	0.678	0	0	EFHD2
FLNA	0	1.40336	0.837	0.538	0	0	FLNA
RAB31	0	1.40275	0.836	0.559	0	0	RAB31
TKT	0	1.40036	0.974	0.744	0	0	TKT
JUNB	0	1.38966	0.987	0.651	0	0	JUNB
NDRG2	0	1.38354	0.709	0.057	0	0	NDRG2
CD86	0	1.36665	0.783	0.32	0	0	CD86
LGALS1	0	1.36064	0.994	0.685	0	0	LGALS1
MYO1F	0	1.35668	0.868	0.548	0	0	MYO1F
CLEC4A	0	1.35645	0.821	0.523	0	0	CLEC4A
SLC8A1	0	1.34602	0.757	0.453	0	0	SLC8A1
C1orf162	0	1.33791	0.98	0.742	0	0	C1orf162
ETS2	0	1.33586	0.767	0.458	0	0	ETS2
NEAT1	0	1.29119	0.961	0.798	0	0	NEAT1
RTN1	0	1.28367	0.732	0.457	0	0	RTN1
DPYD	0	1.28029	0.684	0.316	0	0	DPYD
IGFBP7	0	1.27247	0.697	0.132	0	0	IGFBP7
DUSP2	0	1.2655	0.713	0.24	0	0	DUSP2
RHOG	0	1.2536	0.882	0.432	0	0	RHOG
IER2	0	1.24723	0.917	0.52	0	0	IER2
CAST	0	1.24565	0.932	0.737	0	0	CAST
RNH1	0	1.21592	0.957	0.7	0	0	RNH1
LRP1	0	1.21312	0.666	0.08	0	0	LRP1
SERPINB1	0	1.18927	0.925	0.715	0	0	SERPINB1
SAT1	0	1.1816	0.967	0.711	0	0	SAT1
ENTPD1	0	1.16955	0.672	0.268	0	0	ENTPD1
BATF3	0	1.15044	0.67	0.06	0	0	BATF3
GAPDH	0	1.14151	0.998	0.902	0	0	GAPDH
SDCBP	0	1.13844	0.786	0.324	0	0	SDCBP
LGALS9	0	1.09815	0.865	0.585	0	0	LGALS9
AHNAK	0	1.09044	0.964	0.796	0	0	AHNAK
RNASE2	0	1.08545	0.587	0.038	0	0	RNASE2
PKM	0	1.07854	0.905	0.614	0	0	PKM
SLC2A3	0	1.05509	0.618	0.085	0	0	SLC2A3
S100A11	0	1.05018	0.999	0.912	0	0	S100A11
HLA-DQB1	0	1.04817	0.997	0.88	0	0	HLA-DQB1
S100A4	0	1.03116	0.998	0.879	0	0	S100A4
GSTP1	0	0.988298	0.995	0.868	0	0	GSTP1
PRELID1	0	0.981349	0.986	0.847	0	0	PRELID1
AP1S2	0	0.977077	0.986	0.893	0	0	AP1S2
CD163	0	0.97408	0.594	0.041	0	0	CD163
EMP3	0	0.956538	0.97	0.712	0	0	EMP3
PTPN12	0	0.887583	0.638	0.211	0	0	PTPN12
TNFAIP8L2	0	0.881921	0.636	0.182	0	0	TNFAIP8L2
TNFSF10	0	0.868379	0.587	0.135	0	0	TNFSF10
HLA-DRB1	0	0.79034	0.999	0.977	0	0	HLA-DRB1
CST3	0	0.774533	0.999	0.992	0	0	CST3
CTSS	0	0.740046	0.994	0.938	0	0	CTSS
HLA-DPB1	0	0.724905	0.999	0.985	0	0	HLA-DPB1
ID3	0	0.710877	0.539	0.121	0	0	ID3
CD300E	0	0.704843	0.513	0.09	0	0	CD300E
S100A6	0	0.696187	0.999	0.983	0	0	S100A6
SH3BGRL3	0	0.664204	0.998	0.965	0	0	SH3BGRL3
QPCT	0	0.644571	0.441	0.015	0	0	QPCT
GPBAR1	0	0.620071	0.525	0.045	0	0	GPBAR1
HLA-DRA	0	0.619912	1	0.998	0	0	HLA-DRA
HLA-DPA1	0	0.619631	1	0.982	0	0	HLA-DPA1
ALDH3B1	0	0.595234	0.547	0.116	0	0	ALDH3B1
S100Z	0	0.528001	0.519	0.038	0	0	S100Z
TMSB4X	0	0.524092	1	1	0	0	TMSB4X
ACTB	0	0.523611	1	1	0	0	ACTB
TMSB10	0	0.522101	1	1	0	0	TMSB10
TREM1	0	0.507369	0.49	0.028	0	0	TREM1
FTL	0	0.489256	1	0.998	0	0	FTL
MAFF	0	0.483557	0.476	0.028	0	0	MAFF
TNNT1	0	0.463901	0.427	0.008	0	0	TNNT1
FAM110A	0	0.447823	0.501	0.106	0	0	FAM110A
ZNF703	0	0.286998	0.439	0.017	0	0	ZNF703
PILRA	1.17918e-303	1.39341	0.729	0.452	2.35837e-300	0	PILRA
ZNF503	2.21238e-303	0.850521	0.595	0.163	4.42476e-300	0	ZNF503
EPSTI1	2.50349e-302	0.902865	0.667	0.201	5.00699e-299	0	EPSTI1
ZFP36L1	1.20096e-301	1.16324	0.767	0.348	2.40192e-298	0	ZFP36L1
ARHGEF40	4.44324e-299	0.731618	0.579	0.048	8.88648e-296	0	ARHGEF40
LILRA2	8.22303e-299	0.838236	0.602	0.224	1.64461e-295	0	LILRA2
CD1E	1.33585e-293	1.06517	0.573	0.017	2.6717e-290	0	CD1E
LILRB3	2.93726e-291	1.24538	0.703	0.422	5.87453e-288	0	LILRB3
AP2S1	1.59463e-290	0.758011	0.983	0.882	3.18927e-287	0	AP2S1
ZNF385A	2.37388e-290	1.26667	0.759	0.505	4.74776e-287	0	ZNF385A
LYST	4.00868e-290	1.29269	0.754	0.46	8.01735e-287	0	LYST
ATG3	1.2964e-289	1.10022	0.854	0.637	2.5928e-286	0	ATG3
TMEM154	7.75228e-285	1.09181	0.679	0.355	1.55046e-281	0	TMEM154
UTF1	6.18465e-284	0.767787	0.573	0.168	1.23693e-280	0	UTF1
S100A8	2.02932e-283	2.1054	0.757	0.436	4.05863e-280	0	S100A8
HOTAIRM1	5.90315e-281	0.976173	0.636	0.293	1.18063e-277	0	HOTAIRM1
ALOX5	6.49839e-280	0.783393	0.535	0.124	1.29968e-276	0	ALOX5
HLA-DQA1	2.09889e-278	0.838348	0.977	0.954	4.19778e-275	0	HLA-DQA1
TPM1	2.64362e-278	0.560442	0.567	0.203	5.28723e-275	0	TPM1
OGFRL1	4.79399e-277	1.15969	0.824	0.621	9.58799e-274	0	OGFRL1
HLA-DMB	5.43426e-277	0.72719	0.987	0.939	1.08685e-273	0	HLA-DMB
FCER1A	2.64099e-276	1.29593	0.89	0.801	5.28198e-273	0	FCER1A
NINJ1	4.2658e-276	0.64233	0.541	0.167	8.53159e-273	0	NINJ1
CPPED1	1.11964e-275	1.11426	0.816	0.593	2.23927e-272	0	CPPED1
IRAK3	2.41927e-275	1.03591	0.633	0.321	4.83854e-272	0	IRAK3
NR4A2	4.06434e-275	1.28267	0.717	0.413	8.12868e-272	0	NR4A2
CCDC170	1.05731e-270	0.494919	0.511	0.022	2.11461e-267	0	CCDC170
CLIC2	1.41243e-270	1.0693	0.696	0.412	2.82485e-267	0	CLIC2
BASP1	6.92664e-269	1.5097	0.783	0.513	1.38533e-265	0	BASP1
HBEGF	1.98974e-268	1.36565	0.69	0.445	3.97948e-265	0	HBEGF
CIITA	5.37296e-267	0.939753	0.889	0.738	1.07459e-263	0	CIITA
ASAH1	1.40938e-265	1.16287	0.823	0.577	2.81875e-262	0	ASAH1
METRNL	4.3312e-264	1.1098	0.774	0.529	8.66241e-261	0	METRNL
NAIP	1.94427e-262	1.2086	0.763	0.536	3.88853e-259	0	NAIP
FPR1	3.10578e-262	0.77146	0.536	0.193	6.21156e-259	0	FPR1
MGST1	1.0001e-261	0.924155	0.647	0.274	2.0002e-258	0	MGST1
TMEM176A	4.55716e-261	0.262071	0.4	0.091	9.11432e-258	0	TMEM176A
NRGN	5.82096e-261	0.551262	0.587	0.219	1.16419e-257	0	NRGN
KCTD12	1.49459e-260	1.07525	0.835	0.63	2.98919e-257	0	KCTD12
CACNA2D3	2.43633e-260	1.17887	0.751	0.498	4.87265e-257	0	CACNA2D3
SCIMP	4.31874e-260	1.24056	0.704	0.463	8.63747e-257	0	SCIMP
ID1	4.85256e-259	0.700665	0.467	0.082	9.70511e-256	0	ID1
STX11	1.8763e-258	0.867963	0.545	0.138	3.75259e-255	0	STX11
CSF1R	1.59735e-257	1.05924	0.711	0.401	3.19471e-254	0	CSF1R
DEPTOR	1.77486e-257	0.536791	0.523	0.221	3.54972e-254	0	DEPTOR
OLFM1	2.38446e-256	0.413089	0.485	0.014	4.76892e-253	0	OLFM1
SIGLEC14	5.69324e-255	0.469179	0.535	0.154	1.13865e-251	0	SIGLEC14
LMNA	1.75982e-254	1.65533	0.671	0.411	3.51965e-251	0	LMNA
PPT1	8.84762e-253	1.12843	0.785	0.487	1.76952e-249	0	PPT1
ALDH2	2.00086e-251	0.854302	0.94	0.803	4.00172e-248	0	ALDH2
CD63	3.48267e-250	0.919686	0.9	0.592	6.96534e-247	0	CD63
ACTG1	3.67873e-250	0.455205	0.998	0.981	7.35747e-247	0	ACTG1
KCNE3	1.71401e-249	0.59113	0.519	0.074	3.42803e-246	0	KCNE3
GBP2	2.40138e-249	0.368682	0.41	0.083	4.80276e-246	0	GBP2
NUDT16	3.661e-249	0.714964	0.577	0.231	7.32201e-246	0	NUDT16
BLVRA	8.00825e-249	0.73848	0.471	0.064	1.60165e-245	0	BLVRA
SPECC1	6.58469e-248	1.09606	0.789	0.583	1.31694e-244	0	SPECC1
FPR3	9.23402e-245	0.343031	0.474	0.02	1.8468e-241	0	FPR3
H2AFY	5.77348e-244	0.638534	0.989	0.924	1.1547e-240	0	H2AFY
FBXL5	1.82831e-242	0.846532	0.675	0.298	3.65662e-239	0	FBXL5
TLR5	1.5868e-241	0.613843	0.538	0.113	3.1736e-238	0	TLR5
CLIC1	7.07683e-241	0.576689	0.994	0.952	1.41537e-237	0	CLIC1
GAS2L1	2.62426e-240	0.393288	0.464	0.079	5.24852e-237	0	GAS2L1
ADAM28	3.47132e-240	1.1323	0.712	0.448	6.94263e-237	0	ADAM28
FSCN1	8.46047e-237	0.38734	0.466	0.004	1.69209e-233	0	FSCN1
PLA2G7	1.11591e-235	0.36561	0.475	0.017	2.23182e-232	0	PLA2G7
NFE2	1.11561e-233	0.478922	0.513	0.124	2.23122e-230	0	NFE2
SCN1B	4.4338e-231	0.383196	0.486	0.039	8.8676e-228	0	SCN1B
NR4A1	5.06164e-231	1.20594	0.719	0.509	1.01233e-227	0	NR4A1
CD74	3.91015e-230	0.289509	1	1	7.82031e-227	0	CD74
FKBP1A	6.30849e-230	0.687121	0.947	0.713	1.2617e-226	0	FKBP1A
ZYX	7.7532e-229	0.950356	0.829	0.624	1.55064e-225	0	ZYX
IL18	9.41095e-226	1.02815	0.796	0.618	1.88219e-222	0	IL18
FTH1	5.64224e-225	0.305505	1	0.999	1.12845e-221	0	FTH1
KCNQ1OT1	2.52594e-224	0.457308	0.563	0.253	5.05188e-221	0	KCNQ1OT1
KLF4	4.80508e-223	0.99652	0.689	0.34	9.61016e-220	0	KLF4
RPS4Y1	5.14998e-223	0.896543	0.831	0.743	1.03e-219	0	RPS4Y1
TRIB1	1.46994e-221	0.393416	0.476	0.154	2.93987e-218	0	TRIB1
LACTB	8.16073e-220	1.08915	0.727	0.54	1.63215e-216	0	LACTB
SGMS2	3.1312e-219	0.456285	0.491	0.042	6.2624e-216	0	SGMS2
TOB1	2.01818e-217	1.19201	0.763	0.563	4.03637e-214	0	TOB1
TNFSF13B	7.93493e-216	0.849677	0.899	0.764	1.58699e-212	0	TNFSF13B
FCGR2A	7.55395e-215	1.18154	0.662	0.466	1.51079e-211	0	FCGR2A
ARPC1B	6.78816e-214	0.460554	0.993	0.943	1.35763e-210	0	ARPC1B
BACH1	1.25452e-213	0.72497	0.622	0.324	2.50904e-210	0	BACH1
ATP1B1	7.93516e-212	1.0918	0.666	0.465	1.58703e-208	0	ATP1B1
TALDO1	2.02332e-210	0.724382	0.945	0.862	4.04664e-207	0	TALDO1
TYROBP	7.01248e-209	0.414513	0.999	0.982	1.4025e-205	0	TYROBP
YWHAE	5.78131e-208	0.725776	0.944	0.834	1.15626e-204	0	YWHAE
PRCP	1.13131e-207	0.959506	0.799	0.629	2.26262e-204	0	PRCP
ASGR2	5.05859e-207	0.778408	0.577	0.341	1.01172e-203	0	ASGR2
IQGAP1	1.53528e-206	0.699814	0.952	0.83	3.07056e-203	0	IQGAP1
FAM45A	6.17464e-206	0.550771	0.476	0.138	1.23493e-202	0	FAM45A
VEGFA	5.30202e-205	1.06795	0.647	0.462	1.0604e-201	0	VEGFA
EPB41L2	1.15552e-201	0.968616	0.687	0.506	2.31103e-198	0	EPB41L2
HLA-DMA	1.80365e-201	0.500289	0.993	0.953	3.60731e-198	0	HLA-DMA
CREB5	1.54532e-198	0.872017	0.612	0.391	3.09064e-195	0	CREB5
IFITM2	1.69834e-196	0.862318	0.83	0.528	3.39668e-193	0	IFITM2
CLEC4E	6.79151e-196	0.40425	0.339	0.029	1.3583e-192	0	CLEC4E
CD300C	1.1767e-195	0.716772	0.597	0.214	2.35341e-192	0	CD300C
MYADM	1.79683e-195	1.07691	0.785	0.625	3.59367e-192	0	MYADM
GNGT2	2.16572e-194	0.344214	0.454	0.095	4.33143e-191	0	GNGT2
CD52	1.50457e-193	0.831162	0.903	0.7	3.00914e-190	0	CD52
GNAI2	4.29405e-193	0.547301	0.995	0.955	8.5881e-190	0	GNAI2
VIM	5.19324e-193	0.384991	0.999	0.999	1.03865e-189	0	VIM
PSTPIP2	6.62057e-191	0.956421	0.63	0.433	1.32411e-187	0	PSTPIP2
LAYN	7.94834e-191	0.300186	0.419	0.01	1.58967e-187	0	LAYN
NAMPT	1.11875e-190	1.01071	0.771	0.603	2.2375e-187	0	NAMPT
MARCO	1.7921e-190	0.398515	0.462	0.039	3.58419e-187	0	MARCO
OAZ1	3.30028e-190	0.322557	0.999	0.995	6.60056e-187	0	OAZ1
SDS	1.77516e-188	0.250081	0.437	0.04	3.55032e-185	0	SDS
JDP2	1.7845e-188	0.874446	0.637	0.441	3.569e-185	0	JDP2
FOSB	3.09096e-186	0.961681	0.668	0.307	6.18191e-183	0	FOSB
F13A1	3.71011e-186	1.12953	0.68	0.494	7.42021e-183	0	F13A1
IER5	3.75418e-183	0.879203	0.734	0.566	7.50836e-180	0	IER5
EPB41L3	2.19599e-182	0.933658	0.632	0.464	4.39198e-179	0	EPB41L3
PKIB	3.72243e-182	1.17834	0.635	0.462	7.44486e-179	0	PKIB
GSTO1	2.9988e-181	0.802445	0.861	0.712	5.9976e-178	0	GSTO1
PDK4	5.57315e-181	0.313443	0.44	0.017	1.11463e-177	0	PDK4
ARHGAP26	2.66201e-180	0.942334	0.703	0.534	5.32402e-177	0	ARHGAP26
GRIP1	2.56685e-179	0.717893	0.535	0.243	5.1337e-176	0	GRIP1
GCA	3.716e-179	0.852236	0.756	0.554	7.432e-176	0	GCA
CEACAM4	2.80455e-177	0.56819	0.516	0.098	5.60909e-174	0	CEACAM4
MSR1	9.91214e-176	0.35701	0.448	0.028	1.98243e-172	0	MSR1
IL1RN	6.33571e-175	0.704884	0.553	0.252	1.26714e-171	0	IL1RN
ABI3	1.89034e-174	1.01901	0.634	0.424	3.78069e-171	0	ABI3
SLC24A4	3.20637e-173	0.254004	0.461	0.112	6.41274e-170	0	SLC24A4
ZFAND5	2.64293e-172	0.92157	0.766	0.595	5.28585e-169	0	ZFAND5
CD14	4.96527e-172	1.26615	0.461	0.077	9.93054e-169	0	CD14
HCK	5.02162e-172	1.05215	0.693	0.477	1.00432e-168	0	HCK
LRRC25	1.86234e-171	0.932127	0.696	0.531	3.72468e-168	0	LRRC25
EGR1	1.73254e-170	0.714337	0.554	0.324	3.46508e-167	0	EGR1
MTMR11	9.14866e-170	1.01116	0.619	0.452	1.82973e-166	0	MTMR11
PYGL	9.33304e-170	0.637785	0.538	0.233	1.86661e-166	0	PYGL
SLC7A7	1.63205e-169	0.876198	0.422	0.062	3.26409e-166	0	SLC7A7
UPK3A	7.13397e-169	0.856054	0.709	0.526	1.42679e-165	0	UPK3A
C19orf38	3.37944e-167	1.02768	0.643	0.469	6.75888e-164	0	C19orf38
FCGRT	1.71568e-165	0.52556	0.985	0.919	3.43135e-162	0	FCGRT
IL1R2	1.94559e-165	0.807102	0.516	0.255	3.89118e-162	0	IL1R2
PHLDA2	2.23251e-165	0.521082	0.466	0.039	4.46501e-162	0	PHLDA2
LAT2	4.09058e-164	1.10717	0.655	0.475	8.18116e-161	0	LAT2
PRAM1	3.73976e-163	0.826566	0.581	0.353	7.47951e-160	0	PRAM1
EMP1	3.935e-163	0.449424	0.469	0.115	7.87e-160	0	EMP1
CES1	3.86619e-162	0.805929	0.509	0.194	7.73238e-159	0	CES1
ASGR1	6.04793e-162	0.883225	0.522	0.286	1.20959e-158	0	ASGR1
HNMT	1.98575e-160	1.0272	0.607	0.446	3.97151e-157	0	HNMT
ZDHHC1	3.51194e-160	0.400799	0.475	0.086	7.02389e-157	0	ZDHHC1
SEMA4A	2.27939e-158	0.830444	0.719	0.562	4.55878e-155	0	SEMA4A
TIMP2	3.2725e-155	0.844592	0.697	0.557	6.54499e-152	0	TIMP2
ACTN1	4.94188e-154	0.579586	0.504	0.278	9.88376e-151	0	ACTN1
IFI6	6.34255e-154	1.20611	0.473	0.092	1.26851e-150	0	IFI6
SIRPA	1.25255e-152	0.850667	0.606	0.462	2.5051e-149	0	SIRPA
LPCAT2	6.75723e-152	0.901407	0.635	0.482	1.35145e-148	0	LPCAT2
IL17RA	4.83309e-151	0.614836	0.637	0.405	9.66619e-148	0	IL17RA
SRGN	1.93131e-149	0.337492	0.998	0.979	3.86261e-146	0	SRGN
TXNIP	1.27311e-148	0.475862	0.987	0.954	2.54622e-145	0	TXNIP
RETN	1.32097e-148	0.867032	0.481	0.097	2.64194e-145	0	RETN
SLC31A2	1.71748e-148	0.712695	0.441	0.144	3.43497e-145	0	SLC31A2
ACER3	5.6828e-148	0.789136	0.682	0.542	1.13656e-144	0	ACER3
MCL1	1.18444e-147	0.650379	0.906	0.773	2.36888e-144	0	MCL1
RAC1	1.2804e-146	0.40177	0.994	0.939	2.5608e-143	0	RAC1
LIMS1	1.84769e-144	0.827453	0.722	0.558	3.69539e-141	0	LIMS1
ATP6V1B2	3.24136e-144	0.517209	0.623	0.379	6.48272e-141	0	ATP6V1B2
PLSCR1	9.10884e-144	0.836503	0.778	0.605	1.82177e-140	0	PLSCR1
S100A12	3.88041e-143	1.1711	0.475	0.129	7.76083e-140	0	S100A12
AGTRAP	4.42872e-143	1.02214	0.61	0.434	8.85744e-140	0	AGTRAP
LPAR6	9.36428e-143	0.722712	0.543	0.372	1.87286e-139	0	LPAR6
SLC16A3	3.20094e-142	0.723145	0.579	0.383	6.40189e-139	0	SLC16A3
ZFHX3	4.32465e-142	0.787227	0.639	0.506	8.64931e-139	0	ZFHX3
HLA-DRB5	8.07338e-142	1.00554	0.944	0.943	1.61468e-138	0	HLA-DRB5
CFD	1.28499e-141	1.15434	0.655	0.452	2.56998e-138	0	CFD
CDKN1A	2.23155e-140	0.836848	0.705	0.566	4.46309e-137	0	CDKN1A
PTPN6	2.41757e-140	0.736359	0.842	0.678	4.83513e-137	0	PTPN6
GADD45B	6.83025e-140	0.817845	0.663	0.372	1.36605e-136	0	GADD45B
NLRP3	1.07127e-139	0.844912	0.609	0.487	2.14254e-136	0	NLRP3
AHR	9.69256e-139	0.882602	0.656	0.52	1.93851e-135	0	AHR
TNFRSF1B	1.28142e-138	0.840807	0.8	0.635	2.56285e-135	0	TNFRSF1B
CAMK1	2.3035e-138	0.907227	0.602	0.467	4.60699e-135	0	CAMK1
PPIF	3.58746e-138	0.796662	0.653	0.522	7.17493e-135	0	PPIF
RXRA	3.83937e-138	0.825197	0.624	0.499	7.67875e-135	0	RXRA
LCP1	7.27257e-137	0.405815	0.994	0.972	1.45451e-133	0	LCP1
PLEKHO1	8.67157e-137	0.560795	0.926	0.853	1.73431e-133	0	PLEKHO1
FBP1	7.37416e-136	0.796316	0.694	0.577	1.47483e-132	0	FBP1
SOD2	9.98164e-136	0.535004	0.493	0.211	1.99633e-132	0	SOD2
SLAMF8	2.73915e-135	0.355708	0.442	0.091	5.4783e-132	0	SLAMF8
RALB	3.72506e-135	0.513263	0.499	0.247	7.45013e-132	0	RALB
MEGF9	2.65197e-134	0.864551	0.608	0.469	5.30395e-131	0	MEGF9
RNASE1	4.78633e-134	0.27786	0.375	0.01	9.57266e-131	0	RNASE1
CD302	7.69976e-134	0.776663	0.8	0.663	1.53995e-130	0	CD302
EVI5	4.67502e-133	0.480552	0.582	0.387	9.35005e-130	0	EVI5
SAMSN1	6.20863e-133	0.868841	0.598	0.466	1.24173e-129	0	SAMSN1
EMILIN2	1.08096e-130	0.772402	0.734	0.593	2.16192e-127	0	EMILIN2
FGD4	2.49985e-130	0.838643	0.604	0.477	4.9997e-127	0	FGD4
CD44	2.50871e-130	0.682896	0.813	0.615	5.01741e-127	0	CD44
GLRX	1.18689e-127	0.634288	0.875	0.752	2.37379e-124	0	GLRX
SNX2	4.21823e-127	0.732378	0.789	0.65	8.43647e-124	0	SNX2
LTC4S	2.56201e-126	0.667712	0.554	0.369	5.12401e-123	0	LTC4S
IFNGR1	2.08686e-125	0.730892	0.788	0.655	4.17372e-122	0	IFNGR1
C20orf27	1.73919e-124	0.791604	0.742	0.573	3.47839e-121	0	C20orf27
MIDN	3.03828e-124	0.763686	0.778	0.626	6.07657e-121	0	MIDN
IER3	4.61562e-124	0.827327	0.547	0.346	9.23124e-121	0	IER3
C9orf72	8.30768e-124	0.771333	0.645	0.501	1.66154e-120	0	C9orf72
CREG1	3.75608e-123	0.874413	0.647	0.504	7.51216e-120	0	CREG1
DHRS9	1.43557e-121	0.306996	0.413	0.044	2.87114e-118	0	DHRS9
CTTNBP2NL	2.25161e-121	0.572434	0.617	0.474	4.50322e-118	0	CTTNBP2NL
MAFB	7.6606e-121	0.51175	0.381	0.154	1.53212e-117	0	MAFB
IGF2BP2	7.68276e-121	0.641193	0.592	0.472	1.53655e-117	0	IGF2BP2
SH2B2	1.60718e-120	0.34245	0.498	0.301	3.21435e-117	0	SH2B2
CEBPA	2.49375e-120	0.725611	0.608	0.477	4.98749e-117	0	CEBPA
NUP214	1.79096e-119	0.835649	0.707	0.576	3.58191e-116	0	NUP214
TSPAN4	1.82291e-119	0.765939	0.578	0.467	3.64583e-116	0	TSPAN4
MT2A	2.70513e-119	1.11265	0.567	0.319	5.41025e-116	0	MT2A
LY6E	1.22793e-117	0.740366	0.661	0.367	2.45586e-114	0	LY6E
SAP30	2.90339e-117	0.712006	0.61	0.51	5.80677e-114	0	SAP30
P2RY13	1.57616e-116	0.98116	0.581	0.452	3.15232e-113	0	P2RY13
CMTM6	3.08685e-116	0.569121	0.866	0.744	6.17369e-113	0	CMTM6
TLR2	8.24295e-116	0.748539	0.569	0.452	1.64859e-112	0	TLR2
HOMER2	2.99552e-113	0.607189	0.555	0.413	5.99105e-110	0	HOMER2
XAF1	1.13504e-112	0.724004	0.731	0.613	2.27008e-109	0	XAF1
GAS7	1.42946e-112	0.726484	0.579	0.478	2.85892e-109	0	GAS7
GBP1	9.97667e-112	0.908539	0.575	0.462	1.99533e-108	0	GBP1
LRRFIP1	1.37829e-111	0.447383	0.978	0.926	2.75657e-108	0	LRRFIP1
PLD3	2.88725e-111	0.762026	0.653	0.541	5.77451e-108	0	PLD3
EREG	6.53135e-111	1.06233	0.561	0.464	1.30627e-107	0	EREG
MT1E	2.0559e-110	0.285775	0.411	0.049	4.1118e-107	0	MT1E
GLIPR1	3.93942e-110	0.478292	0.953	0.908	7.87885e-107	0	GLIPR1
VMP1	4.89536e-110	0.85055	0.677	0.528	9.79072e-107	0	VMP1
OSCAR	5.59579e-110	0.751539	0.582	0.474	1.11916e-106	0	OSCAR
JAK2	1.89583e-107	0.619629	0.742	0.651	3.79165e-104	0	JAK2
DOCK5	6.03368e-106	0.739396	0.597	0.491	1.20674e-102	0	DOCK5
RILPL2	4.04425e-105	0.593709	0.817	0.718	8.0885e-102	0	RILPL2
PTGS2	2.74887e-104	0.717071	0.559	0.473	5.49774e-101	0	PTGS2
BNIP3L	4.17615e-104	0.714023	0.717	0.543	8.35231e-101	0	BNIP3L
PTAFR	6.00339e-104	0.777705	0.553	0.452	1.20068e-100	0	PTAFR
DAPP1	1.53797e-103	0.679933	0.737	0.649	3.07594e-100	0	DAPP1
TSC22D3	1.92759e-103	0.610679	0.65	0.378	3.85518e-100	0	TSC22D3
SNX10	6.23938e-103	0.688729	0.72	0.616	1.24788e-99	0	SNX10
HSBP1	4.90519e-102	0.582243	0.779	0.665	9.81039e-99	0	HSBP1
IMPA2	5.62276e-101	0.574936	0.71	0.602	1.12455e-97	0	IMPA2
IL1B	1.01815e-100	1.02468	0.638	0.553	2.0363e-97	0	IL1B
HIF1A	6.62345e-100	0.725664	0.714	0.553	1.32469e-96	0	HIF1A
PHACTR2	1.07348e-98	0.620747	0.705	0.594	2.14696e-95	0	PHACTR2
HAVCR2	1.60707e-98	0.699456	0.608	0.495	3.21414e-95	0	HAVCR2
TSPAN33	2.11426e-97	0.546575	0.607	0.518	4.22853e-94	0	TSPAN33
FOSL2	2.33274e-97	0.693183	0.66	0.553	4.66549e-94	0	FOSL2
REL	5.97935e-97	0.492812	0.915	0.829	1.19587e-93	0	REL
ADAP2	6.27177e-97	0.700802	0.574	0.472	1.25435e-93	0	ADAP2
NRG1	1.63064e-96	0.332749	0.386	0.015	3.26128e-93	0	NRG1
C1orf54	5.47838e-95	0.434615	0.485	0.343	1.09568e-91	0	C1orf54
CAPNS1	7.23028e-95	0.442984	0.887	0.805	1.44606e-91	0	CAPNS1
SPATS2L	5.96998e-94	0.623629	0.703	0.572	1.194e-90	0	SPATS2L
CCSER1	2.49423e-93	0.677979	0.57	0.469	4.98846e-90	0	CCSER1
CHN2	7.47205e-93	0.524045	0.507	0.375	1.49441e-89	0	CHN2
TESC	7.98968e-92	0.456116	0.456	0.298	1.59794e-88	0	TESC
PGLS	7.31387e-91	0.398667	0.943	0.839	1.46277e-87	0	PGLS
ANG	1.68794e-90	0.310295	0.463	0.253	3.37587e-87	0	ANG
IER5L	4.58015e-90	0.573746	0.549	0.467	9.1603e-87	0	IER5L
KLF10	1.65945e-89	0.572678	0.833	0.712	3.31891e-86	0	KLF10
CTSZ	1.84809e-89	0.339095	0.997	0.978	3.69618e-86	0	CTSZ
RHOQ	3.31459e-89	0.614223	0.686	0.593	6.62919e-86	0	RHOQ
TLR8	4.36967e-89	0.501224	0.515	0.424	8.73933e-86	0	TLR8
MXD1	2.01366e-88	0.660128	0.614	0.52	4.02732e-85	0	MXD1
AREG	2.04674e-88	0.936207	0.638	0.556	4.09349e-85	0	AREG
CATSPER1	1.16933e-85	0.445694	0.386	0.018	2.33866e-82	0	CATSPER1
MS4A7	5.26909e-84	0.82651	0.582	0.446	1.05382e-80	0	MS4A7
ATP6V0D1	2.55904e-83	0.572459	0.769	0.674	5.11807e-80	0	ATP6V0D1
BST1	4.65615e-83	0.386967	0.507	0.373	9.3123e-80	0	BST1
BID	1.29665e-82	0.470687	0.871	0.798	2.59329e-79	0	BID
BCL6	1.38098e-82	0.558505	0.56	0.49	2.76195e-79	0	BCL6
ARRB1	1.51007e-80	0.485044	0.477	0.344	3.02014e-77	0	ARRB1
RNF130	3.38008e-79	0.344162	0.972	0.945	6.76015e-76	0	RNF130
GRASP	6.08742e-79	0.565642	0.723	0.624	1.21748e-75	0	GRASP
PARP14	1.19082e-78	0.697722	0.681	0.573	2.38163e-75	0	PARP14
RGS10	3.00852e-78	0.433402	0.905	0.8	6.01704e-75	0	RGS10
GNAQ	9.49386e-78	0.501519	0.793	0.71	1.89877e-74	0	GNAQ
LYL1	6.75427e-76	0.571506	0.602	0.536	1.35085e-72	0	LYL1
WARS	8.59689e-76	0.594446	0.654	0.572	1.71938e-72	0	WARS
EVI2B	8.78087e-76	0.449525	0.896	0.855	1.75617e-72	0	EVI2B
CX3CR1	3.5983e-75	0.542714	0.544	0.479	7.19661e-72	0	CX3CR1
GCH1	1.02017e-73	0.253163	0.326	0.137	2.04033e-70	0	GCH1
STAC3	2.86292e-69	0.496845	0.552	0.461	5.72584e-66	0	STAC3
FES	8.85345e-69	0.462745	0.73	0.68	1.77069e-65	0	FES
PLXNC1	1.75004e-68	0.532752	0.611	0.542	3.50008e-65	0	PLXNC1
CLTA	1.9242e-67	0.395894	0.892	0.822	3.8484e-64	0	CLTA
NAAA	1.14037e-65	0.528829	0.604	0.491	2.28074e-62	0	NAAA
EVI2A	1.14437e-65	0.71049	0.617	0.499	2.28873e-62	0	EVI2A
YWHAH	2.19842e-64	0.633906	0.746	0.632	4.39684e-61	0	YWHAH
MBD2	3.51512e-64	0.369448	0.721	0.672	7.03024e-61	0	MBD2
SLC25A5	4.03402e-64	0.288539	0.981	0.977	8.06804e-61	0	SLC25A5
MBOAT7	9.26586e-64	0.56252	0.669	0.587	1.85317e-60	0	MBOAT7
CRTAP	1.50598e-63	0.448048	0.782	0.699	3.01196e-60	0	CRTAP
INSR	1.56191e-63	0.400893	0.596	0.554	3.12382e-60	0	INSR
RIPK2	8.47438e-61	0.547492	0.607	0.516	1.69488e-57	0	RIPK2
RARRES3	2.7079e-60	0.398195	0.394	0.238	5.4158e-57	0	RARRES3
ZFP36	3.88068e-58	0.356446	0.922	0.866	7.76136e-55	0	ZFP36
CALCRL	1.63421e-57	0.325696	0.51	0.442	3.26843e-54	0	CALCRL
IFIT3	6.70173e-57	0.27512	0.333	0.488	1.34035e-53	0	IFIT3
CAPZA2	1.38482e-56	0.400281	0.837	0.759	2.76964e-53	0	CAPZA2
NFKBIA	1.49517e-56	0.597743	0.831	0.813	2.99033e-53	0	NFKBIA
PTGIR	2.84054e-56	0.52355	0.576	0.498	5.68108e-53	0	PTGIR
QKI	4.32215e-56	0.299525	0.879	0.864	8.64429e-53	0	QKI
TCEAL4	5.63503e-55	0.518261	0.622	0.558	1.12701e-51	0	TCEAL4
IFI27	1.40305e-54	0.72488	0.258	0.098	2.80611e-51	0	IFI27
2022-03-01	1.44299e-54	0.433307	0.807	0.737	2.88599e-51	0	2022-03-01
IFIT1	1.0794e-53	0.270956	0.285	0.453	2.1588e-50	0	IFIT1
HLA-DOA	1.51915e-53	0.43024	0.709	0.643	3.0383e-50	0	HLA-DOA
C15orf48	7.84309e-53	0.527769	0.491	0.446	1.56862e-49	0	C15orf48
TUBA1B	2.88575e-52	0.31803	0.948	0.882	5.77149e-49	0	TUBA1B
BRI3	2.93669e-52	0.323675	0.964	0.952	5.87339e-49	0	BRI3
CMPK2	4.84471e-52	0.50582	0.47	0.391	9.68942e-49	0	CMPK2
ZC2HC1A	2.91908e-51	0.311854	0.463	0.405	5.83816e-48	0	ZC2HC1A
TLR4	4.2856e-51	0.40353	0.486	0.455	8.5712e-48	0	TLR4
LILRB2	2.60604e-50	0.600045	0.674	0.585	5.21208e-47	0	LILRB2
PYCARD	4.65143e-50	0.251863	0.967	0.936	9.30285e-47	0	PYCARD
G0S2	9.38028e-50	0.941459	0.56	0.516	1.87606e-46	0	G0S2
TPM4	1.12639e-49	0.329704	0.857	0.819	2.25279e-46	0	TPM4
C19orf33	3.43828e-49	0.442369	0.49	0.452	6.87655e-46	0	C19orf33
PLAUR	2.30228e-48	0.701748	0.616	0.541	4.60457e-45	0	PLAUR
TBXAS1	8.34801e-48	0.597902	0.6	0.531	1.6696e-44	0	TBXAS1
CD55	1.06538e-47	0.438931	0.711	0.656	2.13077e-44	0	CD55
LRRK2	1.14977e-47	0.566997	0.57	0.509	2.29955e-44	0	LRRK2
CNIH4	3.44263e-47	0.363053	0.339	0.183	6.88527e-44	0	CNIH4
TGFB1	3.73608e-47	0.37853	0.759	0.735	7.47216e-44	0	TGFB1
IFNGR2	1.72863e-46	0.513437	0.587	0.545	3.45726e-43	0	IFNGR2
MCTP1	2.13639e-46	0.426256	0.617	0.587	4.27278e-43	0	MCTP1
PEA15	1.73083e-44	0.374109	0.743	0.693	3.46166e-41	0	PEA15
SULT1A1	1.9103e-43	0.625752	0.544	0.486	3.8206e-40	0	SULT1A1
HMGB2	3.53265e-43	0.42853	0.636	0.495	7.06529e-40	0	HMGB2
ASCL2	4.09433e-43	0.526493	0.484	0.309	8.18866e-40	0	ASCL2
ACP2	5.68412e-41	0.275593	0.421	0.307	1.13682e-37	0	ACP2
SAMD9L	3.09589e-40	0.355929	0.58	0.483	6.19178e-37	0	SAMD9L
PDLIM1	1.62974e-39	0.622571	0.561	0.498	3.25947e-36	0	PDLIM1
CHST2	1.92056e-39	0.337005	0.48	0.445	3.84112e-36	0	CHST2
ISG15	2.02537e-39	0.370786	0.52	0.358	4.05074e-36	0	ISG15
RGS18	2.13437e-39	0.398336	0.679	0.62	4.26874e-36	0	RGS18
HMOX1	2.28015e-39	0.565932	0.511	0.474	4.5603e-36	0	HMOX1
ITGB1	2.28816e-39	0.393217	0.69	0.658	4.57633e-36	0	ITGB1
PSMA4	2.36825e-39	0.281834	0.873	0.819	4.73649e-36	0	PSMA4
SCPEP1	1.85021e-38	0.486902	0.598	0.506	3.70043e-35	0	SCPEP1
CA2	8.8761e-38	0.310015	0.478	0.464	1.77522e-34	0	CA2
SYNGR2	9.50797e-38	0.299557	0.844	0.804	1.90159e-34	0	SYNGR2
CPM	1.21864e-37	0.499161	0.464	0.426	2.43728e-34	0	CPM
SKIL	1.58604e-37	0.425248	0.6	0.562	3.17208e-34	0	SKIL
PTGS1	4.62594e-37	0.409947	0.5	0.478	9.25189e-34	0	PTGS1
PRRG4	5.27204e-36	0.32062	0.448	0.41	1.05441e-32	0	PRRG4
FAM49A	1.99375e-34	0.381095	0.671	0.616	3.98749e-31	0	FAM49A
ZNF467	3.34296e-34	0.423254	0.603	0.558	6.68591e-31	0	ZNF467
MYOF	4.08397e-34	0.44236	0.603	0.548	8.16794e-31	0	MYOF
SAMD4A	5.17661e-34	0.527285	0.462	0.424	1.03532e-30	0	SAMD4A
OSM	3.13101e-33	0.489821	0.48	0.428	6.26201e-30	0	OSM
MFSD1	7.84842e-33	0.357337	0.675	0.614	1.56968e-29	0	MFSD1
CHP1	4.33379e-32	0.395149	0.659	0.624	8.66758e-29	0	CHP1
CD300LF	7.49917e-32	0.562292	0.506	0.486	1.49983e-28	0	CD300LF
TNFRSF1A	8.6631e-32	0.3729	0.616	0.594	1.73262e-28	0	TNFRSF1A
IFT57	1.38294e-31	0.322437	0.536	0.524	2.76587e-28	0	IFT57
DST	1.84105e-31	0.286058	0.71	0.677	3.6821e-28	0	DST
NRROS	2.09221e-31	0.601056	0.546	0.51	4.18443e-28	0	NRROS
IVNS1ABP	1.57292e-30	0.388999	0.568	0.536	3.14585e-27	0	IVNS1ABP
C1orf56	1.61666e-30	0.382208	0.6	0.569	3.23333e-27	0	C1orf56
GLUL	3.60967e-30	0.429731	0.617	0.583	7.21934e-27	0	GLUL
JUN	2.21799e-29	0.273245	0.512	0.361	4.43598e-26	0	JUN
TFEC	2.99603e-29	0.313736	0.613	0.607	5.99207e-26	0	TFEC
LTA4H	3.49257e-29	0.367457	0.661	0.608	6.98513e-26	0	LTA4H
EPHB6	7.26176e-29	0.26299	0.49	0.444	1.45235e-25	0	EPHB6
PRDX1	7.29162e-29	0.345933	0.774	0.756	1.45832e-25	0	PRDX1
NCOA4	5.5201e-28	0.25526	0.805	0.756	1.10402e-24	0	NCOA4
SGK1	6.52316e-28	0.613909	0.483	0.471	1.30463e-24	0	SGK1
SIGLEC9	9.0669e-28	0.393447	0.436	0.388	1.81338e-24	0	SIGLEC9
ZEB2	1.36312e-27	0.308887	0.875	0.904	2.72624e-24	0	ZEB2
RGS19	3.89612e-27	0.26775	0.755	0.727	7.79224e-24	0	RGS19
LMNB1	1.07838e-26	0.357371	0.617	0.579	2.15675e-23	0	LMNB1
LIMA1	2.32609e-26	0.296755	0.502	0.49	4.65218e-23	0	LIMA1
KDM6B	3.08061e-26	0.271418	0.621	0.609	6.16122e-23	0	KDM6B
PON2	3.30484e-26	0.385939	0.674	0.621	6.60969e-23	0	PON2
PRDX3	9.81525e-26	0.297489	0.755	0.747	1.96305e-22	0	PRDX3
HMGB3	2.90238e-25	0.263897	0.456	0.469	5.80475e-22	0	HMGB3
INSIG1	3.1375e-25	0.416343	0.592	0.559	6.275e-22	0	INSIG1
HEXB	5.95521e-25	0.417981	0.674	0.633	1.19104e-21	0	HEXB
SECTM1	7.06789e-25	0.388361	0.538	0.492	1.41358e-21	0	SECTM1
KLF2	1.16453e-24	0.381721	0.347	0.518	2.32907e-21	0	KLF2
VSIG4	3.80295e-23	0.38043	0.3	0.005	7.6059e-20	0	VSIG4
NAGK	9.00664e-23	0.272917	0.77	0.764	1.80133e-19	0	NAGK
LILRA1	1.7631e-22	0.361501	0.487	0.487	3.52619e-19	0	LILRA1
TMEM176B	2.62293e-22	0.465063	0.389	0.348	5.24587e-19	0	TMEM176B
USP10	5.64159e-22	0.287105	0.595	0.615	1.12832e-18	0	USP10
SLC25A37	6.60258e-22	0.549469	0.558	0.484	1.32052e-18	0	SLC25A37
IRS2	4.19532e-21	0.273445	0.423	0.389	8.39065e-18	0	IRS2
EZR	9.26769e-21	0.304258	0.789	0.781	1.85354e-17	0	EZR
RNF19B	2.95092e-20	0.304559	0.514	0.495	5.90184e-17	0	RNF19B
CD93	3.52059e-20	0.527531	0.507	0.495	7.04117e-17	0	CD93
NMI	1.23288e-19	0.422441	0.639	0.608	2.46577e-16	0	NMI
BCL2A1	8.3432e-18	0.266541	0.388	0.499	1.66864e-14	0	BCL2A1
SP140	2.03699e-17	0.254361	0.47	0.461	4.07398e-14	0	SP140
LRG1	2.59235e-17	0.259125	0.422	0.412	5.1847e-14	0	LRG1
UBE2D1	3.22748e-17	0.44229	0.51	0.493	6.45496e-14	0	UBE2D1
PTGER4	5.12169e-17	0.568254	0.448	0.419	1.02434e-13	0	PTGER4
CD2	7.70304e-17	0.538484	0.537	0.514	1.54061e-13	0	CD2
FKBP5	1.49787e-16	0.282324	0.725	0.697	2.99574e-13	0	FKBP5
GBP4	5.2655e-16	0.414593	0.477	0.473	1.0531e-12	0	GBP4
IRF1	1.61361e-14	0.349813	0.673	0.668	3.22722e-11	0	IRF1
PLIN2	5.1735e-14	0.335557	0.458	0.475	1.0347e-10	0	PLIN2
GIMAP7	1.21512e-13	0.419566	0.332	0.263	2.43023e-10	0	GIMAP7
CDK2AP1	2.66029e-13	0.315077	0.555	0.525	5.32059e-10	0	CDK2AP1
IFIH1	3.57941e-13	0.33738	0.527	0.533	7.15882e-10	0	IFIH1
THBS1	1.82596e-12	0.3013	0.419	0.422	3.65192e-09	0	THBS1
SLC11A1	3.22741e-12	0.492519	0.316	0.446	6.45482e-09	0	SLC11A1
CDC42EP3	2.08468e-11	0.416835	0.426	0.443	4.16936e-08	0	CDC42EP3
LIPA	2.22047e-11	0.373868	0.593	0.592	4.44094e-08	0	LIPA
ITGB7	1.22874e-10	0.427585	0.593	0.584	2.45747e-07	0	ITGB7
PDXK	1.79874e-10	0.256019	0.519	0.527	3.59749e-07	0	PDXK
HSPA1A	2.1687e-10	0.351007	0.485	0.493	4.3374e-07	0	HSPA1A
ODF3B	3.84207e-10	0.312611	0.402	0.527	7.68414e-07	0	ODF3B
OAS3	5.40814e-10	0.541161	0.372	0.327	1.08163e-06	0	OAS3
RHOB	6.64291e-10	0.547355	0.389	0.376	1.32858e-06	0	RHOB
TCEA3	8.06769e-10	0.287989	0.459	0.443	1.61354e-06	0	TCEA3
PARP9	9.5655e-09	0.474436	0.541	0.508	1.9131e-05	0	PARP9
ITGAM	1.10155e-08	0.418054	0.427	0.465	2.20311e-05	0	ITGAM
TPPP3	1.7998e-08	0.554236	0.37	0.319	3.59961e-05	0	TPPP3
LILRA5	1.98829e-07	0.307435	0.563	0.558	0.000397658	0	LILRA5
SLC43A2	1.10141e-06	0.344025	0.528	0.558	0.00220281	0	SLC43A2
CTSA	2.07818e-06	0.308838	0.455	0.468	0.00415637	0	CTSA
CXCL16	5.34186e-06	0.462563	0.524	0.499	0.0106837	0	CXCL16
ANPEP	2.12369e-05	0.399297	0.356	0.43	0.0424738	0	ANPEP
FAM198B	2.5731e-05	0.337319	0.454	0.471	0.0514621	0	FAM198B
SLC40A1	6.08455e-05	0.318598	0.55	0.533	0.121691	0	SLC40A1
SIGLEC10	0.000117144	0.270903	0.383	0.458	0.234288	0	SIGLEC10
CCL3L1	0.000337223	0.312627	0.477	0.475	0.674445	0	CCL3L1
EVL	0.000708211	0.385812	0.376	0.357	1	0	EVL
HLA-DQA2	0.00391502	0.428944	0.411	0.487	1	0	HLA-DQA2
LINC00937	0.00758414	0.262475	0.385	0.401	1	0	LINC00937
RRAS	0.00975225	0.252685	0.445	0.48	1	0	RRAS
GZMB	0	3.47127	0.995	0.115	0	1	GZMB
UGCG	0	2.76889	0.998	0.538	0	1	UGCG
CLIC3	0	2.7364	0.941	0.272	0	1	CLIC3
MZB1	0	2.73379	0.97	0.157	0	1	MZB1
TPM2	0	2.67361	0.96	0.254	0	1	TPM2
SMPD3	0	2.66244	0.973	0.291	0	1	SMPD3
LILRA4	0	2.61668	0.974	0.322	0	1	LILRA4
IL3RA	0	2.55952	0.993	0.459	0	1	IL3RA
FAM129C	0	2.54816	0.965	0.229	0	1	FAM129C
DERL3	0	2.54046	0.976	0.098	0	1	DERL3
CLEC4C	0	2.50165	0.97	0.259	0	1	CLEC4C
TSPAN13	0	2.49572	0.958	0.143	0	1	TSPAN13
TCF4	0	2.43974	1	0.632	0	1	TCF4
LINC00996	0	2.39236	0.924	0.008	0	1	LINC00996
ITM2C	0	2.34919	0.983	0.538	0	1	ITM2C
LTB	0	2.33548	0.911	0.266	0	1	LTB
MAP1A	0	2.33246	0.958	0.163	0	1	MAP1A
PTCRA	0	2.27477	0.908	0.09	0	1	PTCRA
C12orf75	0	2.2657	0.978	0.512	0	1	C12orf75
ALOX5AP	0	2.25613	0.983	0.391	0	1	ALOX5AP
IRF7	0	2.24221	0.983	0.447	0	1	IRF7
DNASE1L3	0	2.23983	0.96	0.227	0	1	DNASE1L3
APP	0	2.22293	0.995	0.559	0	1	APP
CYB561A3	0	2.20791	0.982	0.358	0	1	CYB561A3
COBLL1	0	2.15891	0.92	0.033	0	1	COBLL1
ZFAT	0	2.1523	0.942	0.408	0	1	ZFAT
SLC15A4	0	2.14708	0.964	0.468	0	1	SLC15A4
MAPKAPK2	0	2.14523	0.976	0.523	0	1	MAPKAPK2
SCT	0	2.1357	0.877	0.136	0	1	SCT
STMN1	0	2.13399	0.964	0.283	0	1	STMN1
SERPINF1	0	2.13326	0.958	0.564	0	1	SERPINF1
PLAC8	0	2.09554	0.994	0.465	0	1	PLAC8
OFD1	0	2.08404	0.975	0.455	0	1	OFD1
IRF8	0	2.07241	0.985	0.643	0	1	IRF8
MYBL2	0	2.04492	0.84	0.02	0	1	MYBL2
NUCB2	0	1.99833	0.968	0.428	0	1	NUCB2
PACSIN1	0	1.99027	0.927	0.026	0	1	PACSIN1
SPIB	0	1.99016	0.981	0.545	0	1	SPIB
BCL11A	0	1.97312	0.999	0.709	0	1	BCL11A
LRRC26	0	1.87666	0.855	0.03	0	1	LRRC26
CCDC50	0	1.86916	0.999	0.735	0	1	CCDC50
FAM213A	0	1.83731	0.887	0.359	0	1	FAM213A
TRAF4	0	1.76754	0.912	0.492	0	1	TRAF4
DUSP5	0	1.76445	0.897	0.379	0	1	DUSP5
PPP1R14B	0	1.75779	0.999	0.788	0	1	PPP1R14B
EPHB1	0	1.75148	0.842	0.165	0	1	EPHB1
LAMP5	0	1.73826	0.873	0.438	0	1	LAMP5
PLA2G16	0	1.73188	0.896	0.401	0	1	PLA2G16
STRBP	0	1.70037	0.864	0.403	0	1	STRBP
SVIP	0	1.66195	0.875	0.339	0	1	SVIP
UBE2J1	0	1.65195	0.969	0.472	0	1	UBE2J1
C12orf57	0	1.63938	0.862	0.291	0	1	C12orf57
BLNK	0	1.63336	0.926	0.508	0	1	BLNK
CIB2	0	1.62654	0.833	0.332	0	1	CIB2
SOX4	0	1.62512	0.906	0.576	0	1	SOX4
NEK8	0	1.59405	0.787	0.1	0	1	NEK8
SMC6	0	1.57667	0.867	0.432	0	1	SMC6
NCF1	0	1.57074	0.95	0.411	0	1	NCF1
SCARB2	0	1.56664	0.919	0.512	0	1	SCARB2
SCN9A	0	1.55812	0.921	0.447	0	1	SCN9A
SEL1L3	0	1.53822	0.891	0.471	0	1	SEL1L3
SMIM5	0	1.52817	0.818	0.185	0	1	SMIM5
CXCR3	0	1.527	0.815	0.105	0	1	CXCR3
SCAMP5	0	1.51221	0.807	0.087	0	1	SCAMP5
TNFRSF21	0	1.4918	0.841	0.319	0	1	TNFRSF21
RRBP1	0	1.47475	0.983	0.697	0	1	RRBP1
ODC1	0	1.46927	0.862	0.302	0	1	ODC1
PHEX	0	1.46172	0.796	0.064	0	1	PHEX
CXXC5	0	1.44042	0.931	0.517	0	1	CXXC5
CYP46A1	0	1.43564	0.779	0.008	0	1	CYP46A1
RASD1	0	1.40525	0.695	0.206	0	1	RASD1
IRF4	0	1.39011	0.913	0.629	0	1	IRF4
B4GALT1	0	1.35889	0.935	0.594	0	1	B4GALT1
DAB2	0	1.35124	0.916	0.574	0	1	DAB2
RUNX2	0	1.34022	0.918	0.569	0	1	RUNX2
ASIP	0	1.32346	0.734	0.038	0	1	ASIP
SIT1	0	1.31739	0.741	0.315	0	1	SIT1
DAAM1	0	1.3059	0.851	0.511	0	1	DAAM1
ADA	0	1.3058	0.836	0.378	0	1	ADA
NOTCH4	0	1.30167	0.735	0.306	0	1	NOTCH4
MANF	0	1.29975	0.853	0.456	0	1	MANF
ETS1	0	1.29606	0.748	0.159	0	1	ETS1
NRP1	0	1.2917	0.801	0.391	0	1	NRP1
PDIA4	0	1.27819	0.873	0.491	0	1	PDIA4
GNG7	0	1.27314	0.882	0.521	0	1	GNG7
IDH3A	0	1.2695	0.934	0.594	0	1	IDH3A
SLAMF7	0	1.26831	0.84	0.361	0	1	SLAMF7
LMAN1	0	1.26719	0.898	0.505	0	1	LMAN1
PLD4	0	1.2593	0.982	0.811	0	1	PLD4
PLXNA4	0	1.24519	0.73	0.086	0	1	PLXNA4
ARID3A	0	1.24202	0.845	0.48	0	1	ARID3A
CLN8	0	1.23783	0.895	0.575	0	1	CLN8
GAS6	0	1.23239	0.926	0.617	0	1	GAS6
GAPT	0	1.23156	0.971	0.655	0	1	GAPT
TMIGD2	0	1.22924	0.722	0.108	0	1	TMIGD2
XBP1	0	1.22887	0.918	0.484	0	1	XBP1
TSPYL2	0	1.20984	0.771	0.265	0	1	TSPYL2
SLC7A5	0	1.18589	0.802	0.482	0	1	SLC7A5
TBC1D4	0	1.16957	0.781	0.427	0	1	TBC1D4
KRT5	0	1.15125	0.64	0.083	0	1	KRT5
CDCA7L	0	1.13752	0.793	0.427	0	1	CDCA7L
PLVAP	0	1.13077	0.703	0.097	0	1	PLVAP
SHD	0	1.13013	0.69	0.007	0	1	SHD
EGLN3	0	1.10896	0.703	0.133	0	1	EGLN3
PPM1J	0	1.09415	0.761	0.268	0	1	PPM1J
CTSC	0	1.0709	0.979	0.795	0	1	CTSC
CUX2	0	1.06564	0.717	0.078	0	1	CUX2
PROC	0	1.05192	0.69	0.177	0	1	PROC
SLA2	0	1.05075	0.705	0.096	0	1	SLA2
SLC35F3	0	0.994777	0.734	0.261	0	1	SLC35F3
LINC00865	0	0.993762	0.66	0.31	0	1	LINC00865
LCNL1	0	0.96393	0.621	0.162	0	1	LCNL1
SLC7A11	0	0.901691	0.652	0.195	0	1	SLC7A11
NPC2	0	0.896461	0.991	0.876	0	1	NPC2
COL24A1	0	0.849429	0.66	0.02	0	1	COL24A1
TTC39A	0	0.841352	0.641	0.01	0	1	TTC39A
DRD4	0	0.769372	0.599	0.008	0	1	DRD4
BLK	0	0.735901	0.633	0.088	0	1	BLK
DPPA4	0	0.72307	0.621	0.149	0	1	DPPA4
HHIP-AS1	0	0.716797	0.623	0.008	0	1	HHIP-AS1
IGFBP3	0	0.70519	0.558	0.008	0	1	IGFBP3
SMIM6	0	0.676579	0.607	0.068	0	1	SMIM6
MSRB3	0	0.666718	0.6	0.151	0	1	MSRB3
TNFRSF17	0	0.579506	0.584	0.121	0	1	TNFRSF17
VIPR2	0	0.555773	0.566	0.103	0	1	VIPR2
PLEKHD1	0	0.49533	0.566	0.047	0	1	PLEKHD1
TOX2	0	0.485548	0.548	0.032	0	1	TOX2
TPD52	0	0.458791	0.585	0.097	0	1	TPD52
LBH	0	0.428154	0.562	0.092	0	1	LBH
CA8	0	0.4068	0.555	0.002	0	1	CA8
MMRN1	0	0.405469	0.561	0.066	0	1	MMRN1
STAT4	0	0.405405	0.555	0.063	0	1	STAT4
PTPN4	0	0.317938	0.531	0.087	0	1	PTPN4
SLC18A2	0	0.312011	0.507	0.007	0	1	SLC18A2
SYNE2	0	0.303323	0.515	0.087	0	1	SYNE2
MME	0	0.303047	0.507	0.006	0	1	MME
FCRLA	0	0.271943	0.507	0.064	0	1	FCRLA
ACSBG1	0	0.254758	0.515	0.049	0	1	ACSBG1
FCRL5	0	0.253295	0.512	0.014	0	1	FCRL5
PTMS	2.0706e-306	1.07913	0.912	0.624	4.14121e-303	1	PTMS
PLEK	3.2394e-306	1.00172	0.989	0.851	6.47879e-303	1	PLEK
HERPUD1	4.26895e-301	0.870777	0.999	0.886	8.5379e-298	1	HERPUD1
CYSLTR1	5.43588e-301	1.14201	0.84	0.476	1.08718e-297	1	CYSLTR1
PNOC	7.19067e-300	0.796314	0.541	0.093	1.43813e-296	1	PNOC
SPON2	8.59886e-298	0.492511	0.553	0.171	1.71977e-294	1	SPON2
ANKRD12	6.71836e-294	1.0937	0.986	0.8	1.34367e-290	1	ANKRD12
BTLA	7.05985e-294	0.445782	0.572	0.168	1.41197e-290	1	BTLA
NADK	3.62857e-293	1.04772	0.807	0.427	7.25713e-290	1	NADK
LGMN	3.49414e-290	1.0405	0.879	0.562	6.98827e-287	1	LGMN
UNC93B1	2.98111e-289	1.06372	0.948	0.661	5.96223e-286	1	UNC93B1
WDR66	1.06066e-285	0.374441	0.533	0.149	2.12132e-282	1	WDR66
TCF7	2.53004e-282	0.256237	0.505	0.104	5.06008e-279	1	TCF7
ODF2L	7.24009e-282	0.853467	0.683	0.312	1.44802e-278	1	ODF2L
RABGAP1L	6.29928e-280	1.01104	0.857	0.507	1.25986e-276	1	RABGAP1L
PCDH9	3.53417e-275	0.381775	0.532	0.168	7.06835e-272	1	PCDH9
HSP90B1	1.34877e-274	0.715609	0.983	0.914	2.69755e-271	1	HSP90B1
PLP2	3.06151e-274	0.840886	0.98	0.804	6.12301e-271	1	PLP2
SEC11C	9.35698e-274	1.01558	0.867	0.523	1.8714e-270	1	SEC11C
CBFA2T3	2.98903e-273	1.04035	0.89	0.612	5.97807e-270	1	CBFA2T3
CHST12	1.22216e-272	0.780603	0.709	0.283	2.44432e-269	1	CHST12
VASH2	2.11324e-272	0.411149	0.534	0.171	4.22647e-269	1	VASH2
2022-09-11	3.8896e-270	1.03866	0.825	0.514	7.77921e-267	1	2022-09-11
RALGPS2	6.30025e-266	0.757051	0.656	0.322	1.26005e-262	1	RALGPS2
STK17A	9.96671e-262	0.493076	0.608	0.207	1.99334e-258	1	STK17A
OPTN	2.0141e-260	0.455172	0.562	0.214	4.0282e-257	1	OPTN
KCNK17	2.36553e-260	0.678816	0.607	0.267	4.73105e-257	1	KCNK17
SELL	1.15793e-256	0.856695	0.985	0.744	2.31585e-253	1	SELL
SERPING1	1.49721e-255	0.452219	0.57	0.188	2.99441e-252	1	SERPING1
ADAM19	2.10568e-254	0.872649	0.743	0.471	4.21136e-251	1	ADAM19
YPEL1	3.04574e-253	0.849542	0.682	0.397	6.09149e-250	1	YPEL1
TXN	1.5696e-247	0.843744	0.955	0.899	3.13921e-244	1	TXN
RASGEF1B	1.88363e-247	0.994338	0.72	0.422	3.76726e-244	1	RASGEF1B
BCL7A	2.89762e-247	0.909498	0.898	0.622	5.79524e-244	1	BCL7A
HIGD1A	1.98863e-246	1.18915	0.797	0.441	3.97727e-243	1	HIGD1A
IFIT2	3.28811e-241	0.74271	0.69	0.343	6.57622e-238	1	IFIT2
2022-03-02	2.43079e-240	0.952491	0.787	0.512	4.86158e-237	1	2022-03-02
LDHB	5.54131e-239	0.86694	0.958	0.683	1.10826e-235	1	LDHB
AQP3	1.84324e-238	0.282569	0.514	0.199	3.68647e-235	1	AQP3
P2RY14	1.02528e-237	1.09683	0.84	0.472	2.05055e-234	1	P2RY14
GGH	2.01723e-236	0.725285	0.615	0.334	4.03445e-233	1	GGH
PIM2	1.27557e-234	0.437613	0.582	0.223	2.55115e-231	1	PIM2
MYB	1.19083e-233	0.465262	0.572	0.268	2.38166e-230	1	MYB
MPEG1	2.2695e-232	0.810544	0.987	0.823	4.53899e-229	1	MPEG1
RPS6KA4	6.90031e-232	0.992545	0.889	0.632	1.38006e-228	1	RPS6KA4
AKR1C3	9.43267e-232	0.432698	0.553	0.231	1.88653e-228	1	AKR1C3
CITED2	6.57806e-231	0.53152	0.608	0.189	1.31561e-227	1	CITED2
DPP4	5.25484e-229	0.528041	0.61	0.29	1.05097e-225	1	DPP4
HERC5	1.72273e-227	0.556063	0.649	0.307	3.44547e-224	1	HERC5
TPST2	7.30449e-225	0.685867	0.69	0.367	1.4609e-221	1	TPST2
AES	1.16633e-223	0.956135	0.952	0.724	2.33265e-220	1	AES
IL18R1	3.90389e-223	0.784206	0.735	0.418	7.80778e-220	1	IL18R1
KIF20B	1.23578e-221	0.79791	0.718	0.425	2.47156e-218	1	KIF20B
BTG2	3.69615e-220	1.03709	0.932	0.707	7.3923e-217	1	BTG2
HIST1H2AC	2.85587e-216	0.75076	0.688	0.332	5.71173e-213	1	HIST1H2AC
GCC2	2.06072e-214	0.936651	0.898	0.641	4.12144e-211	1	GCC2
MIR155HG	2.63869e-214	0.719632	0.623	0.361	5.27739e-211	1	MIR155HG
HIST1H1C	1.47574e-213	0.98017	0.849	0.534	2.95147e-210	1	HIST1H1C
PIK3AP1	4.56866e-213	0.737393	0.763	0.397	9.13732e-210	1	PIK3AP1
WDFY4	1.90633e-212	0.80174	0.857	0.606	3.81267e-209	1	WDFY4
OPN3	3.84735e-211	0.88122	0.859	0.583	7.69471e-208	1	OPN3
TFRC	2.61713e-209	0.690568	0.742	0.463	5.23426e-206	1	TFRC
CCDC152	1.9207e-206	0.649257	0.617	0.367	3.84139e-203	1	CCDC152
PPP2R5C	2.10819e-200	0.882051	0.806	0.517	4.21638e-197	1	PPP2R5C
CD4	2.81444e-196	0.797216	0.955	0.778	5.62889e-193	1	CD4
ARHGAP24	1.26384e-193	0.663696	0.679	0.365	2.52768e-190	1	ARHGAP24
CORO1C	5.57398e-193	0.89085	0.875	0.627	1.1148e-189	1	CORO1C
TGFBI	1.57834e-190	0.805724	0.952	0.769	3.15668e-187	1	TGFBI
CD3E	3.22378e-190	0.300057	0.416	0.084	6.44756e-187	1	CD3E
MPP6	3.10472e-187	0.444237	0.562	0.317	6.20943e-184	1	MPP6
CKS2	2.18526e-185	0.527804	0.647	0.346	4.37052e-182	1	CKS2
ACP5	1.24137e-184	0.584055	0.611	0.365	2.48274e-181	1	ACP5
HELLS	8.19629e-178	0.428361	0.595	0.337	1.63926e-174	1	HELLS
C12orf45	5.95759e-177	0.90856	0.921	0.707	1.19152e-173	1	C12orf45
TXNDC5	1.4423e-173	0.478559	0.564	0.344	2.88461e-170	1	TXNDC5
P2RX1	6.20425e-173	0.643782	0.684	0.459	1.24085e-169	1	P2RX1
RAD51AP1	1.1526e-170	0.431867	0.556	0.326	2.30521e-167	1	RAD51AP1
HVCN1	2.15103e-170	0.711521	0.725	0.459	4.30206e-167	1	HVCN1
BRCA2	4.87639e-169	0.540109	0.627	0.387	9.75278e-166	1	BRCA2
KIF2A	7.57684e-166	0.509086	0.706	0.38	1.51537e-162	1	KIF2A
PF4	1.20652e-165	0.477598	0.454	0.149	2.41303e-162	1	PF4
PTP4A3	4.62844e-165	0.311297	0.535	0.293	9.25688e-162	1	PTP4A3
AUTS2	1.45864e-164	0.55307	0.659	0.462	2.91727e-161	1	AUTS2
TMEM156	2.74389e-164	0.395325	0.609	0.336	5.48778e-161	1	TMEM156
HIST1H1D	2.88823e-164	1.02543	0.866	0.659	5.77646e-161	1	HIST1H1D
CDH23	6.02948e-164	0.663596	0.662	0.441	1.2059e-160	1	CDH23
RNASET2	4.48001e-161	0.513561	0.991	0.95	8.96003e-158	1	RNASET2
TNNI2	5.32541e-161	0.860226	0.726	0.518	1.06508e-157	1	TNNI2
IL6ST	2.89698e-157	0.488135	0.621	0.369	5.79395e-154	1	IL6ST
LILRB1	6.71143e-157	0.660615	0.732	0.467	1.34229e-153	1	LILRB1
CYBB	9.29689e-157	0.66207	0.978	0.771	1.85938e-153	1	CYBB
ISG20	2.1125e-152	0.63064	0.545	0.202	4.22501e-149	1	ISG20
ARHGAP18	6.02621e-151	0.6702	0.78	0.565	1.20524e-147	1	ARHGAP18
TMEM8B	9.85369e-149	0.758379	0.784	0.584	1.97074e-145	1	TMEM8B
CKS1B	3.5382e-148	0.576185	0.629	0.38	7.07641e-145	1	CKS1B
TFDP2	1.46217e-147	0.542433	0.659	0.461	2.92434e-144	1	TFDP2
MGLL	8.14786e-146	0.600686	0.686	0.475	1.62957e-142	1	MGLL
CPNE3	1.32796e-144	0.67922	0.88	0.654	2.65592e-141	1	CPNE3
TTTY15	6.16586e-144	0.466673	0.608	0.441	1.23317e-140	1	TTTY15
PARVB	1.73117e-143	0.689787	0.799	0.582	3.46234e-140	1	PARVB
SMIM14	3.29134e-143	0.742096	0.853	0.611	6.58267e-140	1	SMIM14
FKBP11	2.30706e-142	0.463271	0.579	0.371	4.61413e-139	1	FKBP11
TSC22D1	5.11258e-142	0.493021	0.616	0.424	1.02252e-138	1	TSC22D1
FUT7	7.86435e-140	0.747512	0.743	0.539	1.57287e-136	1	FUT7
BEND6	6.95667e-139	0.507289	0.623	0.396	1.39133e-135	1	BEND6
HIST2H2BE	1.09789e-138	0.530411	0.632	0.425	2.19579e-135	1	HIST2H2BE
CRYM	4.36199e-138	0.506862	0.4	0.011	8.72398e-135	1	CRYM
EIF1AY	8.91932e-138	0.617697	0.664	0.499	1.78386e-134	1	EIF1AY
TUBB	2.69617e-137	0.649204	0.82	0.496	5.39235e-134	1	TUBB
IL2RG	6.5292e-136	0.63733	0.717	0.37	1.30584e-132	1	IL2RG
GNG11	5.38725e-135	0.513839	0.58	0.377	1.07745e-131	1	GNG11
PPIB	5.74965e-135	0.418224	0.996	0.945	1.14993e-131	1	PPIB
MAD2L1	1.02293e-131	0.305548	0.534	0.349	2.04585e-128	1	MAD2L1
HIST1H1B	1.11099e-128	0.384369	0.612	0.414	2.22198e-125	1	HIST1H1B
SLC1A5	2.76895e-127	0.651537	0.802	0.61	5.5379e-124	1	SLC1A5
HCST	1.62077e-122	0.739293	0.919	0.703	3.24155e-119	1	HCST
HIST1H4C	1.85418e-122	0.650283	0.85	0.586	3.70835e-119	1	HIST1H4C
DIP2A	9.69812e-122	0.500893	0.672	0.467	1.93962e-118	1	DIP2A
ACOT7	7.33361e-121	0.317884	0.548	0.337	1.46672e-117	1	ACOT7
FNBP1L	2.24574e-120	0.358562	0.556	0.407	4.49149e-117	1	FNBP1L
KLF6	6.1874e-120	0.6755	0.903	0.62	1.23748e-116	1	KLF6
DDAH2	1.12799e-119	0.611191	0.823	0.609	2.25597e-116	1	DDAH2
CEP290	1.26339e-119	0.498535	0.637	0.481	2.52677e-116	1	CEP290
PTPRE	1.44294e-117	0.626609	0.988	0.909	2.88587e-114	1	PTPRE
MTURN	9.31758e-117	0.449895	0.662	0.5	1.86352e-113	1	MTURN
CUX1	1.37492e-116	0.635471	0.874	0.662	2.74983e-113	1	CUX1
GNPTAB	2.99614e-115	0.550308	0.724	0.54	5.99229e-112	1	GNPTAB
HIST1H2BG	8.30353e-112	0.340359	0.561	0.411	1.66071e-108	1	HIST1H2BG
CMSS1	6.79964e-111	0.343207	0.61	0.42	1.35993e-107	1	CMSS1
TUBB6	3.88517e-108	0.544079	0.666	0.463	7.77034e-105	1	TUBB6
AFF3	2.30311e-107	0.630774	0.865	0.687	4.60622e-104	1	AFF3
IFI35	1.52904e-105	0.454227	0.709	0.422	3.05808e-102	1	IFI35
ATAD5	1.6251e-105	0.296913	0.59	0.44	3.2502e-102	1	ATAD5
CD68	5.39798e-103	0.684486	0.787	0.542	1.0796e-99	1	CD68
RNF213	2.83704e-100	0.567499	0.9	0.705	5.67408e-97	1	RNF213
ORAI2	7.94898e-97	0.463314	0.698	0.526	1.5898e-93	1	ORAI2
MX1	1.85093e-96	0.526372	0.835	0.621	3.70185e-93	1	MX1
WDR74	8.04996e-96	0.281331	0.613	0.333	1.60999e-92	1	WDR74
PTPRS	9.87807e-95	1.44703	0.498	0.064	1.97561e-91	1	PTPRS
APOBEC3G	8.23728e-94	0.29258	0.611	0.396	1.64746e-90	1	APOBEC3G
GPRC5C	1.75627e-93	0.328635	0.546	0.433	3.51253e-90	1	GPRC5C
CEP78	5.02726e-92	0.341431	0.563	0.328	1.00545e-88	1	CEP78
SDF2L1	1.32943e-91	0.504473	0.722	0.526	2.65887e-88	1	SDF2L1
SERPINB9	1.36373e-89	0.256847	0.591	0.415	2.72746e-86	1	SERPINB9
TCOF1	3.43996e-89	0.388151	0.672	0.365	6.87992e-86	1	TCOF1
SMC4	6.89357e-88	0.348193	0.667	0.46	1.37871e-84	1	SMC4
RNF149	5.08151e-87	0.528545	0.779	0.613	1.0163e-83	1	RNF149
HSPA5	3.58059e-85	0.50773	0.885	0.678	7.16118e-82	1	HSPA5
UTRN	2.79382e-84	0.475075	0.843	0.672	5.58765e-81	1	UTRN
NCF4	4.82464e-84	0.508283	0.741	0.562	9.64929e-81	1	NCF4
TCL1A	8.40954e-83	2.1514	0.457	0.084	1.68191e-79	1	TCL1A
TAGLN2	1.31653e-82	0.369758	0.975	0.938	2.63307e-79	1	TAGLN2
CD99	9.45703e-82	0.454174	0.939	0.773	1.89141e-78	1	CD99
PPP1R15A	6.91879e-81	0.573226	0.838	0.608	1.38376e-77	1	PPP1R15A
IQGAP2	1.00983e-80	0.485297	0.919	0.776	2.01966e-77	1	IQGAP2
CALR	5.65598e-80	0.48922	0.94	0.782	1.1312e-76	1	CALR
OAS1	4.68493e-78	0.372777	0.727	0.523	9.36986e-75	1	OAS1
TMA16	1.77759e-77	0.350979	0.706	0.551	3.55519e-74	1	TMA16
RNASE6	9.33193e-77	0.38816	0.935	0.871	1.86639e-73	1	RNASE6
EAF2	1.18642e-72	0.389164	0.706	0.527	2.37283e-69	1	EAF2
CTSB	3.23274e-70	0.407375	0.962	0.82	6.46549e-67	1	CTSB
FOXP1	3.28997e-69	0.445255	0.768	0.567	6.57995e-66	1	FOXP1
CDK6	4.8894e-69	0.257994	0.619	0.494	9.7788e-66	1	CDK6
MAPKAPK3	6.96695e-69	0.415453	0.717	0.524	1.39339e-65	1	MAPKAPK3
SNX18	1.21995e-68	0.41309	0.691	0.535	2.4399e-65	1	SNX18
SSR3	3.38661e-67	0.442916	0.942	0.829	6.77323e-64	1	SSR3
MAX	8.25572e-64	0.355521	0.679	0.531	1.65114e-60	1	MAX
CCL5	1.62081e-63	0.426525	0.379	0.174	3.24161e-60	1	CCL5
CD37	2.67313e-63	0.367147	0.981	0.908	5.34626e-60	1	CD37
STX7	1.3048e-62	0.455816	0.941	0.79	2.6096e-59	1	STX7
PGD	1.25273e-61	0.357638	0.713	0.525	2.50546e-58	1	PGD
XIST	8.01082e-59	0.676117	0.629	0.478	1.60216e-55	1	XIST
CCR2	1.32801e-58	0.288723	0.703	0.557	2.65602e-55	1	CCR2
FAM221B	1.8499e-58	0.354648	0.199	0.243	3.6998e-55	1	FAM221B
EIF2AK4	6.23603e-58	0.465956	0.893	0.756	1.24721e-54	1	EIF2AK4
PPP1R14A	8.8072e-58	0.345336	0.658	0.508	1.76144e-54	1	PPP1R14A
ZFP36L2	4.94524e-56	0.586256	0.934	0.829	9.89048e-53	1	ZFP36L2
LILRB4	6.47664e-54	0.610845	0.76	0.653	1.29533e-50	1	LILRB4
CXorf21	2.12558e-53	0.439457	0.756	0.57	4.25117e-50	1	CXorf21
PHACTR1	6.01145e-50	0.433358	0.926	0.784	1.20229e-46	1	PHACTR1
GPR183	4.67883e-48	0.569374	0.896	0.78	9.35766e-45	1	GPR183
UBE2E2	6.36557e-47	0.322709	0.791	0.638	1.27311e-43	1	UBE2E2
UNC119	4.11632e-45	0.295754	0.735	0.567	8.23263e-42	1	UNC119
HHEX	2.52157e-43	0.285481	0.747	0.604	5.04314e-40	1	HHEX
RGS1	9.72725e-42	0.648573	0.455	0.266	1.94545e-38	1	RGS1
GZMH	1.72784e-41	0.261343	0.293	0.138	3.45567e-38	1	GZMH
H1FX	7.76992e-39	0.489232	0.921	0.829	1.55398e-35	1	H1FX
IFI44L	2.12364e-36	0.664273	0.543	0.331	4.24729e-33	1	IFI44L
MEF2C	7.15391e-36	0.37407	0.958	0.895	1.43078e-32	1	MEF2C
SKAP2	8.43529e-36	0.353517	0.925	0.826	1.68706e-32	1	SKAP2
MAP9	2.0487e-35	0.303988	0.442	0.26	4.0974e-32	1	MAP9
GRINA	2.10232e-33	0.272243	0.678	0.572	4.20464e-30	1	GRINA
LYN	5.17975e-33	0.315496	0.933	0.857	1.03595e-29	1	LYN
STAT1	1.20206e-30	0.290621	0.783	0.617	2.40412e-27	1	STAT1
HIST1H1E	1.98772e-30	0.328603	0.813	0.687	3.97544e-27	1	HIST1H1E
CAT	2.2841e-29	0.301055	0.91	0.806	4.56821e-26	1	CAT
RAB11FIP1	3.60645e-17	0.324673	0.923	0.858	7.2129e-14	1	RAB11FIP1
PIM3	6.59361e-17	0.277208	0.823	0.713	1.31872e-13	1	PIM3
CXCR4	3.02574e-10	0.257892	0.848	0.739	6.05147e-07	1	CXCR4
PTGDS	5.26854e-09	2.47163	0.392	0.214	1.05371e-05	1	PTGDS
FHL1	5.48898e-09	0.438666	0.343	0.354	1.0978e-05	1	FHL1
TMEM107	2.70937e-07	0.274445	0.514	0.418	0.000541874	1	TMEM107
STAP1	2.75661e-07	0.265239	0.412	0.31	0.000551323	1	STAP1
CD7	3.23995e-07	0.367407	0.209	0.107	0.00064799	1	CD7
NKG7	1.60707e-06	0.436485	0.308	0.26	0.00321414	1	NKG7
CD79A	0.00105	0.363124	0.155	0.045	1	1	CD79A
GNLY	0.00391594	0.3692	0.225	0.204	1	1	GNLY
PPP1R14A1	4.51037e-74	2.20511	1	0.536	9.02075e-71	2	PPP1R14A
AXL	1.99825e-71	2.25107	0.966	0.418	3.9965e-68	2	AXL
CD22	2.96135e-46	1.44136	0.771	0.3	5.9227e-43	2	CD22
SLAMF71	1.98712e-43	1.38428	0.907	0.469	3.97423e-40	2	SLAMF7
DAB21	8.52389e-43	1.44814	0.958	0.652	1.70478e-39	2	DAB2
SCN9A1	3.03913e-42	1.30656	0.949	0.555	6.07825e-39	2	SCN9A
LILRA41	8.12932e-41	1.34555	0.975	0.472	1.62586e-37	2	LILRA4
SCT1	1.35558e-38	1.22909	0.822	0.307	2.71116e-35	2	SCT
RGS16	2.18524e-38	0.251432	0.458	0.058	4.37047e-35	2	RGS16
SOX41	3.60417e-37	1.58668	0.907	0.652	7.20834e-34	2	SOX4
MMRN11	7.85583e-37	0.647152	0.602	0.179	1.57117e-33	2	MMRN1
IGSF10	1.45403e-35	0.969714	0.661	0.265	2.90807e-32	2	IGSF10
PLA2G161	1.45612e-33	1.39993	0.864	0.515	2.91225e-30	2	PLA2G16
C12orf751	2.08893e-33	1.15407	0.975	0.619	4.17785e-30	2	C12orf75
TNFRSF13C	5.13312e-33	0.442166	0.534	0.146	1.02662e-29	2	TNFRSF13C
PLAC81	6.42006e-33	1.19936	0.983	0.587	1.28401e-29	2	PLAC8
LGMN1	2.6197e-31	1.07514	0.907	0.634	5.2394e-28	2	LGMN
PHLDA3	3.68521e-31	0.462529	0.525	0.184	7.37041e-28	2	PHLDA3
IRF81	3.72906e-31	1.16729	0.966	0.721	7.45812e-28	2	IRF8
TNNI21	3.88471e-31	1.16189	0.864	0.564	7.76943e-28	2	TNNI2
APP1	2.06606e-30	1.09357	0.975	0.659	4.13212e-27	2	APP
IL3RA1	9.23492e-30	0.988512	0.949	0.583	1.84698e-26	2	IL3RA
ALOX5AP1	1.68461e-29	1.07569	0.975	0.527	3.36922e-26	2	ALOX5AP
EPHB11	6.50039e-29	0.754327	0.763	0.321	1.30008e-25	2	EPHB1
RGCC	1.01254e-27	0.898689	0.636	0.283	2.02507e-24	2	RGCC
IRF41	2.91268e-27	0.92068	0.949	0.693	5.82536e-24	2	IRF4
TSPAN131	5.71546e-27	1.00083	0.822	0.333	1.14309e-23	2	TSPAN13
CLEC4C1	4.03734e-26	0.710799	0.873	0.424	8.07468e-23	2	CLEC4C
PTGDS1	4.57163e-26	2.31397	0.653	0.25	9.14326e-23	2	PTGDS
SPIB1	8.4886e-26	0.906205	0.949	0.646	1.69772e-22	2	SPIB
PROC1	6.10837e-25	0.858545	0.686	0.294	1.22167e-21	2	PROC
CYB561A31	2.02492e-24	0.884358	0.915	0.503	4.04985e-21	2	CYB561A3
TCF41	2.24783e-24	0.835915	1	0.717	4.49566e-21	2	TCF4
KLF41	1.15977e-22	0.931155	0.898	0.592	2.31954e-19	2	KLF4
PLXNA41	1.2324e-22	0.448374	0.644	0.235	2.4648e-19	2	PLXNA4
PTPRE1	3.41463e-22	0.658096	0.992	0.927	6.82925e-19	2	PTPRE
C20orf271	4.0997e-22	0.911144	0.941	0.694	8.1994e-19	2	C20orf27
MGLL1	4.14541e-22	0.908158	0.763	0.522	8.29082e-19	2	MGLL
CXCR31	1.30131e-21	0.580642	0.661	0.271	2.60262e-18	2	CXCR3
S100A101	1.65876e-21	0.540036	0.992	0.926	3.31753e-18	2	S100A10
PPM1J1	9.98477e-21	0.76383	0.695	0.382	1.99695e-17	2	PPM1J
ITM2C1	1.42451e-20	0.704412	0.992	0.64	2.84902e-17	2	ITM2C
SPATS2L1	2.19685e-20	0.777751	0.898	0.664	4.3937e-17	2	SPATS2L
BTLA1	2.38284e-20	0.450176	0.551	0.261	4.76568e-17	2	BTLA
SIRPG	3.97121e-20	0.25843	0.415	0.143	7.94241e-17	2	SIRPG
PLP21	1.36225e-19	0.566214	0.966	0.845	2.72449e-16	2	PLP2
UNC1191	2.78832e-19	0.795549	0.864	0.603	5.57664e-16	2	UNC119
CDH231	2.90601e-19	0.747192	0.729	0.49	5.81202e-16	2	CDH23
MARCKSL1	4.59436e-19	0.923572	0.797	0.565	9.18871e-16	2	MARCKSL1
SIGLEC1	6.87874e-19	0.598203	0.636	0.4	1.37575e-15	2	SIGLEC1
GAS61	1.45293e-18	0.7142	0.898	0.688	2.90586e-15	2	GAS6
LIMA11	2.1517e-18	0.725895	0.695	0.495	4.30341e-15	2	LIMA1
LILRB11	2.35742e-18	0.751678	0.805	0.527	4.71483e-15	2	LILRB1
SPOCK2	2.85575e-18	0.426329	0.466	0.184	5.71151e-15	2	SPOCK2
UGCG1	9.57335e-18	0.627304	0.941	0.644	1.91467e-14	2	UGCG
KCNK171	1.19553e-17	0.596296	0.61	0.345	2.39106e-14	2	KCNK17
UPK3A1	1.21032e-17	0.691741	0.873	0.658	2.42064e-14	2	UPK3A
SEL1L31	1.58028e-17	0.816965	0.797	0.569	3.16057e-14	2	SEL1L3
GPR1831	3.28354e-17	0.761842	0.975	0.805	6.56708e-14	2	GPR183
OFD11	4.81644e-17	0.625841	0.881	0.576	9.63287e-14	2	OFD1
CCDC501	9.51925e-17	0.674548	0.983	0.796	1.90385e-13	2	CCDC50
CBFA2T31	1.23381e-16	0.634161	0.89	0.676	2.46761e-13	2	CBFA2T3
PLD41	2.34771e-16	0.58113	0.992	0.85	4.69541e-13	2	PLD4
ATF5	2.93533e-16	0.844202	0.763	0.595	5.87066e-13	2	ATF5
DNASE1L31	4.23059e-16	0.457846	0.788	0.398	8.46119e-13	2	DNASE1L3
LRRC261	9.41393e-16	0.321652	0.568	0.225	1.88279e-12	2	LRRC26
MED12L	1.03981e-15	0.645214	0.593	0.397	2.07963e-12	2	MED12L
WDFY41	2.18111e-15	0.655441	0.847	0.664	4.36222e-12	2	WDFY4
LTB1	3.83321e-15	0.795338	0.771	0.417	7.66641e-12	2	LTB
RUNX21	7.16668e-15	0.604265	0.864	0.65	1.43334e-11	2	RUNX2
B3GNT7	1.11183e-14	0.437116	0.551	0.374	2.22366e-11	2	B3GNT7
BLNK1	2.67853e-14	0.657066	0.814	0.606	5.35705e-11	2	BLNK
PPP1R14B1	3.25505e-14	0.614793	0.975	0.837	6.51009e-11	2	PPP1R14B
WDR661	4.98281e-14	0.261357	0.508	0.237	9.96563e-11	2	WDR66
CALM1	6.6856e-14	0.432422	1	0.972	1.33712e-10	2	CALM1
CTSW	6.72359e-14	0.443995	0.492	0.213	1.34472e-10	2	CTSW
TUBB1	7.13823e-14	0.667269	0.805	0.57	1.42765e-10	2	TUBB
EGLN31	8.28496e-14	0.37358	0.576	0.266	1.65699e-10	2	EGLN3
NCAM1	8.44531e-14	0.342465	0.483	0.244	1.68906e-10	2	NCAM1
CD38	9.15169e-14	0.387776	0.61	0.39	1.83034e-10	2	CD38
PTTG1	1.45333e-13	0.510578	0.619	0.433	2.90666e-10	2	PTTG1
CRIP1	1.97966e-13	0.754339	0.805	0.632	3.95932e-10	2	CRIP1
DPYSL2	2.87414e-13	0.556707	0.966	0.884	5.74828e-10	2	DPYSL2
TRPM4	3.37628e-13	0.603358	0.593	0.425	6.75255e-10	2	TRPM4
RHOC	4.68096e-13	0.687924	0.847	0.632	9.36192e-10	2	RHOC
THBD	5.05956e-13	0.665569	0.627	0.487	1.01191e-09	2	THBD
TUBB61	8.0943e-13	0.635901	0.669	0.509	1.61886e-09	2	TUBB6
MTHFD2	8.35358e-13	0.587312	0.746	0.592	1.67072e-09	2	MTHFD2
BCL7A1	1.12306e-12	0.546639	0.881	0.686	2.24611e-09	2	BCL7A
CLIC31	2.30809e-12	0.630643	0.729	0.429	4.61619e-09	2	CLIC3
SAMHD1	3.96714e-12	0.340368	1	0.993	7.93427e-09	2	SAMHD1
PIM21	4.65555e-12	0.36034	0.559	0.306	9.3111e-09	2	PIM2
CCDC146	4.67675e-12	0.472078	0.585	0.434	9.3535e-09	2	CCDC146
CD300C1	9.69798e-12	0.483691	0.703	0.493	1.9396e-08	2	CD300C
ARL4C	1.5218e-11	0.581486	1	0.934	3.04361e-08	2	ARL4C
PTP4A31	1.86224e-11	0.329083	0.534	0.348	3.72448e-08	2	PTP4A3
SYNGR21	6.40033e-11	0.576963	0.898	0.833	1.28007e-07	2	SYNGR2
MYD88	6.7662e-11	0.522013	0.881	0.726	1.35324e-07	2	MYD88
PLEK1	7.13662e-11	0.419245	0.992	0.882	1.42732e-07	2	PLEK
FCGRT1	7.6597e-11	0.399507	1	0.967	1.53194e-07	2	FCGRT
CD72	9.10048e-11	0.574671	0.619	0.486	1.8201e-07	2	CD72
ITGB71	9.16406e-11	0.59963	0.78	0.587	1.83281e-07	2	ITGB7
BRCA21	9.40111e-11	0.438436	0.585	0.443	1.88022e-07	2	BRCA2
SLC24A41	1.21457e-10	0.353421	0.568	0.367	2.42914e-07	2	SLC24A4
ANXA21	1.22921e-10	0.390348	0.992	0.903	2.45843e-07	2	ANXA2
GNG71	1.26815e-10	0.484404	0.788	0.606	2.5363e-07	2	GNG7
TPM21	1.63841e-10	0.305654	0.678	0.421	3.27682e-07	2	TPM2
TGFBI1	1.69755e-10	0.485668	0.907	0.812	3.39511e-07	2	TGFBI
HELLS1	1.80392e-10	0.402569	0.559	0.397	3.60783e-07	2	HELLS
LCNL11	2.39353e-10	0.32733	0.525	0.269	4.78707e-07	2	LCNL1
HIP1	3.11015e-10	0.431796	0.839	0.679	6.2203e-07	2	HIP1
APOC1	3.8111e-10	0.254273	0.517	0.257	7.62219e-07	2	APOC1
HIST1H1B1	4.28892e-10	0.392499	0.619	0.459	8.57785e-07	2	HIST1H1B
GRINA1	6.29853e-10	0.624186	0.72	0.595	1.25971e-06	2	GRINA
SNCA	6.74504e-10	0.41776	0.703	0.555	1.34901e-06	2	SNCA
RAD51AP11	1.65408e-09	0.487627	0.559	0.379	3.30816e-06	2	RAD51AP1
RAC11	1.71979e-09	0.380605	1	0.979	3.43958e-06	2	RAC1
CEBPA1	2.08075e-09	0.470415	0.72	0.571	4.1615e-06	2	CEBPA
TXN1	2.13023e-09	1.31022	0.941	0.912	4.26045e-06	2	TXN
ICAM4	2.34489e-09	0.356327	0.559	0.432	4.68978e-06	2	ICAM4
ARHGAP181	2.51476e-09	0.560571	0.754	0.615	5.02951e-06	2	ARHGAP18
DPP41	2.53966e-09	0.415196	0.576	0.364	5.07932e-06	2	DPP4
RGS101	2.72163e-09	0.380588	0.975	0.876	5.44326e-06	2	RGS10
TCEA31	2.92543e-09	0.564758	0.559	0.453	5.85086e-06	2	TCEA3
CALM2	3.30496e-09	0.254585	1	0.985	6.60993e-06	2	CALM2
GNGT21	3.92656e-09	0.279843	0.551	0.357	7.85312e-06	2	GNGT2
AUTS21	4.07287e-09	0.530007	0.619	0.508	8.14573e-06	2	AUTS2
RAB11FIP11	4.87372e-09	0.488835	0.975	0.872	9.74745e-06	2	RAB11FIP1
GNG111	5.14647e-09	0.342048	0.551	0.424	1.02929e-05	2	GNG11
BASP11	6.18741e-09	0.541742	0.847	0.71	1.23748e-05	2	BASP1
EMP11	6.8921e-09	0.251626	0.246	0.379	1.37842e-05	2	EMP1
METRNL1	7.43003e-09	0.505558	0.822	0.708	1.48601e-05	2	METRNL
DUSP51	1.29158e-08	0.358433	0.703	0.501	2.58316e-05	2	DUSP5
SPN	1.43613e-08	0.453983	0.814	0.713	2.87225e-05	2	SPN
TUBB4B	1.68699e-08	0.399847	0.729	0.579	3.37398e-05	2	TUBB4B
SLC1A51	1.83377e-08	0.399143	0.797	0.654	3.66754e-05	2	SLC1A5
LRRFIP11	2.04705e-08	0.318395	0.983	0.964	4.09409e-05	2	LRRFIP1
C12orf451	3.65946e-08	0.386864	0.89	0.757	7.31893e-05	2	C12orf45
FABP5	4.29235e-08	0.459853	0.881	0.75	8.58469e-05	2	FABP5
IRF71	7.67981e-08	0.500399	0.797	0.573	0.000153596	2	IRF7
HAVCR21	9.9784e-08	0.562238	0.695	0.576	0.000199568	2	HAVCR2
YPEL11	1.18045e-07	0.411239	0.593	0.464	0.000236091	2	YPEL1
BHLHE40	1.42522e-07	0.562251	0.729	0.643	0.000285045	2	BHLHE40
NFATC2	1.55601e-07	0.419016	0.593	0.486	0.000311202	2	NFATC2
PMAIP1	1.76667e-07	0.312058	0.712	0.522	0.000353334	2	PMAIP1
IL18R11	1.91991e-07	0.340919	0.678	0.492	0.000383981	2	IL18R1
UBE2J11	2.09848e-07	0.361547	0.805	0.589	0.000419695	2	UBE2J1
MGST2	2.51917e-07	0.376792	0.864	0.774	0.000503834	2	MGST2
MCM5	2.82673e-07	0.379031	0.653	0.556	0.000565347	2	MCM5
CDCA7L1	2.90851e-07	0.377744	0.661	0.513	0.000581701	2	CDCA7L
CCDC1521	3.88876e-07	0.306968	0.551	0.426	0.000777753	2	CCDC152
BID1	4.57446e-07	0.338522	0.924	0.85	0.000914892	2	BID
LCP11	5.56588e-07	0.254636	1	0.988	0.00111318	2	LCP1
HLA-DQA21	6.2796e-07	0.304027	0.669	0.426	0.00125592	2	HLA-DQA2
SP1401	6.46462e-07	0.271545	0.551	0.466	0.00129292	2	SP140
EAF21	8.01369e-07	0.348661	0.712	0.568	0.00160274	2	EAF2
FGD2	1.04827e-06	0.498666	0.814	0.711	0.00209654	2	FGD2
DDIT4	1.31155e-06	0.471895	0.907	0.867	0.0026231	2	DDIT4
SLC7A51	1.34221e-06	0.257655	0.678	0.557	0.00268442	2	SLC7A5
LYN1	1.56507e-06	0.395458	0.915	0.875	0.00313015	2	LYN
MAP3K8	1.66308e-06	0.555304	0.873	0.791	0.00332616	2	MAP3K8
LILRA11	1.676e-06	0.366491	0.602	0.485	0.003352	2	LILRA1
AFF31	2.11595e-06	0.343976	0.856	0.728	0.00423189	2	AFF3
HERPUD11	2.2253e-06	0.420412	0.924	0.913	0.00445061	2	HERPUD1
RBBP8	2.32873e-06	0.29331	0.61	0.52	0.00465746	2	RBBP8
UNC93B11	2.69424e-06	0.320199	0.856	0.728	0.00538848	2	UNC93B1
TUBA1B1	2.75313e-06	0.358753	0.992	0.93	0.00550626	2	TUBA1B
TNFRSF211	3.021e-06	0.350547	0.593	0.443	0.00604199	2	TNFRSF21
P2RY6	3.09371e-06	0.294587	0.653	0.533	0.00618742	2	P2RY6
DDAH21	3.81763e-06	0.421306	0.797	0.658	0.00763527	2	DDAH2
CFD1	6.40212e-06	0.326045	0.746	0.599	0.0128042	2	CFD
BCL11A1	6.88946e-06	0.29309	0.915	0.777	0.0137789	2	BCL11A
PSMA41	7.39032e-06	0.293205	0.966	0.857	0.0147806	2	PSMA4
STXBP2	7.99282e-06	0.545805	0.678	0.568	0.0159856	2	STXBP2
RALB1	9.5483e-06	0.273869	0.61	0.43	0.0190966	2	RALB
GRASP1	1.0142e-05	0.350614	0.771	0.696	0.020284	2	GRASP
CAT1	1.73675e-05	0.380788	0.898	0.83	0.0347351	2	CAT
IDH2	1.95924e-05	0.366534	0.754	0.65	0.0391847	2	IDH2
SEPT111	2.26878e-05	0.332449	0.695	0.588	0.0453756	2	2022-09-11
ATOX1	5.37703e-05	0.305185	0.805	0.702	0.107541	2	ATOX1
TFDP21	5.72398e-05	0.296095	0.61	0.508	0.11448	2	TFDP2
NREP	9.13584e-05	0.331613	0.78	0.696	0.182717	2	NREP
PGLS1	0.000101684	0.284279	0.966	0.915	0.203368	2	PGLS
SERPINF11	0.000112002	0.260612	0.771	0.658	0.224005	2	SERPINF1
S100A41	0.000161662	0.26442	1	0.967	0.323323	2	S100A4
H1FX1	0.000226714	0.306499	0.907	0.85	0.453427	2	H1FX
HMGA1	0.000240985	0.383038	0.822	0.753	0.481969	2	HMGA1
BTK	0.000263387	0.294942	0.737	0.685	0.526775	2	BTK
FUT71	0.000316227	0.308009	0.661	0.588	0.632455	2	FUT7
EIF1AY1	0.000337331	0.259695	0.593	0.538	0.674662	2	EIF1AY
HRH2	0.000409482	0.283712	0.636	0.602	0.818964	2	HRH2
LILRB41	0.000470721	0.339335	0.797	0.677	0.941442	2	LILRB4
ADAM191	0.000491125	0.256096	0.585	0.536	0.98225	2	ADAM19
PPA11	0.000525322	0.286852	0.941	0.853	1	2	PPA1
CALR1	0.000548878	0.276164	0.932	0.819	1	2	CALR
TPM41	0.000868216	0.275531	0.915	0.846	1	2	TPM4
PON21	0.000872881	0.298249	0.72	0.659	1	2	PON2
PPP1R15A1	0.000999824	0.252126	0.788	0.661	1	2	PPP1R15A
PDLIM11	0.00114866	0.274256	0.602	0.543	1	2	PDLIM1
RUFY1	0.00150648	0.307376	0.661	0.611	1	2	RUFY1
XIST1	0.00233236	0.308666	0.61	0.513	1	2	XIST
UTRN1	0.00425882	0.265039	0.754	0.713	1	2	UTRN
BAZ2B	0.00426627	0.259952	0.754	0.721	1	2	BAZ2B
HIST1H1E1	0.00461298	0.306477	0.78	0.716	1	2	HIST1H1E
GNAQ1	0.00919516	0.279173	0.814	0.77	1	2	GNAQ
