# Supplementary material for: Accurate Machine Learning Model to Diagnose Chronic Autoimmune Diseases Utilizing Information From B Cells and Monocytes
Source: Front Immunol. 2022 Apr 20;13:870531. doi: 10.3389/fimmu.2022.870531 (PMC9065417; doi:10.3389/fimmu.2022.870531)
Supplement: Supplementary file 6 [file Table_2.xlsx]

## Sheet: Sheet2
Table S2_cell_chat_gene_list
	mono	B	T	NK	DC	count
TGFBR1	1	1	1	1	1	5
TGFBR2	1	1	1	1	1	5
CD226	1	1	1	1	1	5
IL16	1	1	1	1	1	5
CD4	1	1	1	1	1	5
ICAM1	1	1	1	1	1	5
PLXNB2	1	0	1	1	1	4
ITGB2	1	1	0	1	1	4
KLRC2	1	1	1	0	1	4
NKG2C	1	1	1	0	1	4
CD48	1	1	1	0	1	4
CD244A	1	1	1	0	1	4
ADGRE5	1	0	1	1	1	4
CD55	1	0	1	1	1	4
LILRB1	0	1	1	1	1	4
SEMA4D	1	0	1	1	0	3
CD72	1	0	1	1	0	3
ICAM2	1	0	0	1	1	3
ITGAL	1	0	1	1	0	3
CCL5	0	1	1	1	0	3
CCR1	0	1	1	1	0	3
TNFSF13B	1	0	0	0	1	2
TNFRSF13C	1	0	0	0	1	2
TNFRSF13B	1	0	0	0	1	2
SEMA4A	1	0	0	0	1	2
PECAM1	1	0	0	0	1	2
NAMPT	1	0	0	0	1	2
INSR	1	0	0	0	1	2
ITGAM	1	0	1	0	0	2
ITGB2	1	0	1	0	0	2
ITGAX	1	1	0	0	0	2
BAG6	1	0	0	0	1	2
NCR3-PS	1	0	0	0	1	2
GRN	0	1	0	0	1	2
SORT1	0	1	0	0	1	2
CD6	0	0	1	0	1	2
ALCAM	0	0	1	0	1	2
TNF	1	0	0	0	0	1
TNFRSF1B	1	0	0	0	0	1
TNFRSF1A	1	0	0	0	0	1
THBS1	1	0	0	0	0	1
CD47	1	0	0	0	0	1
CD36	1	0	0	0	0	1
SPN	1	0	0	0	0	1
APP	1	0	0	0	0	1
CD74	1	0	0	0	0	1
LGALS9	0	1	0	0	0	1
CD45	0	1	0	0	0	1
CLEC2D	0	1	0	0	0	1
SELPLG	0	0	1	0	0	1
SELL	0	0	1	0	0	1
GZMA	0	0	1	0	0	1
F2R	0	0	1	0	0	1
FLT3L	0	0	1	0	0	1
FLT3	0	0	1	0	0	1
CLEC2B	0	0	0	1	0	1
CLEC2C	0	0	0	1	0	1
KLRB1	0	0	0	1	0	1
CCL3	0	0	0	1	0	1
ITGA5	0	0	0	0	1	1
ITGB1	0	0	0	0	1	1
