# Supplementary material for: Accurate Machine Learning Model to Diagnose Chronic Autoimmune Diseases Utilizing Information From B Cells and Monocytes
Source: Front Immunol. 2022 Apr 20;13:870531. doi: 10.3389/fimmu.2022.870531 (PMC9065417; doi:10.3389/fimmu.2022.870531)
Supplement: Supplementary file 7 [file Table_3.xlsx]

## Sheet: Sheet2
Table S3. SLE_PBMC_auc_test_with_DEG_or_Cellchat_and_Combine
Feature used	AUC
Only differential expression genes(gene set A)	0.973±0.032
Only CellChat genes (gene set B)	0.963±0.051
Combined (gene set A and gene set B)	0.998±0.004
