# Supplementary material for: Accurate Machine Learning Model to Diagnose Chronic Autoimmune Diseases Utilizing Information From B Cells and Monocytes
Source: Front Immunol. 2022 Apr 20;13:870531. doi: 10.3389/fimmu.2022.870531 (PMC9065417; doi:10.3389/fimmu.2022.870531)
Supplement: Supplementary file 8 [file Table_4.xlsx]

## Sheet: Sheet1
Single cell integration analysis
Disease Status(Abbr)	GEO Accession	# Subjects	# Cells	Reference
Systemic lupus erythematosus(SLE)	GSE137029	15	~1.53×105	M. Subramaniam et al., Pacific Symposium on Biocomputing Pacific Symposium on Biocomputing(2022)
Healthy donor(HD)	GSE164378	8	~1.62×105	Hao et al., Cell(2021)
CellChat analysis
Disease Status(Abbr)	GEO Accession	# Subjects	# Cells	Reference
Systemic lupus erythematosus(SLE)	GSE137029	15	~1.53×105	M. Subramaniam et al. Pacific Symposium on Biocomputing Pacific Symposium on Biocomputing(2022)
child Systemic lupus erythematosus(cSLE)	GSE135779	13	~0.7×105	Nehar-Belaid, Djamel et al., Nature immunology (2020)
Healthy donor(HD)	GSE164378	8	~1.62×105	Hao et al., Cell(2021)
Machine learning
Disease Status(Abbr)	GEO Accession	# Subjects	# Cells	Reference
child Systemic lupus erythematosus(cSLE)	GSE135779	33	~2.7×105	Nehar-Belaid, Djamel et al.,Nature immunology(2020)
child Healthy donor(cHD)	GSE135779	11		Nehar-Belaid, Djamel et al.,Nature immunology(2021)
adult Systemic lupus erythematosus(aSLE)	GSE135779	7	~0.7×105	Nehar-Belaid, Djamel et al.,Nature immunology(2022)
adult Healthy donor(aHD)	GSE135779	5		Nehar-Belaid, Djamel et al.,Nature immunology(2023)
Systemic lupus erythematosus(SLE)	GSE72509	99	Bulk	Hung, T et al., Science(2015)
Systemic lupus erythematosus(SLE)	GSE164457	120	Bulk	Andreoletti G, Lanata CM, Trupin L, Paranjpe I et al. Commun Biol (2021)
Healthy donor(HD)	GSE72509	18	Bulk	Hung, T et al., Science(2015)
Rheumatoid Arthritis (RA)	GSE90081	12	Bulk	Shchetynsky, Klementy et al., Arthritis research & therapy(2017)
Healthy donor(HD)	GSE90081	12	Bulk	Shchetynsky, Klementy et al., Arthritis research & therapy(2017)
Rheumatoid Arthritis (RA)	GSE89408	152	Bulk	Walsh, Alice M et al., PloS one(2017)
Healthy donor(HD)	GSE89408	28	Bulk	Walsh, Alice M et al., PloS one(2017)
Multiple sclerosis (MS)	GSE159225	30	Bulk	Iparraguirre, Leire et al., Human molecular genetics(2020)
Healthy donor(HD)	GSE159225	20	Bulk	Iparraguirre, Leire et al., Human molecular genetics(2020)
Multiple sclerosis (MS)	GSE137143	122	Bulk	Kim, Kicheol et al.,Brain(2021)
Healthy donor(HD)	GSE137143	22	Bulk	Kim, Kicheol et al.,Brain(2021)
Healthy donor(HD)	GSE183204	12	Bulk	Garofalo, M.; Pandini, Cells(2022)
Healthy donor(HD)	GSE169687	41	Bulk	Ryan FJ, Hope CM, Masavuli MG, Lynn MA et al. BMC Med(2022)
Script used for analysis and figure generation			Notes
SLE and HD integration analysis	1.hd_sle_data_merge_part1
	2.hd_sle_data_merge_part2		Figure 2,3, Figure S1
SLE and HD cellchat analysis	3.SLE_HD_cellchat_preprocessing
	4.cellchat_data_processing_part1
	5.cellchat_data_processing_part2		Figure 4,5
	6.feature_generator
Machine learning part	7.machine_learning_sle_single_cell_part		Figure 6A,6C
	8-1.machine_learning_sle_bulk_part		Figure 6B,6D,8B
	8-2.machine_learning_ra_pbmc_bulk		Figure 7A,7D
	8-3.machine_learning_ra_synovial_bulk		Figure 7B,7E
	8-4.machine_learning_ms_pbmc_bulk		Figure 7C,7F
	8-5.machine_learning_ms_CD14_bulk		Figure S2
Validata part	9.healtmap_for_validation_data		Figure 8C
Script could be found at: github.com/yxaxaxa/sle_and_hd_single_cell_analysis
